# Supplementary material for: Defining the molecular profile of planarian pluripotent stem cells using a combinatorial RNA-seq, RNA interference and irradiation approach
Source: Genome Biol. 2012 Mar 22;13(3):R19. doi: 10.1186/gb-2012-13-3-r19 (PMC3439970; doi:10.1186/gb-2012-13-3-r19)
Supplement: Additional file 5 — Summary of mapped reads. [file gb-2012-13-3-r19-S5.xls]

## Sheet: Hoja1
Library	Reads Mapped Total
Whole	52334628
GFP Day 5	24400467
Irradiation Day 2	30783435	14016938	16766497
Irradiation Day 4	27722734	12942224	14780510
Irradiation Day 7	21092733	10012587	11080146
H2B Day 1	11883374
H2B Day 2	15523891
H2B Day 5	15243264
