# Supplementary material for: Defining the molecular profile of planarian pluripotent stem cells using a combinatorial RNA-seq, RNA interference and irradiation approach
Source: Genome Biol. 2012 Mar 22;13(3):R19. doi: 10.1186/gb-2012-13-3-r19 (PMC3439970; doi:10.1186/gb-2012-13-3-r19)
Supplement: Additional file 6 — Transcriptomic data after low expression filter. [file gb-2012-13-3-r19-S6.xls]

## Sheet: filtered.rpkm
	RPKM	irradiated			RPKM	Smed-H2B(RNAi)			irradiated (rel.)			Smed-H2B(RNAi) (rel.)
id	non irrad	day 2	day 4	day 7	control (RNAi)	day 1	day 2	day 5	day 2	day 4	day 7	day 1	day 2	day 5
AAA.454ESTABI.15546	4472.83	665.628	632.957	598.727	12881.1	6039.07	2582.91	4823.16	0.148816	0.141512	0.133859	0.468833	0.20052	0.374438
AAA.454ESTABI.625	11674.9	22142.7	19201	23683.3	11582.6	7830.09	7320.44	7610.83	1.8966	1.64463	2.02856	0.67602	0.632019	0.65709
AAA.454ESTABI.658	4862.4	808.406	562.246	409.294	9926.39	6640.05	1897.21	4872.95	0.166256	0.115631	0.0841753	0.668929	0.191128	0.490909
AAA.454ESTABI.23508	5946.36	11497.2	16434.8	17269.1	6648.29	6187.73	5062.77	6772.25	1.93348	2.76384	2.90414	0.930724	0.761514	1.01864
AAA.454ESTABI.20037	5969.5	4804.35	4901.56	6931.32	5190.71	4618.36	5508.12	3679.13	0.804817	0.821101	1.16112	0.889737	1.06115	0.708791
AAA.454ESTABI.852	1986.51	1070.46	1079.01	895.5	4953.28	2576.12	514.678	1799.26	0.538863	0.543166	0.45079	0.520084	0.103907	0.363246
AAA.454ESTABI.15728	4342.58	9919.47	9664.42	7047.64	3919.43	3498.54	8161.19	6380.05	2.28424	2.2255	1.62292	0.892615	2.08224	1.6278
AAA.454ESTABI.13773	1862.49	889.712	901.379	749.55	3748.26	2445.77	483.419	1837.15	0.477701	0.483965	0.402446	0.652508	0.128971	0.490133
AAA.454ESTABI.23333	3719.25	10932.9	6039.01	5070.15	3590.42	4223.76	9704.9	7278.85	2.93954	1.62372	1.36322	1.1764	2.703	2.0273
AAA.454ESTABI.855	1548.43	1224.4	1251.53	1025.12	3583.87	2027.71	385.73	1197.39	0.790737	0.808261	0.662037	0.565786	0.107629	0.334105
AAA.454ESTABI.13875	4201.05	18050.5	20923.4	24428.7	3117.33	7698.25	7691.11	3858.91	4.29666	4.98052	5.81491	2.46951	2.46721	1.23789
AAA.454ESTABI.13932	3368.66	7133.85	5210.12	5473.26	3116.66	2780.18	3554.04	3500.4	2.11771	1.54664	1.62476	0.892038	1.14034	1.12313
AAA.454ESTABI.17803	2995.76	2379.19	1974.18	1793.97	3008.7	2584.45	3057.53	3676.69	0.794187	0.65899	0.598836	0.858993	1.01623	1.22202
AAA.454ESTABI.23247	3311.32	9494.75	10878.1	10154.8	2914.26	2182.11	3182.24	2946.49	2.86736	3.28513	3.06668	0.748772	1.09196	1.01106
AAA.454ESTABI.9735	2428.34	5014.01	4845.28	5614.53	2442.35	2451.58	3041.52	2909.98	2.06479	1.99531	2.31209	1.00378	1.24533	1.19147
AAA.454ESTABI.18320	2241.13	1572.17	1785.12	1778.55	2415.51	2766.01	2040.52	2189.61	0.701507	0.796528	0.793596	1.1451	0.844757	0.906476
AAA.454ESTABI.8877	2686.76	1164.68	778.963	661.605	2349.84	2301.08	1958.69	1784.27	0.433489	0.289927	0.246247	0.979251	0.833541	0.759317
AAA.454ESTABI.16753	2659.54	1645.19	1132.86	706.366	2343.51	2326.02	2216.05	1987.46	0.618601	0.42596	0.265597	0.992535	0.945614	0.848072
AAA.454ESTABI.14540	2955.26	3924.23	2876.9	2746.61	2341.25	2464	2703.04	2417.24	1.32788	0.973485	0.929397	1.05243	1.15453	1.03246
AAA.454ESTABI.3259	2882.99	4092.13	2998.55	2657.16	2276.91	2391.47	2639.45	2429.29	1.41941	1.04008	0.921668	1.05031	1.15922	1.06692
AAA.454ESTABI.210	2004.59	5562.66	6856.45	9443.25	2160.84	3239.54	1899.43	1938.67	2.77496	3.42037	4.71081	1.4992	0.879023	0.897186
AAA.454ESTABI.22353	2691.73	4046.75	4264.22	4334.26	2122.21	2235.6	3198.38	2193.09	1.5034	1.58419	1.61021	1.05343	1.5071	1.0334
AAA.454ESTABI.21586	2142.34	4614.64	4981.15	5707.95	2093.74	2461.18	1353.1	1315.58	2.15402	2.3251	2.66436	1.17549	0.646261	0.628338
AAA.454ESTABI.8434	2568.7	4104.86	3235.49	4046.88	2046.8	2419.63	2525.89	2014.9	1.59803	1.25958	1.57546	1.18215	1.23407	0.984418
AAA.454ESTABI.18524	2187.71	6889.16	6226.59	5819.47	1992.27	2234.88	2836.12	2784.7	3.14903	2.84617	2.66007	1.12178	1.42356	1.39776
AAA.454ESTABI.353	3254.11	4882.26	1403.73	96.7727	1977.34	2448.25	2900.55	1238.16	1.50034	0.431371	0.0297386	1.23816	1.4669	0.626177
AAA.454ESTABI.599	2114.86	2312.02	2256.4	2514.33	1948.92	1508.28	2035.5	1183.19	1.09323	1.06693	1.18889	0.773905	1.04443	0.607099
AAA.454ESTABI.19920	2043.11	4394.69	5114.25	4275.11	1932.08	5589.54	1113.54	3201.66	2.15098	2.50317	2.09245	2.89302	0.57634	1.65711
AAA.454ESTABI.18880	1939.74	4467.95	3999.47	5408.1	1905.3	1572.53	1798.13	1975.09	2.30338	2.06186	2.78806	0.825345	0.94375	1.03663
AAA.454ESTABI.6270	1480.05	4269.91	3457.23	5192.24	1865.62	1499.46	1363.09	1521.29	2.88498	2.33589	3.50815	0.803734	0.730635	0.815435
AAA.454ESTABI.15650	2029.34	2491.46	2539.43	2287.33	1844	1823.06	1553.82	1772.24	1.22772	1.25136	1.12713	0.988643	0.842638	0.961086
AAA.454ESTABI.23006	1679.9	1755.01	2449.19	2598.59	1838.43	2521.21	979.815	1389.94	1.04471	1.45794	1.54687	1.3714	0.532964	0.756048
AAA.454ESTABI.13869	1604.51	2675.01	3053.16	3680.64	1815.38	2591.56	1105.13	1189.87	1.66718	1.90286	2.29394	1.42756	0.60876	0.655437
AAA.454ESTABI.15779	1786.85	28.0277	4.35015	10.0954	1814.05	2926.65	1289.46	924.591	0.0156855	0.00243454	0.00564984	1.61332	0.710817	0.509684
AAA.454ESTABI.23442	2187.48	3032.86	3029.12	2937.64	1805.21	1743.69	2148.37	2067.51	1.38647	1.38476	1.34293	0.96592	1.19009	1.1453
AAA.454ESTABI.16204	2799.5	5067.84	6024.65	7186.26	1794.91	2036.89	1685.87	1759.4	1.81026	2.15204	2.56698	1.13481	0.939246	0.980211
AAA.454ESTABI.13802	2018.94	4294.49	3817.5	1665.2	1780.43	2223.62	3515.44	2176.18	2.1271	1.89084	0.824786	1.24892	1.97449	1.22228
AAA.454ESTABI.23914	2337.9	3235.32	2547.31	2419.05	1765.72	1508.26	2374.58	1738.35	1.38386	1.08957	1.03471	0.854193	1.34483	0.984502
AAA.454ESTABI.17328	2090.2	1461.4	1448.43	1540.34	1760.96	1646.8	1912.4	1397.95	0.69917	0.692964	0.736935	0.935174	1.086	0.793855
AAA.454ESTABI.6381	2885.95	571.749	110.098	5.52986	1751.31	1614.74	1666.45	1997.29	0.198115	0.0381495	0.00191613	0.922019	0.951542	1.14045
AAA.454ESTABI.16571	1552.77	2145.66	2132.08	2537.71	1627.02	1589.85	1649.79	1779.47	1.38183	1.37308	1.63431	0.977156	1.01399	1.0937
AAA.454ESTABI.4915	1793.78	943.04	672.76	727.811	1592.07	1258.59	1148.97	885.522	0.525727	0.375051	0.40574	0.790541	0.721686	0.556209
AAA.454ESTABI.20101	1575.35	3197.23	3366.58	3674.62	1586.97	1465.77	1074.07	1796.39	2.02954	2.13703	2.33257	0.923631	0.676803	1.13196
AAA.454ESTABI.620	1467.32	4061.97	4162.83	4756.39	1586.13	1455.09	1047.98	847.328	2.76828	2.83702	3.24154	0.917381	0.660717	0.534211
AAA.454ESTABI.21105	1713.34	1989.4	1795.91	2433.82	1560.71	1490.72	1300.85	1200.15	1.16113	1.04819	1.42052	0.955155	0.833499	0.768977
AAA.454ESTABI.17613	2187.75	2130.57	2433.02	2858.38	1548.97	1418.83	747.632	1321.63	0.973862	1.11211	1.30654	0.915982	0.482664	0.853229
AAA.454ESTABI.1538	1390.6	1855.23	2707.86	3357.07	1520.27	2557.76	1256.82	1933.46	1.33412	1.94727	2.41412	1.68244	0.826708	1.27178
AAA.454ESTABI.207	2020.3	3307.72	3082.01	1635.61	1515.29	1744.63	2387.27	1652.24	1.63724	1.52552	0.809588	1.15135	1.57545	1.09038
AAA.454ESTABI.6307	1217.24	3183.9	2077.6	558.179	1473.12	1259.2	1968.33	1779.22	2.61567	1.70682	0.458562	0.854784	1.33616	1.20779
AAA.454ESTABI.1158	1651.49	1977.76	2227.34	2795.65	1452.52	1567.75	1476.6	1205.41	1.19756	1.34868	1.6928	1.07933	1.01658	0.829876
AAA.454ESTABI.4404	1862.02	1385.57	1684.33	1762.5	1447.7	1801.85	1596.7	2044.06	0.744124	0.904573	0.946556	1.24463	1.10292	1.41194
AAA.454ESTABI.18083	1530.36	772.862	773.206	719.418	1440.84	1365.15	1352.28	984.316	0.50502	0.505245	0.470097	0.947463	0.938533	0.683152
AAA.454ESTABI.21614	1912.17	2046.53	1994.06	2174.29	1432.27	1593.61	1277.55	964.14	1.07027	1.04283	1.13708	1.11264	0.891976	0.673156
AAA.454ESTABI.15002	1552.8	798.79	797.829	669.296	1426.42	1342.06	1246.66	1184.21	0.51442	0.513801	0.431026	0.940864	0.873983	0.830196
AAA.454ESTABI.15820	1656.03	1872.4	1496.09	1200.85	1419.56	1505.99	973.113	924.811	1.13066	0.903423	0.725136	1.06089	0.685503	0.651476
AAA.454ESTABI.22214	1425.02	517.411	506.737	554.015	1417.37	1565.13	1266.57	1300.57	0.36309	0.355599	0.388777	1.10425	0.89361	0.917598
AAA.454ESTABI.20336	2002.75	5412.11	5994.43	4660.15	1413.32	1873.01	1987.9	1555.45	2.70234	2.9931	2.32687	1.32525	1.40655	1.10056
AAA.454ESTABI.6465	1668.38	114.714	88.8306	74.6541	1408.11	2053.54	1876.46	1411.45	0.0687576	0.0532435	0.0447464	1.45836	1.33261	1.00237
AAA.454ESTABI.21291	1507.18	1600.05	1468.8	1243.26	1385.62	1569.59	1711.35	1007.71	1.06162	0.97454	0.824896	1.13277	1.23508	0.727265
AAA.454ESTABI.21146	2237.8	2999.3	799.517	53.508	1382.18	1856.88	1848.18	986.665	1.34029	0.357278	0.023911	1.34344	1.33715	0.713845
AAA.454ESTABI.13806	1621.74	1784.81	2071.14	2612.88	1381.05	1509.01	1381.71	1153.57	1.10055	1.27711	1.61116	1.09266	1.00048	0.835285
AAA.454ESTABI.15305	1662.8	125.713	122.616	95.3277	1376.23	2007.97	1652.73	2214.58	0.0756036	0.073741	0.0573298	1.45904	1.20091	1.60917
AAA.454ESTABI.19446	869.772	1067.63	1987.07	2002.7	1375.74	1661.8	1102.94	1056.37	1.22748	2.28459	2.30256	1.20793	0.801707	0.767854
AAA.454ESTABI.21488	1541.27	1850.34	2856.28	4122.19	1375.23	1465.93	2237.66	1630.92	1.20053	1.8532	2.67455	1.06595	1.62711	1.18592
AAA.454ESTABI.8406	2163.57	1975.65	2227	1896.57	1373.97	1118.17	1329.09	1328.1	0.913143	1.02931	0.876594	0.813826	0.967335	0.966614
AAA.454ESTABI.9320	1734.76	5114.54	3594.09	2883.4	1360.67	1197.16	2492.82	1116.67	2.94827	2.07181	1.66213	0.879833	1.83206	0.82068
AAA.454ESTABI.22385	1461.28	938.709	754.563	817.293	1352.24	1510.87	708.361	632.597	0.64239	0.516373	0.559301	1.11731	0.523843	0.467815
AAA.454ESTABI.1159	1549.72	1826.06	2048.92	2455.38	1331.13	1400.43	1405.97	1135.61	1.17832	1.32212	1.5844	1.05206	1.05622	0.853118
AAA.454ESTABI.14396	1793.59	1851.41	1488.94	1907.12	1324.37	1167.52	1559.14	1604.66	1.03223	0.830142	1.0633	0.881568	1.17727	1.21164
AAA.454ESTABI.23443	2195.49	3394.66	3714.05	4095.16	1322.75	2101.77	1110.15	1806.03	1.5462	1.69167	1.86526	1.58894	0.839279	1.36536
AAA.454ESTABI.4380	1890.51	179.501	111.723	33.958	1307.83	2027.67	1699.18	1480.29	0.0949485	0.0590966	0.0179624	1.55041	1.29924	1.13187
AAA.454ESTABI.16525	1409.71	2289.89	2504.38	2791.76	1307.29	1437.46	1418.85	1298.87	1.62436	1.77652	1.98037	1.09957	1.08534	0.993561
AAA.454ESTABI.18772	1521.16	994.402	961.259	826.139	1304.51	1118.32	1162.13	960.299	0.653715	0.631926	0.543099	0.857273	0.890858	0.736141
AAA.454ESTABI.19712	1172.03	654.696	627.633	557.762	1266.13	1631.42	1167.6	976.664	0.5586	0.535509	0.475894	1.28851	0.922185	0.771379
AAA.454ESTABI.6427	1080.22	93.1216	89.4957	53.8984	1260.3	855.619	1166.62	1289.66	0.0862062	0.0828495	0.0498957	0.678901	0.925672	1.0233
AAA.454ESTABI.15238	1624.19	2244.77	2594.74	3046.76	1256.94	1825.36	1483.22	1526.91	1.38208	1.59756	1.87586	1.45223	1.18003	1.21479
AAA.454ESTABI.19579	1377.63	1038.18	473.409	468.829	1246.25	1263.56	911.197	637.533	0.7536	0.343641	0.340316	1.01389	0.731153	0.511562
AAA.454ESTABI.23907	1305.85	1160.18	1312.79	1495.41	1237.72	1289.62	1304.56	1094.7	0.88845	1.00532	1.14516	1.04194	1.05401	0.884448
AAA.454ESTABI.6496	1633.85	2425.98	575.594	28.2824	1235.7	2150.65	2029.74	1265.14	1.48482	0.352293	0.0173103	1.74043	1.64258	1.02382
AAA.454ESTABI.16909	1159.81	2465.74	2295.34	2800.93	1224.15	1445.54	1125.17	1202.9	2.12599	1.97908	2.415	1.18085	0.919139	0.982637
AAA.454ESTABI.19675	1475.38	1193.27	1231.95	1236.42	1217.49	1194.04	712.725	876.182	0.808783	0.835001	0.838034	0.980737	0.585405	0.719662
AAA.454ESTABI.17400	1503.83	769.883	803.18	828.01	1209.14	1151.69	1297.81	1059.63	0.511948	0.53409	0.550601	0.952488	1.07333	0.876349
AAA.454ESTABI.19960	1338.08	988.972	1142.64	1190.12	1193.23	1426.3	747.956	885.348	0.739099	0.85394	0.889425	1.19533	0.626833	0.741975
AAA.454ESTABI.20822	1088.68	1063.04	867.176	889.512	1192.15	1224.16	812.33	734.692	0.976451	0.796542	0.817058	1.02685	0.681401	0.616277
AAA.454ESTABI.5942	1763.28	1726.42	834.304	182.706	1191.23	1455.73	1068.83	975.809	0.979096	0.473155	0.103617	1.22204	0.897251	0.819163
AAA.454ESTABI.15522	1183	721.571	880.217	875.054	1156.43	1370.9	739.8	916.224	0.60995	0.744055	0.73969	1.18546	0.639726	0.792285
AAA.454ESTABI.23783	1083.21	1612.64	1481.51	1358.97	1150.88	1201.26	1340.3	742.207	1.48877	1.36771	1.25458	1.04377	1.16458	0.644904
AAA.454ESTABI.20815	1047.8	519.662	501.232	427.56	1150.12	1137.17	711.679	1040.79	0.495954	0.478364	0.408054	0.988744	0.618787	0.904944
AAA.454ESTABI.22729	1120.27	2835.73	2083.18	1983.45	1136.83	1085.59	1022.4	884.96	2.53129	1.85954	1.77051	0.954928	0.89934	0.778446
AAA.454ESTABI.18565	1005.08	476.846	424.451	357.017	1127.09	942.966	1154.02	1083.83	0.474437	0.422307	0.355214	0.836637	1.0239	0.961615
AAA.454ESTABI.17672	769.376	716.507	473.564	461.962	1116.75	1391.32	679.497	566.823	0.931282	0.615516	0.600437	1.24586	0.608457	0.507563
AAA.454ESTABI.611	955.691	681.776	738.142	647.043	1102	1142.8	915.84	714.859	0.713386	0.772365	0.677043	1.03702	0.831069	0.648692
AAA.454ESTABI.4388	1293.77	547.212	275.154	241.608	1089.78	1196.4	1029.61	791.254	0.422961	0.212677	0.186748	1.09783	0.944787	0.726068
AAA.454ESTABI.15069	1192.53	966.984	984.337	1134.15	1082.37	879.175	1086.15	1286.82	0.810868	0.825419	0.951044	0.812269	1.00349	1.18889
AAA.454ESTABI.23750	983.886	2276.21	2400.5	2583.08	1080.63	1347.93	835.772	1201.17	2.31349	2.43981	2.62539	1.24736	0.773413	1.11155
AAA.454ESTABI.19349	1157.73	875.923	866.492	857.606	1066.2	1011.09	1250.57	1051.94	0.756585	0.748438	0.740763	0.948317	1.17293	0.986626
AAA.454ESTABI.20133	1171.81	642.993	676.102	775.297	1060.95	1069.93	1027.4	663.91	0.548716	0.576971	0.661622	1.00846	0.968375	0.625768
AAA.454ESTABI.16071	1236.34	1385.68	1548.09	1815.02	1060.64	1157.39	1593.43	1168.9	1.1208	1.25216	1.46807	1.09123	1.50234	1.10208
AAA.454ESTABI.19789	1087.14	3136.79	2320.29	1564.14	1045.04	783.976	1598.17	1054.59	2.88536	2.1343	1.43877	0.750188	1.52929	1.00914
AAA.454ESTABI.18685	1028.72	767.536	665.371	567.96	1028.87	1096.38	755.963	727.076	0.746109	0.646795	0.552104	1.06562	0.734752	0.706675
AAA.454ESTABI.22339	968.635	1333.73	865.4	579.463	1019.19	1068.16	956.402	710.348	1.37692	0.893423	0.598226	1.04804	0.938395	0.696974
AAA.454ESTABI.22504	851.393	2487.04	1846.2	2551.85	1018.02	1259.74	673.855	929.621	2.92114	2.16844	2.99727	1.23744	0.661926	0.913165
AAA.454ESTABI.21582	1142.66	2885.81	3846.91	5302.18	1017.76	2417.13	1639.58	1029.72	2.52551	3.36662	4.64019	2.37495	1.61096	1.01175
AAA.454ESTABI.8803	1105.01	1157.74	1036.71	815.467	1017.13	949.412	1026.78	970.5	1.04772	0.938194	0.737974	0.933422	1.00949	0.954155
AAA.454ESTABI.23021	1062.24	1145.98	1041.77	1107.83	1006.98	1039.82	975.341	1089.5	1.07883	0.98073	1.04292	1.03262	0.96858	1.08195
AAA.454ESTABI.10211	957.81	908.08	916.034	758.085	1005.19	1044.11	1306.21	762.931	0.94808	0.956385	0.791478	1.03872	1.29947	0.758995
AAA.454ESTABI.16363	886.918	692.236	846.523	831.865	1004.39	1129.86	904.59	686.506	0.780496	0.954454	0.937928	1.12492	0.900635	0.683504
AAA.454ESTABI.14371	885.162	9.4307	0.52832	2.26241	983.623	1692.53	939.278	463.449	0.0106542	0.000596863	0.00255593	1.72071	0.954917	0.471165
AAA.454ESTABI.22075	793.174	1864.51	1383.36	925.82	983.19	871.936	852.133	590.951	2.35069	1.74408	1.16723	0.886844	0.866702	0.601055
AAA.454ESTABI.15516	1109.55	1616.23	1479.71	944.855	978.025	965.645	1087.81	736.084	1.45665	1.33361	0.851563	0.987342	1.11225	0.752622
AAA.454ESTABI.15900	1113.18	2872.17	3754.93	4599.21	976.686	1312.56	1214.86	769.396	2.58015	3.37317	4.13161	1.34389	1.24386	0.787762
AAA.454ESTABI.23715	912.01	1415.13	975.015	846.054	975.055	1097.45	788.992	685.204	1.55167	1.06908	0.92768	1.12553	0.809177	0.702733
AAA.454ESTABI.19077	939.41	522.402	453.571	380.009	974.919	1112.83	721.107	607.762	0.556096	0.482825	0.404519	1.14146	0.739658	0.623397
AAA.454ESTABI.18759	847.633	1006.91	1083.77	1039.11	974.095	1211.37	767.805	1332.84	1.18791	1.27858	1.22589	1.24359	0.788224	1.36829
AAA.454ESTABI.21376	911.013	790.255	808.14	725.682	964.969	875.834	631.057	540.75	0.867446	0.887079	0.796566	0.90763	0.653966	0.560381
AAA.454ESTABI.19994	1029.83	1430.19	1583.34	1209.05	956.957	902.481	1100.85	597.958	1.38875	1.53748	1.17403	0.943074	1.15036	0.624854
AAA.454ESTABI.19978	824.402	1753.81	2325.72	2608.9	950.908	902.865	1182.79	1208.09	2.12737	2.8211	3.16459	0.949477	1.24386	1.27046
AAA.454ESTABI.5915	1050.58	1765.14	2156.6	1697.86	931.617	1027.02	1522.32	1314.76	1.68016	2.05278	1.61612	1.10241	1.63406	1.41127
AAA.454ESTABI.17716	942.978	1656.09	1475.65	1190.63	928.882	918.318	962.895	730.639	1.75623	1.56489	1.26263	0.988627	1.03662	0.786579
AAA.454ESTABI.20571	1035.78	1093.89	946.163	910.815	926.506	1016.14	823.963	598.344	1.0561	0.913475	0.879348	1.09674	0.889322	0.645807
AAA.454ESTABI.23283	866.513	781.232	632.338	627.331	912.265	1083.77	644.911	463.3	0.901581	0.729749	0.723972	1.188	0.706934	0.507857
AAA.454ESTABI.9098	1040.43	1408.04	1904.73	1908.35	892.857	1266.85	703.363	1234.83	1.35333	1.83071	1.8342	1.41887	0.787766	1.383
AAA.454ESTABI.17772	954.162	785.253	570.805	610.676	879.918	965.321	999.982	658.58	0.822976	0.598226	0.640013	1.09706	1.13645	0.748456
AAA.454ESTABI.22660	825.823	860.346	809.228	825.619	870.004	955.702	970.907	617.215	1.0418	0.979904	0.999753	1.0985	1.11598	0.70944
AAA.454ESTABI.14806	1091.79	603.179	515.566	430.876	869.72	730.231	937.139	791.903	0.55247	0.472223	0.394653	0.839617	1.07752	0.910526
AAA.454ESTABI.18817	1010.08	2496.54	2510.69	2231.84	862.572	1177.82	888.129	835.572	2.47163	2.48564	2.20957	1.36547	1.02963	0.968698
AAA.454ESTABI.22707	738.65	752.846	660.628	603.551	860.808	985.832	556.336	532.164	1.01922	0.894372	0.8171	1.14524	0.646295	0.618215
AAA.454ESTABI.23491	902.101	759.922	706.401	741.044	860.256	963.454	1259.61	704.214	0.842391	0.783063	0.821465	1.11996	1.46422	0.81861
AAA.454ESTABI.23735	1088.66	4542.56	3880.44	4308.13	854.366	1102.09	2429.77	1105.5	4.17261	3.56441	3.95728	1.28996	2.84395	1.29394
AAA.454ESTABI.16009	961.599	1347.83	1371.01	1730.02	852.98	1002.81	852.727	919.199	1.40166	1.42576	1.79911	1.17566	0.999703	1.07763
AAA.454ESTABI.23110	764.499	1434.94	1580.46	1456.75	844.955	974.739	747.62	938.964	1.87697	2.06731	1.90549	1.1536	0.884805	1.11126
AAA.454ESTABI.4933	1044.28	1874.66	1827.94	2066.47	844.58	929.228	927.483	1066.03	1.79516	1.75042	1.97884	1.10022	1.09816	1.2622
AAA.454ESTABI.18627	1054.33	1034.83	1065.87	1181.49	836.663	754.343	880.53	804.955	0.981505	1.01094	1.12061	0.90161	1.05243	0.962102
AAA.454ESTABI.13904	1187.12	1553.41	1535.86	1504.33	832.461	929.679	1410.45	1206.81	1.30855	1.29376	1.26721	1.11678	1.69431	1.44969
AAA.454ESTABI.8652	863.051	528.814	448.09	358.568	830.678	696.05	1078.48	850.452	0.612726	0.519193	0.415466	0.83793	1.29832	1.0238
AAA.454ESTABI.3806	497.616	836.525	793.366	619.619	825.66	716.988	359.69	459.092	1.68106	1.59433	1.24517	0.868382	0.43564	0.55603
AAA.454ESTABI.19881	1062.37	1190.02	1270.9	1263.7	824.837	806.11	926.991	823.592	1.12015	1.19629	1.18951	0.977296	1.12385	0.99849
AAA.454ESTABI.21267	1074.79	950.866	807.327	703.611	823.763	783.694	1216.25	630.847	0.884696	0.751146	0.654647	0.951358	1.47645	0.765811
AAA.454ESTABI.8208	741.939	729.771	768.916	853.026	819.441	1146	637.183	523.95	0.9836	1.03636	1.14972	1.39852	0.777583	0.6394
AAA.454ESTABI.20927	912.638	1215.33	1118.11	828.182	818.663	818.698	1204.67	702.269	1.33166	1.22514	0.90746	1.00004	1.47151	0.857824
AAA.454ESTABI.481	1172.88	1149.46	1083.22	770.524	818.112	1075.45	741.223	824.104	0.980032	0.923558	0.65695	1.31455	0.906017	1.00733
AAA.454ESTABI.23607	845.499	748.3	725.01	603.337	817.092	771.568	896.159	628.299	0.885039	0.857494	0.713586	0.944286	1.09677	0.768945
AAA.454ESTABI.14015	546.884	125.523	71.6169	77.7689	816.531	557.983	807.982	1209.59	0.229524	0.130954	0.142204	0.683358	0.989531	1.48138
AAA.454ESTABI.7022	972.719	785.61	691.789	631.866	811.477	799.339	800.729	644.883	0.807642	0.711191	0.649587	0.985042	0.986755	0.794703
AAA.454ESTABI.15119	1058.97	1347.06	1192.06	589.681	809.746	1234.96	1291.12	900.453	1.27205	1.12568	0.556846	1.52512	1.59448	1.11202
AAA.454ESTABI.18137	791.178	735.429	842.884	1106.04	804.397	739.421	617.416	703.579	0.929537	1.06535	1.39797	0.919224	0.767551	0.874667
AAA.454ESTABI.21763	691.206	447.159	324.62	318.509	796.982	1228.04	466.722	517.504	0.646926	0.469643	0.460802	1.54086	0.585611	0.649329
AAA.454ESTABI.17808	730.704	718.534	825.836	670.339	793.216	915.075	548.23	545.815	0.983345	1.13019	0.917387	1.15363	0.691149	0.688104
AAA.454ESTABI.15133	517.969	448.723	522.116	520.583	789.802	1333.21	425.221	337.575	0.866313	1.00801	1.00505	1.68803	0.53839	0.427417
AAA.454ESTABI.553	1017.49	1048.55	962.06	1008.14	788.489	933.334	879.141	663.543	1.03052	0.945523	0.990809	1.1837	1.11497	0.841538
AAA.454ESTABI.20077	838.923	779.345	822.324	1064.29	777.509	705.169	749.768	796.334	0.928982	0.980213	1.26864	0.90696	0.964321	1.02421
AAA.454ESTABI.21101	986.201	2372.23	2079.45	2758.48	771.73	668.544	1162.96	950.526	2.40542	2.10855	2.79707	0.866293	1.50695	1.23168
AAA.454ESTABI.15391	682.241	473.794	411.559	446.663	767.691	842.993	770.916	606.743	0.694467	0.603246	0.6547	1.09809	1.0042	0.790348
AAA.454ESTABI.20738	652.574	479.276	359.545	295.9	762.776	815.758	623.227	423.866	0.73444	0.550965	0.453435	1.06946	0.817051	0.555689
AAA.454ESTABI.13879	802.191	817.131	941.716	1005.14	756.051	771.317	702.399	840.544	1.01862	1.17393	1.253	1.02019	0.929037	1.11176
AAA.454ESTABI.4920	761.032	4627.08	3836.7	2393	752.615	975.7	1657.27	921.63	6.08001	5.04144	3.14442	1.29641	2.20202	1.22457
AAA.454ESTABI.5993	1010.93	1634.35	1435.96	1329.8	750.695	968.997	840.355	874.577	1.61667	1.42044	1.31542	1.2908	1.11944	1.16502
AAA.454ESTABI.15916	648.509	458.471	606.718	637.416	744.842	820.547	570.24	599.865	0.706961	0.935557	0.982894	1.10164	0.765585	0.805359
AAA.454ESTABI.17635	464.48	193.084	210.561	197.521	739.638	705.653	369.569	751.543	0.4157	0.453325	0.425251	0.954052	0.499662	1.0161
AAA.454ESTABI.21864	727.641	913.494	764.922	659.286	736.158	645.654	484.371	455.369	1.25542	1.05124	0.90606	0.87706	0.657972	0.618575
AAA.454ESTABI.10203	870.225	1160.98	1105.07	1493.66	734.437	1046.96	512.37	571.303	1.33411	1.26986	1.7164	1.42553	0.697637	0.777879
AAA.454ESTABI.23146	735.068	1685.3	1837.02	1605.25	732.139	773.028	773.972	982.121	2.29271	2.49911	2.18381	1.05585	1.05714	1.34144
AAA.454ESTABI.15978	946.331	1332.02	1350.15	1417.88	725.517	869.726	831.972	958.528	1.40756	1.42672	1.4983	1.19877	1.14673	1.32117
AAA.454ESTABI.22278	707.029	264.186	117.696	84.0482	719.095	515.24	461.978	1088.64	0.373656	0.166466	0.118875	0.716512	0.642444	1.5139
AAA.454ESTABI.17410	552.009	548.268	442.139	438.819	717.983	1193.26	224.766	433.602	0.993223	0.800963	0.794949	1.66196	0.313052	0.603917
AAA.454ESTABI.6391	762.457	1634.4	1549.87	1852.96	716.278	893.851	1088.27	958.95	2.1436	2.03273	2.43025	1.24791	1.51933	1.3388
AAA.454ESTABI.21280	1147.93	2282.78	3211.81	4144.02	715.746	861.186	564.82	878.963	1.9886	2.79792	3.60999	1.2032	0.789135	1.22804
AAA.454ESTABI.560	565.898	1069.48	1237.85	1285.07	712.189	1208.21	994.872	865.915	1.88988	2.1874	2.27085	1.69647	1.39692	1.21585
AAA.454ESTABI.19977	764.601	554.526	433.02	250.628	704.924	593.899	690.071	641.341	0.725249	0.566335	0.327789	0.842501	0.97893	0.909802
AAA.454ESTABI.20963	668.013	1118.72	900.637	941.109	692.222	732.703	1250.85	670.885	1.6747	1.34823	1.40882	1.05848	1.80701	0.969176
AAA.454ESTABI.21281	1076.63	2103.66	2001.36	2197.92	687.545	858.183	847.573	757.952	1.95392	1.85891	2.04147	1.24818	1.23275	1.1024
AAA.454ESTABI.23499	744.856	1430.55	1193.09	1019.28	687.122	658.868	640.456	672.428	1.92058	1.60177	1.36842	0.958881	0.932085	0.978616
AAA.454ESTABI.15806	760.723	544.634	665.341	655.985	685.437	706.61	750.059	545.217	0.715942	0.874616	0.862318	1.03089	1.09428	0.795431
AAA.454ESTABI.19793	783.779	794.131	673.417	651.291	684.87	929.523	955.91	647.493	1.01321	0.859192	0.830963	1.35723	1.39575	0.945425
AAA.454ESTABI.18044	836.854	2244.91	2384.82	2712.14	676.532	1554.75	802.944	989.958	2.68256	2.84974	3.24088	2.29811	1.18685	1.46328
AAA.454ESTABI.20247	739.451	366.33	336.311	359.271	675.944	639.756	723.446	687.784	0.495409	0.454812	0.485862	0.946462	1.07028	1.01752
AAA.454ESTABI.22872	797.567	831.305	749.84	390.45	675.794	851.586	860.711	916.92	1.0423	0.940158	0.489552	1.26013	1.27363	1.35681
AAA.454ESTABI.21393	924.808	1488.85	2018.66	2025.89	675.34	770.3	860.254	941.534	1.6099	2.18279	2.19061	1.14061	1.27381	1.39416
AAA.454ESTABI.5177	1024.95	1160.83	679.236	418.088	667.346	796.141	1126.99	844.305	1.13257	0.6627	0.407909	1.193	1.68876	1.26517
AAA.454ESTABI.15324	723.803	778.773	909.37	1069.64	663.752	601.21	609.761	779.036	1.07595	1.25638	1.47781	0.905775	0.918658	1.17369
AAA.454ESTABI.5517	776.197	1036.66	950.545	883.491	660.854	842.66	827.54	750.891	1.33556	1.22462	1.13823	1.27511	1.25223	1.13624
AAA.454ESTABI.17158	667.168	414.148	400.125	429.651	657.363	682.638	387.929	364.36	0.620755	0.599737	0.643992	1.03845	0.59013	0.554275
AAA.454ESTABI.15775	737.541	746.886	837.313	1023.67	647.126	824.028	777.474	838.223	1.01267	1.13528	1.38795	1.27337	1.20143	1.2953
AAA.454ESTABI.6085	861.116	633.078	515.121	509.737	644.379	688.25	593.117	362.354	0.735183	0.598202	0.591949	1.06808	0.920448	0.562332
AAA.454ESTABI.15988	818.801	319.679	306.243	300.007	643.042	623.199	466.842	297.278	0.390423	0.374014	0.366399	0.969141	0.72599	0.462299
AAA.454ESTABI.15140	778.392	1311.74	977.469	742.294	641.092	832.421	463.22	1107.03	1.68519	1.25575	0.953626	1.29844	0.722548	1.72678
AAA.454ESTABI.17791	728.292	1083.11	1299.12	1202.88	640.895	785.172	1109.59	911.333	1.48719	1.78379	1.65165	1.22512	1.73132	1.42197
AAA.454ESTABI.14005	618.602	329.841	446.14	610.62	636.805	858.419	711.297	897.992	0.533204	0.721208	0.987097	1.34801	1.11698	1.41015
AAA.454ESTABI.17378	548.862	874.316	867.149	892.493	636.587	721.704	481.178	630.364	1.59296	1.5799	1.62608	1.13371	0.755871	0.990224
AAA.454ESTABI.20792	763.085	1909.71	1418.84	1532.29	633.655	649.229	755.393	578.304	2.50262	1.85935	2.00802	1.02458	1.19212	0.912648
AAA.454ESTABI.23084	622.979	1094.6	690.688	238.954	630.809	950.035	598.547	490.238	1.75704	1.10869	0.383567	1.50606	0.948855	0.777157
AAA.454ESTABI.23324	749.237	1378.59	1365.82	1297.11	629.754	649.743	709.981	769.547	1.83999	1.82294	1.73124	1.03174	1.12739	1.22198
AAA.454ESTABI.19950	646.84	1230.32	1368.66	1401.99	626.706	668.477	673.64	720.451	1.90204	2.11592	2.16745	1.06665	1.07489	1.14958
AAA.454ESTABI.20209	672.089	494.359	429.03	393.46	622.333	763.511	484.485	584.597	0.735555	0.638354	0.585428	1.22685	0.778497	0.939363
AAA.454ESTABI.16341	633.337	509.239	622.545	646.133	621.301	533.172	502.978	281.723	0.804057	0.98296	1.0202	0.858155	0.809556	0.453441
AAA.454ESTABI.20952	505.847	7.75059	0.412501	1.95939	621.284	871.386	515.844	313.658	0.015322	0.000815466	0.00387348	1.40256	0.830287	0.504854
AAA.454ESTABI.16531	695.506	511.59	516.278	594.52	618.976	611.137	539.171	596.05	0.735565	0.742305	0.854801	0.987336	0.87107	0.962962
AAA.454ESTABI.13990	659.752	28.8466	5.37534	6.8288	609.462	1186.57	620.237	328.502	0.0437235	0.00814752	0.0103506	1.94691	1.01768	0.539003
AAA.454ESTABI.23294	732.058	784.669	771.07	676.996	606.398	736.443	959.812	464.937	1.07187	1.05329	0.924784	1.21445	1.58281	0.76672
AAA.454ESTABI.5538	648.08	325.773	338.646	313.921	598.948	579.44	414.983	592.039	0.502674	0.522538	0.484387	0.967429	0.692854	0.988464
AAA.454ESTABI.21090	560.632	417.426	367.604	345.022	596.458	784.317	416.682	347.151	0.744563	0.655696	0.615416	1.31496	0.698593	0.582021
AAA.454ESTABI.14809	737.09	1071.81	1198.18	1156.54	593.878	690.709	780.395	613.515	1.45411	1.62555	1.56906	1.16305	1.31407	1.03306
AAA.454ESTABI.20035	572.667	796.908	889.854	1042.84	588.934	712.228	820.519	611.173	1.39157	1.55388	1.82103	1.20935	1.39323	1.03776
AAA.454ESTABI.23722	684.534	792.196	849.739	771.847	588.279	675.428	1013.01	413.879	1.15728	1.24134	1.12755	1.14814	1.72199	0.703542
AAA.454ESTABI.17493	517.32	456.424	511.015	406.1	587.458	778.411	673.279	539.666	0.882286	0.987814	0.785009	1.32505	1.14609	0.918647
AAA.454ESTABI.20032	566.223	84.8042	64.6825	54.32	585.664	472.321	355.151	91.2723	0.149772	0.114235	0.095934	0.806471	0.606407	0.155844
AAA.454ESTABI.10981	603.739	462.302	502.307	458.816	580.125	499.553	657.05	509.718	0.765732	0.831994	0.759958	0.861113	1.1326	0.878635
AAA.454ESTABI.19386	648.943	555.764	642.87	659.253	568.612	775.6	628.715	497.809	0.856415	0.990643	1.01589	1.36402	1.1057	0.875481
AAA.454ESTABI.21262	435.436	321.157	267.912	267.256	565.739	776.631	421.033	353.866	0.737552	0.615273	0.613768	1.37277	0.744217	0.625492
AAA.454ESTABI.14956	589.496	291.587	252.217	225.808	562.079	556.452	533.572	549.921	0.494638	0.427852	0.383053	0.989989	0.949282	0.978369
AAA.454ESTABI.21120	610.936	261.784	230.358	246.58	561.569	732.399	367.535	343.898	0.428497	0.377058	0.403611	1.3042	0.654478	0.612387
AAA.454ESTABI.10992	599.401	721.141	698.339	453.859	560.226	707.5	801.18	577.273	1.2031	1.16506	0.757187	1.26288	1.4301	1.03043
AAA.454ESTABI.18478	570.055	553.193	255.045	254.87	554.44	329.915	312.102	393.096	0.970421	0.447405	0.447098	0.595042	0.562915	0.708996
AAA.454ESTABI.14409	543.025	774.86	739.675	499.171	549.495	775.404	566.309	846.129	1.42693	1.36214	0.919242	1.41112	1.0306	1.53983
AAA.454ESTABI.21732	650.689	1054.84	1382.73	1430.79	548.588	603.387	953.639	911.249	1.6211	2.12502	2.19888	1.09989	1.73835	1.66108
AAA.454ESTABI.22432	524.158	315.173	311.855	436.69	548.495	417.237	542.175	453.344	0.601292	0.594964	0.833125	0.760693	0.988477	0.826523
AAA.454ESTABI.6398	684.407	1227.24	954.445	177.295	547.825	877.809	655.224	487.384	1.79315	1.39456	0.259049	1.60235	1.19605	0.889672
AAA.454ESTABI.23837	488.102	535.454	499.237	449.536	544.786	874.523	378.41	403.002	1.09701	1.02281	0.920989	1.60526	0.694603	0.739744
AAA.454ESTABI.23074	288.378	94.7593	85.5603	77.6807	544.061	363.939	360.797	484.649	0.328594	0.296695	0.269371	0.66893	0.663155	0.890799
AAA.454ESTABI.15585	1668.53	468.651	284.128	167.739	540.316	338.043	441.795	371.087	0.280877	0.170287	0.100531	0.62564	0.817661	0.686796
AAA.454ESTABI.15402	679.801	743.274	345.758	237.801	538.118	445.471	527.833	616.391	1.09337	0.508616	0.34981	0.827832	0.980888	1.14546
AAA.454ESTABI.21231	466.359	678.581	598.045	360.218	536.94	897.059	500.732	513.548	1.45506	1.28237	0.772405	1.67069	0.932566	0.956436
AAA.454ESTABI.22543	611.4	395.087	326.152	354.074	534.415	538.809	613.655	628.714	0.646201	0.533452	0.57912	1.00822	1.14827	1.17645
AAA.454ESTABI.17815	601.767	603.424	606.287	542.671	532.979	577.097	621.078	666.889	1.00275	1.00751	0.901796	1.08278	1.1653	1.25125
AAA.454ESTABI.19374	583.306	1270.38	831.952	489.095	532.522	473.606	786.451	517.121	2.1779	1.42627	0.838487	0.889363	1.47684	0.971078
AAA.454ESTABI.22325	1056.58	2712.33	3125.08	3597.72	528.95	656.288	801.413	681.591	2.56707	2.95772	3.40505	1.24074	1.5151	1.28857
AAA.454ESTABI.23810	635.048	1249.72	1340.81	1209.3	523.727	739.094	580.905	622.354	1.96792	2.11135	1.90427	1.41122	1.10918	1.18832
AAA.454ESTABI.14591	575.743	100.555	67.8774	45.2361	522.802	561.559	490.962	414.063	0.174652	0.117895	0.0785701	1.07413	0.939098	0.792007
AAA.454ESTABI.6485	354.825	100.852	83.6133	79.5677	522.397	582.178	468.825	346.528	0.284231	0.235647	0.224245	1.11444	0.897449	0.663342
AAA.454ESTABI.13838	586.548	824.455	1143.78	1213.68	521.551	510.209	472.727	631.253	1.40561	1.95002	2.06919	0.978253	0.906387	1.21034
AAA.454ESTABI.19991	646.565	887.271	874.146	1008.91	520.397	585.583	717.42	597.553	1.37228	1.35198	1.56042	1.12526	1.3786	1.14826
AAA.454ESTABI.8263	585.398	197.182	148.752	100.529	519.214	1178.56	763.177	1143.62	0.336833	0.254104	0.171727	2.26989	1.46987	2.2026
AAA.454ESTABI.18882	554.697	740.856	703.162	774.032	516.357	613.59	497.029	643.806	1.3356	1.26765	1.39541	1.18831	0.96257	1.24682
AAA.454ESTABI.14735	726.435	881.93	820.684	737.613	513.559	693.437	441.491	568.95	1.21405	1.12974	1.01539	1.35026	0.859669	1.10786
AAA.454ESTABI.20806	747.263	876.024	834.326	869.097	513.336	556.667	438.125	428.469	1.17231	1.11651	1.16304	1.08441	0.853486	0.834676
AAA.454ESTABI.7690	1176.41	1614.63	2009.8	1492.25	511.04	606.942	554.267	1217.87	1.37251	1.70841	1.26848	1.18766	1.08459	2.38311
AAA.454ESTABI.17299	425.558	392.938	390.76	331.809	510.903	696.431	343.62	447.736	0.923348	0.91823	0.779705	1.36314	0.672574	0.876362
AAA.454ESTABI.470	683.281	899.126	1353.41	1554.38	503.452	707.904	580.094	256.497	1.31589	1.98075	2.27487	1.4061	1.15223	0.509476
AAA.454ESTABI.8634	451.77	673.348	704.51	718.422	501.835	669.072	853.257	526.293	1.49047	1.55945	1.59024	1.33325	1.70027	1.04874
AAA.454ESTABI.15219	574.855	996.04	1326.45	1310.61	500.736	597.641	511.424	886.758	1.73268	2.30745	2.2799	1.19352	1.02134	1.77091
AAA.454ESTABI.15280	498.525	527.077	450.483	387.888	496.579	495.187	462.616	537.299	1.05727	0.903632	0.778073	0.997196	0.931605	1.082
AAA.454ESTABI.19852	557.682	736.935	869.163	857.324	496.135	530.391	685.754	591.729	1.32143	1.55853	1.5373	1.06904	1.38219	1.19268
AAA.454ESTABI.4475	866.764	2268.71	1367.13	717.825	493.223	1200.03	804.321	1092.22	2.61745	1.57728	0.828166	2.43304	1.63075	2.21445
AAA.454ESTABI.14018	677.237	681.524	551.441	379.579	491.226	577.944	891.298	593.813	1.00633	0.814251	0.560481	1.17653	1.81443	1.20884
AAA.454ESTABI.17740	435.294	730.351	614.962	572.148	490.844	603.105	547.94	375.651	1.67783	1.41275	1.31439	1.22871	1.11632	0.765316
AAA.454ESTABI.2721	598.012	717.722	637.112	931.112	490.831	433.029	933.92	757.417	1.20018	1.06538	1.55701	0.882235	1.90273	1.54313
AAA.454ESTABI.9097	574.631	1103.16	917.646	922.644	490.225	549.739	650.033	730.708	1.91978	1.59693	1.60563	1.1214	1.32599	1.49056
AAA.454ESTABI.9031	519.735	307.391	244.783	218.748	487.388	425.825	551.424	554.575	0.591437	0.470976	0.420884	0.873686	1.13138	1.13785
AAA.454ESTABI.18863	359.57	344.659	319.559	328.106	487.205	898.622	370.069	294.905	0.95853	0.888724	0.912496	1.84444	0.759576	0.605299
AAA.454ESTABI.454	453.118	162.593	166.891	162.731	487.108	567.725	293.37	435.888	0.358831	0.368317	0.359136	1.1655	0.60227	0.89485
AAA.454ESTABI.20339	555.418	568.677	295.394	103.303	487.002	573.213	404.8	492.279	1.02387	0.531841	0.185991	1.17702	0.831208	1.01084
AAA.454ESTABI.15517	561.541	1361.59	1355.49	1045.29	484.279	598.842	623.582	572.274	2.42473	2.41388	1.86146	1.23656	1.28765	1.1817
AAA.454ESTABI.13837	575.645	15.1871	2.89962	4.37097	479.553	663.47	551.137	218.37	0.0263828	0.00503717	0.00759317	1.38352	1.14927	0.455362
AAA.454ESTABI.20266	416.979	442.473	469.529	434.928	477.638	427.235	392.163	402.097	1.06114	1.12603	1.04305	0.894475	0.821046	0.841844
AAA.454ESTABI.21798	537.759	2104.75	2059.91	1926.47	477.391	369.457	431.041	518.007	3.91393	3.83054	3.5824	0.773908	0.902908	1.08508
AAA.454ESTABI.21758	603.344	827.905	886.839	1029.89	474.246	537.714	800.451	531.636	1.37219	1.46987	1.70696	1.13383	1.68784	1.12101
AAA.454ESTABI.23888	460.388	90.8358	133.743	236.768	465.458	370.305	577.316	711.472	0.197303	0.290501	0.514279	0.795571	1.24032	1.52854
AAA.454ESTABI.18192	552.837	469.777	290.136	226.436	463.34	602.636	471.165	460.871	0.849756	0.524812	0.409589	1.30063	1.01689	0.994671
AAA.454ESTABI.23784	561.912	1123.85	1115.57	969.425	463.253	392.266	720.037	739.567	2.00004	1.98532	1.72523	0.846764	1.55431	1.59647
AAA.454ESTABI.20883	460.814	2468.54	3041.43	2770.66	462.244	459.511	942.312	725.959	5.35691	6.60011	6.01254	0.994086	2.03856	1.57051
AAA.454ESTABI.10105	627.361	1208.79	1312.63	1442.64	458.403	524.571	618.427	656.253	1.92678	2.0923	2.29953	1.14435	1.34909	1.43161
AAA.454ESTABI.8603	497.498	454.544	535.158	642.839	456.525	560.395	438.359	412.241	0.913661	1.0757	1.29215	1.22752	0.960207	0.902996
AAA.454ESTABI.23002	578.059	182.227	143.835	99.2791	455.114	395.751	403.13	194.707	0.31524	0.248825	0.171746	0.869564	0.885778	0.42782
AAA.454ESTABI.17275	574.826	732.619	671.464	672.836	454.871	565.862	426.869	385.579	1.27451	1.16812	1.1705	1.24401	0.938439	0.847666
AAA.454ESTABI.13805	417.646	364.134	362.418	391.691	454.584	893.131	796.753	477.002	0.871871	0.867762	0.937854	1.96472	1.75271	1.04931
AAA.454ESTABI.6370	402.712	71.6768	90.0911	54.8069	454.478	431.54	292.449	449.249	0.177985	0.223711	0.136094	0.94953	0.643484	0.988494
AAA.454ESTABI.19468	376.071	369.902	294.781	268.315	454.453	637.347	483.587	253.621	0.983598	0.783844	0.713469	1.40245	1.06411	0.55808
AAA.454ESTABI.17890	507.998	363.077	311.569	306.88	453.86	335.955	279.803	304.592	0.714723	0.613328	0.604097	0.740217	0.616496	0.671113
AAA.454ESTABI.16295	469.728	391.056	286.597	269.631	452.543	304.82	437.181	372.965	0.832516	0.610133	0.574015	0.673572	0.966055	0.824154
AAA.454ESTABI.15102	440.286	588.77	494.298	367.077	452.461	431.552	481.772	533.949	1.33724	1.12268	0.833723	0.953789	1.06478	1.1801
AAA.454ESTABI.21660	456.692	418.65	444.031	504.486	448.681	633.956	553.487	533.195	0.916702	0.972277	1.10465	1.41293	1.23359	1.18836
AAA.454ESTABI.16191	507.329	28.3157	12.1012	5.9408	444.668	339.354	184.135	431.664	0.0558133	0.0238527	0.01171	0.763162	0.414096	0.970755
AAA.454ESTABI.6368	404.034	11.1303	5.65665	4.47658	443.777	299.368	152.089	512.598	0.0275478	0.0140004	0.0110797	0.674592	0.342716	1.15508
AAA.454ESTABI.22433	554.629	1218.08	1290.43	1382.74	439.748	409.703	619.727	436.306	2.19621	2.32666	2.4931	0.931677	1.40928	0.992172
AAA.454ESTABI.16894	460.557	582.588	619.068	558.039	435.482	478.148	387.805	343.423	1.26496	1.34417	1.21166	1.09797	0.890518	0.788604
AAA.454ESTABI.4792	939.8	1986.97	2480.18	2674.12	433.772	419.672	683.762	485.478	2.11425	2.63905	2.84541	0.967494	1.57632	1.1192
AAA.454ESTABI.19601	524.017	534.27	585.977	668.296	433.633	376.546	360.453	420.659	1.01957	1.11824	1.27533	0.868353	0.831241	0.970081
AAA.454ESTABI.21777	472.508	231.649	229.905	226.762	432.25	388.495	438.264	397.199	0.490254	0.486563	0.479912	0.898775	1.01391	0.918912
AAA.454ESTABI.18230	386.093	760.69	783.426	869.515	431.547	470.19	338.561	530.008	1.97022	2.02911	2.25209	1.08955	0.784528	1.22816
AAA.454ESTABI.15084	372.638	337.546	293.675	230.258	429.629	542.636	392.396	380.7	0.90583	0.788097	0.617914	1.26303	0.913335	0.886113
AAA.454ESTABI.16476	386.962	23.752	24.4105	41.1191	427.072	372.694	364.372	368.648	0.0613807	0.0630823	0.106261	0.872672	0.853187	0.863199
AAA.454ESTABI.6477	465.863	1232.49	901.71	755.742	426.842	424.5	646.946	431.543	2.64561	1.93557	1.62224	0.994514	1.51566	1.01101
AAA.454ESTABI.22596	516.35	642.73	468.095	341.888	423.386	649.272	373.245	354.882	1.24476	0.906547	0.662125	1.53352	0.881572	0.8382
AAA.454ESTABI.19236	529.009	1113.21	1176.07	1285.36	422.392	531.036	581.229	414.935	2.10432	2.22315	2.42975	1.25721	1.37604	0.982344
AAA.454ESTABI.22574	464.939	2802.73	1993.08	946.856	422.154	453.862	795.651	518.519	6.02816	4.28676	2.03652	1.07511	1.88474	1.22827
AAA.454ESTABI.16120	498.255	64.6336	72.2322	47.7843	420.12	504.451	431.962	157.129	0.12972	0.14497	0.0959033	1.20073	1.02819	0.374009
AAA.454ESTABI.21659	318.371	258.416	303.988	286.081	418.819	952.44	138.306	178.695	0.811683	0.954823	0.898577	2.27411	0.330229	0.426665
AAA.454ESTABI.17080	403.719	672.07	448.873	243.088	418.582	438.28	712.039	508.921	1.6647	1.11185	0.602123	1.04706	1.70107	1.21582
AAA.454ESTABI.21986	533.934	442.85	574.397	448.278	417.21	737.766	328.26	614.812	0.829409	1.07578	0.839576	1.76833	0.786799	1.47363
AAA.454ESTABI.15530	450.462	1283.68	1183.98	1058.96	413.939	534.703	611.579	516.912	2.84969	2.62837	2.35083	1.29174	1.47746	1.24876
AAA.454ESTABI.9960	409.901	80.0052	88.8579	110.901	412.16	471.264	395.406	290.43	0.195182	0.216779	0.270557	1.1434	0.95935	0.704653
AAA.454ESTABI.20033	504.102	372.516	386.298	407.093	408.642	389.132	364.542	264.948	0.73897	0.76631	0.807561	0.952259	0.892082	0.648363
AAA.454ESTABI.24170	435.702	585.098	612.536	639.148	406.128	364.362	344.399	498.589	1.34289	1.40586	1.46694	0.897162	0.848006	1.22767
AAA.454ESTABI.15512	431.968	413.75	462.234	442.507	402.084	366.81	222.72	397.045	0.957825	1.07007	1.0244	0.912272	0.553915	0.987468
AAA.454ESTABI.19150	465.425	203.602	177	172.362	400.388	451.763	396.941	467.195	0.437454	0.380299	0.370333	1.12831	0.991391	1.16686
AAA.454ESTABI.10947	435.088	1320.21	714.935	223.205	398.031	811.275	467.251	339.343	3.03435	1.6432	0.513011	2.03822	1.1739	0.852552
AAA.454ESTABI.7343	409.92	985.082	1045.23	1182.34	397.709	775.6	332.637	402.09	2.40311	2.54984	2.88432	1.95017	0.836384	1.01102
AAA.454ESTABI.20324	426.073	441.9	407.964	395.134	395.924	420.786	423.282	379.059	1.03715	0.957499	0.927386	1.06279	1.0691	0.957401
AAA.454ESTABI.19615	462.877	594.197	572.61	543.05	395.672	466.928	634.685	455.73	1.2837	1.23707	1.17321	1.18009	1.60407	1.15179
AAA.454ESTABI.18932	572.846	1016.92	877.779	616.525	393.062	682.385	720.941	698.799	1.77521	1.53231	1.07625	1.73608	1.83417	1.77784
AAA.454ESTABI.20816	483.714	853.91	952.066	881.525	392.12	528.239	596.97	448.079	1.76532	1.96824	1.82241	1.34714	1.52242	1.14271
AAA.454ESTABI.23795	406.065	242.52	220.801	162.587	390.114	292.242	441.915	283.652	0.597244	0.543759	0.400398	0.749122	1.13279	0.7271
AAA.454ESTABI.23253	460.651	668.974	710.248	701.403	387.177	385.93	315.101	352.696	1.45224	1.54183	1.52263	0.99678	0.813843	0.910941
AAA.454ESTABI.2969	413.102	288.847	263.434	195.351	384.968	370.119	297.165	339.49	0.699214	0.637698	0.472888	0.961428	0.77192	0.881865
AAA.454ESTABI.22700	281.485	956.27	1471.33	1721.85	381.4	616.965	509.939	504.739	3.39724	5.22705	6.11703	1.61763	1.33702	1.32339
AAA.454ESTABI.19938	422.981	778.94	630.66	607.505	380.834	447.648	408.097	258.819	1.84155	1.49099	1.43625	1.17544	1.07159	0.679611
AAA.454ESTABI.16245	476.967	1171.66	1047.66	866.843	380.24	389.096	514.547	404.468	2.45648	2.19651	1.8174	1.02329	1.35322	1.06372
AAA.454ESTABI.15545	395.77	779.074	662.161	657.233	379.641	328.085	369.507	329.909	1.9685	1.6731	1.66064	0.864198	0.973306	0.869003
AAA.454ESTABI.10902	415.165	422.198	548.071	463.19	377.871	417.426	427.185	482.066	1.01694	1.32013	1.11568	1.10468	1.13051	1.27574
AAA.454ESTABI.23642	333.993	348.562	239.575	217.1	377.163	342.039	303.173	316.512	1.04362	0.717307	0.650013	0.906872	0.803823	0.83919
AAA.454ESTABI.23207	331.302	316.031	317.8	266.893	376.521	381.164	243.479	189.636	0.953908	0.959247	0.80559	1.01233	0.646655	0.503653
AAA.454ESTABI.4276	512.731	13468.5	10111.9	2812.6	375.572	375.293	979.862	403.298	26.2682	19.7217	5.48553	0.999256	2.60898	1.07382
AAA.454ESTABI.15382	299.541	574.792	546.889	432.534	375.109	445.957	208.345	314.014	1.91891	1.82576	1.44399	1.18887	0.555425	0.837127
AAA.454ESTABI.20553	328.652	1012.27	1159.01	1343.66	374.607	630.504	303.969	245.901	3.08007	3.52655	4.08841	1.68311	0.811435	0.656424
AAA.454ESTABI.8050	175.77	14.04	12.006	7.92564	374.465	261.042	228.099	404.639	0.0798771	0.0683053	0.045091	0.697106	0.609133	1.08058
AAA.454ESTABI.16091	405.312	450.297	433.073	445.814	370.103	420.49	513.334	343.651	1.11099	1.06849	1.09993	1.13614	1.387	0.928529
AAA.454ESTABI.23555	384.626	331.013	252.449	227.827	370.023	301.548	281.02	271.393	0.86061	0.656348	0.592334	0.814944	0.759466	0.733449
AAA.454ESTABI.8939	365.89	142.926	137.974	119.023	369.225	363.562	247.724	233.692	0.390626	0.377091	0.325296	0.984663	0.67093	0.632926
AAA.454ESTABI.20401	411.442	644.378	774.967	768.618	365.039	366.517	555.326	484.718	1.56614	1.88354	1.86811	1.00405	1.52128	1.32785
AAA.454ESTABI.5904	405.173	629.383	806.905	731.096	363.868	359.885	753.751	637.37	1.55337	1.9915	1.8044	0.989053	2.07149	1.75165
AAA.454ESTABI.12580	570.572	1381.25	2034.14	2083.91	361.943	410.059	666.423	359.208	2.42081	3.5651	3.65232	1.13294	1.84124	0.992444
AAA.454ESTABI.18226	567.63	1777.72	2042.75	2288.76	361.473	401.946	425.397	522.695	3.13183	3.59874	4.03214	1.11197	1.17684	1.44601
AAA.454ESTABI.21173	402.541	446.614	463.698	450.813	360.633	429.455	457.357	326.27	1.10949	1.15193	1.11992	1.19084	1.26821	0.904716
AAA.454ESTABI.18802	308.949	212.83	218.971	200.202	359.087	352.388	337.025	423.499	0.688884	0.70876	0.648009	0.981345	0.938563	1.17938
AAA.454ESTABI.19703	521.561	1060.88	1032.6	1064.89	358.128	327.007	384.177	420.562	2.03405	1.97983	2.04173	0.913101	1.07274	1.17434
AAA.454ESTABI.14469	311.518	144.276	112.785	94.1378	357.253	336.237	200.901	160.952	0.463136	0.36205	0.30219	0.941173	0.56235	0.450528
AAA.454ESTABI.23425	446.486	585.499	376.095	387.162	357.191	286.092	391.942	313.746	1.31135	0.842344	0.867131	0.800949	1.09729	0.87837
AAA.454ESTABI.14014	357.322	1015.07	1320.92	1498.65	356.973	524.613	469.248	299.021	2.84078	3.69671	4.19412	1.46961	1.31452	0.837656
AAA.454ESTABI.23035	376.887	497.693	516.671	495.035	356.665	353.228	422.969	346.671	1.32054	1.37089	1.31348	0.990364	1.1859	0.971979
AAA.454ESTABI.14442	601.366	285.74	249.934	134.187	356.542	453.879	277.676	341.804	0.475151	0.41561	0.223138	1.273	0.778803	0.958665
AAA.454ESTABI.4779	460.998	94.8651	73.1635	50.9057	352.903	424.892	589.147	419.834	0.205782	0.158707	0.110425	1.20399	1.66943	1.18966
AAA.454ESTABI.18146	416.622	637.222	667.373	604.71	351.339	376.157	438.497	420.722	1.5295	1.60187	1.45146	1.07064	1.24807	1.19748
AAA.454ESTABI.18602	375.435	462.79	502.137	463.554	350.802	356.359	411.958	483.744	1.23268	1.33748	1.23471	1.01584	1.17433	1.37897
AAA.454ESTABI.15881	550.198	987.905	1047.12	1076.38	350.676	414.633	758.304	691.48	1.79554	1.90316	1.95635	1.18238	2.16241	1.97185
AAA.454ESTABI.2968	381.563	236.984	205.772	164.378	348.698	346.254	273.728	292.746	0.621088	0.539287	0.430801	0.992989	0.784999	0.83954
AAA.454ESTABI.23779	438.872	567.242	560.196	426.559	346.625	385.355	387.892	367.27	1.2925	1.27644	0.971942	1.11173	1.11905	1.05956
AAA.454ESTABI.18832	366.538	320.699	81.4852	6.24013	346.542	380.976	534.265	399.242	0.874942	0.222311	0.0170245	1.09936	1.5417	1.15208
AAA.454ESTABI.15315	390.034	203.844	189.624	204.475	346.151	356.796	311.587	383.508	0.52263	0.486172	0.524248	1.03075	0.900148	1.10792
AAA.454ESTABI.6835	311.053	557.64	697.228	555.456	345.591	370.476	625.089	592.774	1.79275	2.24151	1.78573	1.07201	1.80875	1.71525
AAA.454ESTABI.9082	391.517	47.8707	38.6632	25.1336	343.487	274.983	299.221	182.029	0.12227	0.0987525	0.0641956	0.800565	0.871127	0.529946
AAA.454ESTABI.18439	356.403	285.758	234.844	227.166	342.133	601.611	388.898	298.727	0.801783	0.658928	0.637384	1.75841	1.13669	0.873132
AAA.454ESTABI.16492	444.194	265.497	171.16	108.299	340.674	418.062	160.848	469.337	0.597704	0.385326	0.24381	1.22716	0.472145	1.37767
AAA.454ESTABI.19371	388.391	586.77	669.977	762.942	340.634	332.699	316.306	471.062	1.51077	1.72501	1.96436	0.976705	0.928582	1.3829
AAA.454ESTABI.17006	378.448	491.122	382.907	143.856	340.609	476.803	450.086	378.022	1.29773	1.01178	0.380122	1.39986	1.32142	1.10984
AAA.454ESTABI.6520	499.959	292.729	302.457	281.854	340.216	326.384	230.052	218.633	0.585506	0.604965	0.563755	0.959343	0.676196	0.642631
AAA.454ESTABI.2723	303.968	29.5722	16.17	8.50161	339.292	203.24	145.244	331.351	0.0972872	0.0531964	0.0279688	0.599013	0.428079	0.976596
AAA.454ESTABI.6291	316.266	371.348	494.503	481.599	336.656	500.215	315.472	439.371	1.17416	1.56356	1.52276	1.48583	0.937073	1.3051
AAA.454ESTABI.7986	420.804	658.034	678.984	639.332	334.701	355.688	401.607	373.151	1.56375	1.61354	1.51931	1.0627	1.1999	1.11488
AAA.454ESTABI.22331	271.187	289.81	304.455	215.667	334.557	929.327	246.45	315.914	1.06867	1.12267	0.79527	2.77778	0.736645	0.944274
AAA.454ESTABI.6800	295.65	340.812	212.473	142.633	333.879	360.522	293.033	250.368	1.15276	0.718666	0.48244	1.0798	0.877662	0.749875
AAA.454ESTABI.20732	358.242	704.091	663.032	657.698	332.376	438.243	412.78	506.415	1.96541	1.85079	1.8359	1.31852	1.24191	1.52362
AAA.454ESTABI.19083	328.849	630.034	466.678	354.66	331.182	255.67	253.461	256.339	1.91588	1.41912	1.07849	0.771992	0.765322	0.774013
AAA.454ESTABI.6513	532.427	609.902	474.304	783.31	331.001	181.494	194.412	329.975	1.14551	0.890835	1.47121	0.548318	0.587345	0.996899
AAA.454ESTABI.20357	342.236	603.98	695.131	762.996	328.243	286.581	302.035	387.107	1.76481	2.03115	2.22944	0.873075	0.920155	1.17933
AAA.454ESTABI.14008	316.739	488.145	836.546	894.098	326.588	308.667	330.734	311.73	1.54116	2.64112	2.82282	0.945128	1.0127	0.954505
AAA.454ESTABI.5438	287.255	23.7408	12.7437	7.58778	325.868	562.088	346.886	674.014	0.0826472	0.0443637	0.0264148	1.72489	1.0645	2.06837
AAA.454ESTABI.16929	310.146	511.545	512.342	411.933	325.215	505.17	329.723	509.185	1.64937	1.65194	1.32819	1.55334	1.01386	1.56569
AAA.454ESTABI.18260	236.502	249.287	300.373	266.107	324.61	684.675	155.063	166.198	1.05406	1.27007	1.12518	2.10922	0.477691	0.511992
AAA.454ESTABI.23630	304.751	209.411	152.931	219.29	323.344	388.606	537.494	357.369	0.687153	0.501824	0.71957	1.20184	1.6623	1.10523
AAA.454ESTABI.19472	351.236	358.401	398.659	385.672	321.147	275.844	353.585	270.08	1.0204	1.13502	1.09804	0.858933	1.10101	0.840984
AAA.454ESTABI.19011	541.785	4819.22	3674.68	1332.52	320.738	350.398	352.695	578.571	8.89508	6.78256	2.4595	1.09247	1.09964	1.80387
AAA.454ESTABI.419	375.92	450.761	445.695	456.877	320.051	343.827	265.984	395.553	1.19909	1.18561	1.21536	1.07429	0.831066	1.23591
AAA.454ESTABI.24608	281.428	28.9168	22.7793	39.9974	319.791	432.231	644.666	346.983	0.10275	0.0809419	0.142123	1.35161	2.0159	1.08503
AAA.454ESTABI.21532	274.917	184.278	189.106	187.81	318.147	353.684	359.505	375.893	0.670304	0.687867	0.683153	1.1117	1.13	1.18151
AAA.454ESTABI.6225	318.959	1027.33	1640.21	1995.92	316.765	533.698	182.517	253.908	3.22087	5.14237	6.25761	1.68484	0.576191	0.801567
AAA.454ESTABI.9174	352.74	62.9502	48.7771	38.4989	316.685	284.398	239.067	325.816	0.178461	0.138281	0.109143	0.898048	0.754904	1.02883
AAA.454ESTABI.1116	336.249	1073.85	1100.85	552.017	316.558	412.439	595.518	316.653	3.19362	3.27392	1.64169	1.30289	1.88123	1.0003
AAA.454ESTABI.20471	330.66	494.299	579.087	559.873	315	322.901	303.749	337.354	1.49489	1.75131	1.6932	1.02508	0.964283	1.07097
AAA.454ESTABI.22039	344.602	536.763	455.405	338.582	312.355	359.281	340.342	230.169	1.55763	1.32154	0.98253	1.15023	1.0896	0.736883
AAA.454ESTABI.15602	340.103	469.739	600.547	744.922	312.289	347.162	246.915	321.935	1.38117	1.76578	2.19028	1.11167	0.790663	1.03089
AAA.454ESTABI.20268	407.548	703.726	667.941	549.942	309.475	366.241	276.546	309.544	1.72673	1.63893	1.34939	1.18343	0.893597	1.00023
AAA.454ESTABI.22426	285.748	89.2384	97.299	112.645	308.355	300.604	256.574	157.304	0.312298	0.340507	0.394211	0.974866	0.832074	0.51014
AAA.454ESTABI.5234	129.537	18.9465	16.6174	13.243	307.248	173.749	337.059	359.649	0.146263	0.128283	0.102233	0.565502	1.09703	1.17055
AAA.454ESTABI.19908	346.654	503.929	575.313	608.489	305.508	403.863	441.72	363.066	1.45369	1.65962	1.75532	1.32194	1.44585	1.1884
AAA.454ESTABI.18537	266.554	629.521	668.98	643.061	305.25	346.508	418.251	368.833	2.3617	2.50974	2.4125	1.13516	1.37019	1.2083
AAA.454ESTABI.8449	383.756	519.234	626.545	643.451	303.96	457.392	389.383	338.403	1.35303	1.63266	1.67672	1.50478	1.28104	1.11331
AAA.454ESTABI.2644	324.081	441.196	440.511	489.99	303.74	360.362	337.596	479.745	1.36137	1.35926	1.51194	1.18641	1.11146	1.57946
AAA.454ESTABI.17381	384.553	643.982	721.323	743.434	303.231	396.957	545.339	424.988	1.67462	1.87575	1.93324	1.30909	1.79842	1.40153
AAA.454ESTABI.16070	324.077	602.943	554.065	466.293	301.973	336.145	437.296	298.754	1.8605	1.70967	1.43884	1.11316	1.44813	0.989342
AAA.454ESTABI.21753	296.066	235.026	247.089	251.83	299.53	307.089	279.794	229.863	0.793831	0.834573	0.850588	1.02524	0.934112	0.767411
AAA.454ESTABI.22819	426.458	1100.79	1369.23	1307.91	299.066	472.807	276.652	366.713	2.58124	3.21071	3.0669	1.58094	0.925052	1.22619
AAA.454ESTABI.21213	305.725	45.2773	34.5919	27.0121	297.707	246.425	256.272	316.271	0.148098	0.113147	0.0883542	0.827743	0.860822	1.06236
AAA.454ESTABI.23887	327.57	453.493	435.033	460.584	294.882	404.467	312.603	388.427	1.38441	1.32806	1.40606	1.37163	1.0601	1.31723
AAA.454ESTABI.18000	502.568	689.058	807.421	882.964	294.097	297.539	235.766	195.891	1.37107	1.60659	1.7569	1.0117	0.80166	0.666076
AAA.454ESTABI.22064	382.03	558.163	501.723	437.979	292.321	309.113	285.216	308.437	1.46104	1.31331	1.14645	1.05744	0.975692	1.05513
AAA.454ESTABI.13828	345.292	107.338	71.5087	52.355	292.282	395.69	474.776	447.451	0.31086	0.207096	0.151625	1.35379	1.62437	1.53089
AAA.454ESTABI.15679	463.462	453.184	412.141	310.25	291.561	420.292	572.132	359.259	0.977824	0.889267	0.669419	1.44152	1.96231	1.23219
AAA.454ESTABI.22245	293.785	444.163	598.022	508.331	290.851	412.58	264.694	467.186	1.51187	2.03558	1.73028	1.41852	0.910065	1.60627
AAA.454ESTABI.22917	302.92	160.021	156.006	144.973	290.321	295.368	332.017	311.272	0.528263	0.515008	0.478587	1.01739	1.14362	1.07216
AAA.454ESTABI.19626	301.438	833.139	798.584	642.612	289.674	363.962	377.905	293.292	2.76388	2.64925	2.13182	1.25645	1.30459	1.01249
AAA.454ESTABI.19056	268.895	136.151	208.658	282.202	288.689	352.926	267.781	367.961	0.506336	0.775983	1.04949	1.22251	0.927576	1.27459
AAA.454ESTABI.20874	282.027	586.797	710.504	687.192	288.507	353.445	298.601	354.945	2.08064	2.51928	2.43662	1.22508	1.03498	1.23028
AAA.454ESTABI.17431	360.371	2.01099	0.384915	1.18201	288.218	529.621	171.711	62.8534	0.00558033	0.00106811	0.00327997	1.83757	0.595767	0.218076
AAA.454ESTABI.17447	300.634	231.159	180.237	190.241	287.789	268.714	166.404	105.649	0.768906	0.599525	0.632799	0.933719	0.578215	0.367105
AAA.454ESTABI.21537	329.985	248.925	293.157	328.793	285.867	274.154	329.905	315.565	0.754352	0.888397	0.996389	0.959027	1.15405	1.10389
AAA.454ESTABI.23032	293.224	162.764	159.108	154.897	285.446	271.899	243.842	267.19	0.555085	0.542614	0.528254	0.952542	0.854249	0.936042
AAA.454ESTABI.10435	88.1276	4.86523	4.1782	2.29056	284.404	132.43	245.93	277.764	0.0552066	0.0474108	0.0259914	0.465639	0.864721	0.976653
AAA.454ESTABI.8715	305.422	240.824	209.033	207.291	283.864	284.004	314.21	329.467	0.788495	0.684409	0.678704	1.00049	1.1069	1.16065
AAA.454ESTABI.21893	286.547	229.355	65.1896	4.83742	283.375	355.31	209.182	236.753	0.800411	0.227501	0.0168818	1.25385	0.738183	0.835477
AAA.454ESTABI.21019	296.629	527.425	504.816	405.869	282.732	276.291	312.19	230.355	1.77807	1.70185	1.36827	0.977218	1.10419	0.814747
AAA.454ESTABI.13888	239.436	61.244	46.476	16.859	282.161	260.512	170.358	359.905	0.255784	0.194106	0.0704112	0.923274	0.603761	1.27553
AAA.454ESTABI.10746	306.235	206.866	178.572	162.427	281.286	392.527	259.458	200.418	0.675512	0.583121	0.5304	1.39547	0.9224	0.712505
AAA.454ESTABI.22460	341.288	347.274	360.712	507.53	279.779	216.736	260.893	182.932	1.01754	1.05692	1.4871	0.774671	0.932499	0.653846
AAA.454ESTABI.9392	293.861	171.987	240.081	284.147	279	330.323	362.38	333.013	0.585266	0.816987	0.966943	1.18396	1.29886	1.1936
AAA.454ESTABI.21741	231.505	446.577	666.358	724.413	278.767	439.757	154.155	287.351	1.92901	2.87837	3.12914	1.57751	0.552988	1.03079
AAA.454ESTABI.19826	229.778	56.6833	47.8711	66.6855	278.336	321.26	378.698	352.962	0.246687	0.208336	0.290216	1.15421	1.36058	1.26811
AAA.454ESTABI.18225	317.792	440.007	427.467	470.664	277	373.242	314.385	274.727	1.38457	1.34512	1.48104	1.34744	1.13496	0.991796
AAA.454ESTABI.23265	343.739	780.707	935.164	887.74	276.588	302.247	726.842	444.067	2.27122	2.72056	2.5826	1.09277	2.62788	1.60552
AAA.454ESTABI.23139	267.214	436.059	524.121	496.325	276.425	467.52	277.268	295.921	1.63187	1.96143	1.85741	1.69131	1.00305	1.07053
AAA.454ESTABI.10591	222.521	160.064	178.072	225.153	276.375	325.616	129.478	224.703	0.719319	0.800246	1.01183	1.17817	0.468486	0.813036
AAA.454ESTABI.23418	308.046	589.055	613.471	497.693	276.191	395.09	242.768	245.714	1.91223	1.99149	1.61565	1.4305	0.878985	0.889655
AAA.454ESTABI.7871	289.392	103.93	90.2046	88.4775	275.753	213.765	237.535	210.565	0.359133	0.311703	0.305735	0.775203	0.861405	0.7636
AAA.454ESTABI.17313	308.021	667.925	532.491	339.919	274.996	352.575	530.298	297.538	2.16844	1.72875	1.10356	1.28211	1.92838	1.08197
AAA.454ESTABI.22765	266.547	452.138	435.203	412.688	274.981	361.045	292.417	434.048	1.69628	1.63274	1.54827	1.31298	1.06341	1.57847
AAA.454ESTABI.22709	365.143	554.761	600.747	512.77	274.94	261.267	246.347	232.387	1.5193	1.64524	1.4043	0.950269	0.896002	0.845228
AAA.454ESTABI.24241	263.423	76.9553	62.0474	84.6116	274.452	197.299	277.497	282.616	0.292136	0.235543	0.3212	0.718885	1.0111	1.02975
AAA.454ESTABI.17712	331.805	139.807	147.786	149.445	274.002	246.839	197.204	193.391	0.421354	0.4454	0.450401	0.900862	0.719718	0.705802
AAA.454ESTABI.20616	286.124	255.339	273.242	385.759	272.028	287.926	328.922	357.796	0.892407	0.954978	1.34822	1.05845	1.20915	1.31529
AAA.454ESTABI.21496	266.458	299.274	317.844	328.241	270.981	291.183	262.537	276.333	1.12316	1.19285	1.23187	1.07455	0.968837	1.01975
AAA.454ESTABI.20121	292.365	397.691	422.889	406.544	270.502	358.675	394.326	310.941	1.36025	1.44644	1.39054	1.32596	1.45776	1.1495
AAA.454ESTABI.16333	327.555	473.551	340.213	359.344	270.168	342.801	189.356	246.369	1.44571	1.03864	1.09705	1.26884	0.700881	0.911909
AAA.454ESTABI.24065	12.0742	18.9702	16.4471	12.0925	270.037	13.3676	12.1579	12.2127	1.57114	1.36217	1.00152	0.0495027	0.045023	0.0452259
AAA.454ESTABI.6681	262.49	860.302	728.675	512.777	269.954	293.294	477.469	322.9	3.27746	2.77601	1.95351	1.08646	1.7687	1.19613
AAA.454ESTABI.18020	335.483	457.584	467.607	478.204	269.177	344.317	421.737	298.707	1.36395	1.39383	1.42542	1.27915	1.56676	1.10971
AAA.454ESTABI.15050	321.234	157.387	111.24	75.7943	268.866	260.227	211.476	293.231	0.489946	0.346289	0.235948	0.967868	0.786548	1.09062
AAA.454ESTABI.16822	205.588	118.22	139.136	128.576	268.837	286.832	163.451	311.487	0.575033	0.67677	0.625409	1.06693	0.607991	1.15865
AAA.454ESTABI.9684	289.458	99.5805	82.8163	60.5873	266.837	395.336	300.096	264.752	0.344024	0.286108	0.209313	1.48156	1.12464	0.992185
AAA.454ESTABI.17528	322.578	95.6791	52.7649	33.6671	266.452	253.289	192.914	288.212	0.296608	0.163572	0.104369	0.950596	0.724011	1.08166
AAA.454ESTABI.22033	280.076	162.995	168.035	211.8	265.258	275.776	311.607	287.975	0.581966	0.599963	0.756225	1.03965	1.17473	1.08564
AAA.454ESTABI.22164	245.681	232.753	206.594	149.317	264.224	271.297	297.813	277.434	0.947376	0.840902	0.607767	1.02677	1.12712	1.04999
AAA.454ESTABI.20654	299.736	2.90896	2.34496	3.46469	261.782	165.011	139.155	21.7967	0.00970505	0.00782341	0.0115591	0.630339	0.531566	0.0832626
AAA.454ESTABI.16521	338.454	363.679	420.756	432.615	261.487	277.296	406.756	357.618	1.07453	1.24317	1.27821	1.06046	1.55555	1.36763
AAA.454ESTABI.22472	258.516	290.892	329.371	358.577	261.347	338.38	244.182	272.313	1.12524	1.27408	1.38706	1.29475	0.934318	1.04196
AAA.454ESTABI.8837	425.037	711.384	732.221	745.034	261.058	247.717	274.566	286.192	1.6737	1.72272	1.75287	0.948894	1.05174	1.09628
AAA.454ESTABI.3495	198.633	279.798	215.313	111.381	260.513	429.471	146.056	223.932	1.40862	1.08398	0.560739	1.64856	0.560648	0.859584
AAA.454ESTABI.21313	247.484	180.949	168.447	161.103	260.277	237.239	273.961	225.884	0.731157	0.680638	0.650964	0.91149	1.05258	0.867863
AAA.454ESTABI.22813	287.644	335.232	446.675	499.83	259.833	243.062	320.764	382.948	1.16544	1.55287	1.73766	0.935453	1.2345	1.47382
AAA.454ESTABI.16344	247.989	391.431	492.512	466.082	259.661	315.229	265.776	297.045	1.57842	1.98602	1.87945	1.214	1.02355	1.14397
AAA.454ESTABI.20659	291.744	208.529	163.546	144.398	259.622	294.804	196.27	135.4	0.714767	0.560582	0.494948	1.13551	0.755985	0.521528
AAA.454ESTABI.23720	275.06	134.743	118.854	124.718	259.263	175.838	285.582	215.501	0.489868	0.432104	0.453421	0.678222	1.10151	0.831207
AAA.454ESTABI.9655	341.015	315.941	112.052	23.4678	257.586	283.898	217.639	278.583	0.926474	0.328584	0.0688176	1.10215	0.84492	1.08152
AAA.454ESTABI.15904	221.768	212.916	90.7006	108.67	257.391	258.002	223.279	132.415	0.960084	0.408988	0.490016	1.00237	0.867471	0.514451
AAA.454ESTABI.21114	263.216	267.536	306.098	360.086	257.344	255.765	216.583	175.472	1.01641	1.16292	1.36803	0.993867	0.84161	0.681859
AAA.454ESTABI.10047	236.934	234.232	328.538	336.188	256.01	300.624	208.621	295.423	0.988598	1.38662	1.41891	1.17427	0.814897	1.15395
AAA.454ESTABI.23312	269.165	209.449	198.753	197.662	255.62	245.234	163.375	182.386	0.778146	0.738406	0.734352	0.959369	0.639133	0.713505
AAA.454ESTABI.21454	195.033	319.085	352.73	331.83	255.277	322.304	297.381	293.769	1.63606	1.80856	1.7014	1.26257	1.16494	1.15078
AAA.454ESTABI.5852	410.208	276.092	241.697	153.272	254.553	299.82	2117.11	411.811	0.673054	0.589208	0.373644	1.17783	8.31698	1.61778
AAA.454ESTABI.15600	274.019	411.517	419.166	428.463	253.643	293.481	230.968	233.088	1.50178	1.52969	1.56362	1.15706	0.910601	0.91896
AAA.454ESTABI.7176	194.351	2.54517	3.68309	4.19673	253.609	164.708	188.792	309.113	0.0130958	0.0189507	0.0215936	0.649456	0.74442	1.21886
AAA.454ESTABI.4275	368.456	11566.4	8684.55	2307.88	253.165	269.012	791.8	288.916	31.3916	23.5701	6.26366	1.0626	3.12761	1.14122
AAA.454ESTABI.18019	287.943	395.43	442.24	329.139	251.952	247.602	269.703	314.103	1.37329	1.53586	1.14307	0.982737	1.07045	1.24668
AAA.454ESTABI.18159	662.459	908.734	1113.47	948.845	251.907	270.618	332.079	636.689	1.37176	1.68082	1.43231	1.07428	1.31826	2.52748
AAA.454ESTABI.15542	294.05	248.654	260.508	281.5	251.2	276.052	299.141	271.812	0.845619	0.885929	0.957321	1.09893	1.19085	1.08206
AAA.454ESTABI.15379	276.581	365.353	457.915	431.648	250.032	263.339	293.07	439.181	1.32096	1.65563	1.56065	1.05322	1.17213	1.7565
AAA.454ESTABI.6268	284.554	767.677	746.244	712.677	249.571	276.07	317.966	172.124	2.69782	2.6225	2.50454	1.10617	1.27405	0.689678
AAA.454ESTABI.22845	316.009	448.529	522.075	672.92	248.698	246.744	284.592	194.449	1.41935	1.65209	2.12943	0.992144	1.14433	0.781867
AAA.454ESTABI.14360	279.572	845.925	901.002	788.459	248.35	359.129	113.741	260.644	3.02579	3.22279	2.82024	1.44606	0.457986	1.0495
AAA.454ESTABI.19065	200.447	8.89895	4.87026	10.9316	246.362	201.886	318.274	223.178	0.0443956	0.024297	0.0545363	0.819468	1.2919	0.905894
AAA.454ESTABI.6029	282.683	138.33	110.056	56.7994	246.11	242.106	166.313	253.585	0.489346	0.389325	0.200929	0.983731	0.675766	1.03037
AAA.454ESTABI.18295	283.512	370.478	489.671	575.218	245.257	238.638	311.649	289.785	1.30675	1.72716	2.0289	0.973012	1.2707	1.18156
AAA.454ESTABI.13868	219.195	397.409	319.871	407.084	244.912	455.197	209.859	347.419	1.81304	1.4593	1.85718	1.85862	0.856876	1.41855
AAA.454ESTABI.22368	274.674	118.522	114.968	123.561	243.6	256.856	124.435	123.576	0.431501	0.418564	0.449848	1.05442	0.510817	0.507291
AAA.454ESTABI.17418	245.159	306.413	364.559	372.108	243.56	257.39	256.584	276.435	1.24985	1.48703	1.51782	1.05678	1.05347	1.13498
AAA.454ESTABI.16941	255.47	93.8514	119.792	152.316	243.369	242.745	254.369	232.636	0.367368	0.46891	0.59622	0.997435	1.0452	0.955898
AAA.454ESTABI.4628	267.852	145.837	114.694	88.9289	243.355	218.737	184.998	253.385	0.54447	0.4282	0.332007	0.898837	0.760196	1.04121
AAA.454ESTABI.6483	510.523	414.361	200.779	137.993	243.244	221.715	721.829	299.067	0.811641	0.393282	0.270297	0.911493	2.96751	1.2295
AAA.454ESTABI.20191	338.436	255.922	151.287	73.1393	242.247	214.89	274.667	295.738	0.756191	0.447017	0.21611	0.887072	1.13383	1.22081
AAA.454ESTABI.17097	236.778	367.417	301.144	271.28	240.592	350.734	215.884	160.605	1.55174	1.27184	1.14571	1.4578	0.897303	0.667542
AAA.454ESTABI.16015	244.535	482.789	440	427.01	240.045	326.418	347.845	389.232	1.97431	1.79933	1.74621	1.35982	1.44908	1.6215
AAA.454ESTABI.15640	353.578	437.794	421.661	415.913	239.112	236.295	313.897	403.542	1.23818	1.19256	1.1763	0.98822	1.31276	1.68767
AAA.454ESTABI.21734	405.987	462.125	456.572	410.211	238.914	238.493	292.327	273.513	1.13828	1.1246	1.0104	0.998236	1.22356	1.14482
AAA.454ESTABI.434	351.305	188.853	190.42	150.784	238.082	355.106	683.336	310.268	0.537576	0.542036	0.429212	1.49153	2.87017	1.3032
AAA.454ESTABI.19756	296.723	339.164	392.459	436.529	237.928	205.839	245.865	245.316	1.14303	1.32265	1.47117	0.865131	1.03336	1.03105
AAA.454ESTABI.17476	201.004	410.742	429.741	429.229	237.893	470.372	146.878	208.782	2.04345	2.13797	2.13543	1.97724	0.617414	0.877629
AAA.454ESTABI.19533	296.525	353.245	402.325	407.968	237.762	240.45	376.826	237.82	1.19128	1.3568	1.37583	1.01131	1.58489	1.00025
AAA.454ESTABI.17841	272.806	880.063	828.156	832.991	237.634	302.61	313.263	255.446	3.22596	3.03569	3.05342	1.27343	1.31826	1.07496
AAA.454ESTABI.18936	228.199	352.007	370.322	381.839	234.867	343.738	192.306	250.638	1.54254	1.6228	1.67327	1.46354	0.818784	1.06715
AAA.454ESTABI.18204	275.765	236.414	218.453	196.738	234.248	260.101	199.648	183.626	0.857304	0.792171	0.713427	1.11037	0.852294	0.783896
AAA.454ESTABI.14651	269.103	435.842	479.567	437.316	234.197	405.128	234.878	299.503	1.61961	1.78209	1.62508	1.72986	1.00291	1.27885
AAA.454ESTABI.4136	211.225	457.61	713.597	931.422	234.117	673.153	150.88	244.019	2.16645	3.37837	4.40961	2.87528	0.644462	1.04229
AAA.454ESTABI.17770	259.882	431.664	458.095	459.924	232.526	198.936	347.573	343.456	1.661	1.7627	1.76974	0.855544	1.49477	1.47706
AAA.454ESTABI.20617	208.384	309.742	324.066	267.686	231.497	289.727	226.061	178.798	1.4864	1.55514	1.28458	1.25154	0.976518	0.772356
AAA.454ESTABI.17784	197.798	130.115	142.539	115.523	231.253	245.967	161.393	229.77	0.657814	0.720628	0.584042	1.06363	0.697907	0.993589
AAA.454ESTABI.16031	268.931	110.989	66.0085	71.514	231.05	234.647	291.395	161.018	0.412704	0.245448	0.26592	1.01557	1.26118	0.696895
AAA.454ESTABI.15028	344.537	286.33	267.622	344.75	230.805	158.521	271.641	270.554	0.831058	0.776759	1.00062	0.68682	1.17693	1.17222
AAA.454ESTABI.14507	170.069	38.6218	29.5907	20.0991	230.663	273.324	121.939	341.086	0.227096	0.173993	0.118182	1.18495	0.528647	1.47872
AAA.454ESTABI.6244	223.223	234.421	165.166	127.28	230.625	230.31	170.015	134.908	1.05017	0.739915	0.570193	0.998636	0.737194	0.584966
AAA.454ESTABI.606	332.119	499.039	477.79	403.206	229.88	224.104	188.04	274.268	1.50259	1.43861	1.21404	0.974872	0.81799	1.19309
AAA.454ESTABI.10732	233.418	586.419	685.159	716.405	229.719	277.369	313.163	322.262	2.51231	2.93533	3.06919	1.20743	1.36324	1.40285
AAA.454ESTABI.20223	264.955	303.483	319.084	374.636	229.064	227.463	270.266	281.017	1.14541	1.2043	1.41396	0.993011	1.17987	1.2268
AAA.454ESTABI.21466	238.375	139.017	166.786	192.326	228.929	298.98	202.182	274.555	0.583185	0.699679	0.806824	1.306	0.883167	1.1993
AAA.454ESTABI.20244	273.666	182.795	192.255	195.043	228.365	252.079	288.36	292.61	0.66795	0.702517	0.712704	1.10384	1.26272	1.28133
AAA.454ESTABI.6579	237.78	7.61745	3.47376	3.91069	228.168	183.878	129.622	309.497	0.0320357	0.0146092	0.0164467	0.805889	0.568097	1.35645
AAA.454ESTABI.6209	191.74	249.712	330.658	404.567	227.856	293.948	127.899	233.7	1.30235	1.72451	2.10998	1.29006	0.561317	1.02565
AAA.454ESTABI.13860	268.379	255.305	279.423	351.67	227.463	312.713	335.734	241.23	0.951285	1.04115	1.31035	1.37479	1.476	1.06053
AAA.454ESTABI.24220	239.166	274.661	306.341	288.756	226.198	206.629	219.175	194.056	1.14841	1.28087	1.20734	0.913489	0.968952	0.857906
AAA.454ESTABI.15541	283.661	335.639	127.96	24.7298	225.533	226.084	153.439	143.295	1.18324	0.451104	0.0871811	1.00244	0.680338	0.635361
AAA.454ESTABI.21356	260.958	338.025	354.2	337.494	225.183	180.444	334.278	298.39	1.29532	1.3573	1.29329	0.801322	1.48447	1.3251
AAA.454ESTABI.21595	283.956	154.396	196.138	245.206	224.773	326.759	206.901	248.288	0.54373	0.690733	0.863534	1.45373	0.920493	1.10462
AAA.454ESTABI.20907	247.943	278.538	316.587	348.613	224.415	376.93	375.38	415.309	1.1234	1.27685	1.40602	1.67961	1.6727	1.85062
AAA.454ESTABI.21139	258.818	400.895	329.52	180.805	223.33	251.683	490.584	307.884	1.54895	1.27317	0.698579	1.12695	2.19667	1.3786
AAA.454ESTABI.16283	228.068	338.638	289.713	291.027	223.07	313.378	158.817	135.974	1.48481	1.27029	1.27605	1.40484	0.711959	0.609558
AAA.454ESTABI.23405	176.07	327.567	320.545	248.187	223.06	246.142	387.119	274.986	1.86044	1.82056	1.40959	1.10348	1.73549	1.23279
AAA.454ESTABI.6375	358.091	14.3597	9.07786	5.67703	222.239	190.717	147.975	292.354	0.0401007	0.0253507	0.0158536	0.858163	0.665837	1.31549
AAA.454ESTABI.4544	203.974	11.2455	9.67352	20.0454	222.065	172.553	190.505	314.288	0.0551321	0.0474252	0.0982739	0.777037	0.857881	1.4153
AAA.454ESTABI.16960	276.6	363.489	379.282	370.83	221.58	328.939	308.676	386.701	1.31413	1.37123	1.34067	1.48451	1.39307	1.74519
AAA.454ESTABI.18171	212.231	141	140.648	134.085	221.255	255.303	138.234	161.772	0.664371	0.662709	0.631789	1.15388	0.624772	0.731156
AAA.454ESTABI.15292	234.291	185.404	154.285	163.124	221.076	209.872	345.727	244.056	0.791338	0.65852	0.696244	0.94932	1.56384	1.10395
AAA.454ESTABI.16801	192.641	49.3406	68.5858	106.366	219.774	242.852	230.436	378.039	0.256128	0.35603	0.552146	1.10501	1.04851	1.72013
AAA.454ESTABI.8703	243.154	221.517	237.577	261.468	219.347	261.929	363.772	250.829	0.911016	0.977063	1.07532	1.19413	1.65843	1.14353
AAA.454ESTABI.22194	273.462	528.364	453.597	358.55	218.354	227.203	244.452	256.067	1.93213	1.65872	1.31115	1.04053	1.11952	1.17272
AAA.454ESTABI.17079	167.663	336.52	344.036	214.027	218.005	231.256	239.339	293.416	2.00712	2.05195	1.27653	1.06078	1.09786	1.34591
AAA.454ESTABI.11756	291.808	7.85776	6.31123	10.0012	217.224	171.039	174.973	276.949	0.0269278	0.021628	0.0342731	0.787384	0.805497	1.27495
AAA.454ESTABI.15536	154.854	407.36	270.758	183.331	217.053	182.895	191.537	180.816	2.63061	1.74847	1.1839	0.842628	0.882442	0.833049
AAA.454ESTABI.16409	246.707	184.424	172.815	145.995	216.743	282.696	315.833	368.588	0.747542	0.700485	0.591775	1.30429	1.45718	1.70057
AAA.454ESTABI.6701	267.503	288.714	368.116	380.401	216.69	183.738	270.963	183.639	1.07929	1.37612	1.42204	0.84793	1.25046	0.847474
AAA.454ESTABI.21671	266.349	776.886	729.544	658.784	216.267	231.155	221.286	230.937	2.9168	2.73905	2.47339	1.06884	1.0232	1.06783
AAA.454ESTABI.15742	216.63	133.937	129.511	105.737	216.172	164.069	257.692	258.049	0.618273	0.597845	0.4881	0.758976	1.19207	1.19372
AAA.454ESTABI.16431	259.265	716.011	847.418	876.442	215.733	183.745	500.191	221.06	2.76169	3.26854	3.38048	0.851723	2.31856	1.02469
AAA.454ESTABI.4898	218.956	370.1	506.749	541.499	215.354	356.085	308.337	317.554	1.69029	2.31439	2.4731	1.65348	1.43177	1.47457
AAA.454ESTABI.16463	225.319	124.419	160.614	182.767	215.335	200.375	190.39	161.218	0.552191	0.712827	0.811146	0.930526	0.884157	0.748685
AAA.454ESTABI.13263	229.083	24.9961	22.6837	43.0699	215.189	268.304	265.05	173.058	0.109114	0.0990193	0.18801	1.24683	1.23171	0.804213
AAA.454ESTABI.14672	266.329	443.252	484.92	465.8	214.573	280.908	316.18	253.444	1.6643	1.82075	1.74896	1.30915	1.47353	1.18115
AAA.454ESTABI.21560	265.564	338.499	403.348	558.518	214.314	160.576	308.765	234.037	1.27464	1.51883	2.10314	0.749253	1.44071	1.09203
AAA.454ESTABI.19350	351.748	685.016	686.238	644.533	214.223	227.516	202.906	230.724	1.94746	1.95094	1.83237	1.06205	0.94717	1.07703
AAA.454ESTABI.18909	249.105	401.209	339.48	268.671	214.212	212.247	307.601	234.009	1.61061	1.3628	1.07855	0.990828	1.43597	1.09242
AAA.454ESTABI.15996	196.818	356.879	384.332	311.507	213.667	291.222	167.058	213.08	1.81325	1.95273	1.58272	1.36297	0.781863	0.997252
AAA.454ESTABI.5125	256.803	353.445	445.653	462.906	213.437	330.192	293.106	231.762	1.37633	1.73539	1.80257	1.54702	1.37327	1.08586
AAA.454ESTABI.5273	244.346	439.272	522.519	583.009	212.668	314.937	285.656	202.589	1.79775	2.13844	2.386	1.48089	1.3432	0.952606
AAA.454ESTABI.20302	169.47	404.305	405.565	457.515	212.434	274.496	291.076	131.286	2.3857	2.39313	2.69968	1.29215	1.37019	0.618009
AAA.454ESTABI.16616	243.838	415.362	477.182	525.683	212.253	169.996	235.657	226.282	1.70343	1.95696	2.15587	0.800916	1.11027	1.0661
AAA.454ESTABI.8367	227.052	174.68	221.968	225.519	212.112	212.819	239.992	240.97	0.769337	0.977609	0.993246	1.00333	1.13144	1.13605
AAA.454ESTABI.17652	308.772	330.672	303.404	141.491	211.995	278.775	326.883	220.193	1.07092	0.982616	0.458237	1.31501	1.54194	1.03867
AAA.454ESTABI.4799	239.075	498.473	339.408	310.341	211.443	165.424	84.1624	187.205	2.08501	1.41967	1.29809	0.782357	0.398039	0.885367
AAA.454ESTABI.15347	231.745	75.4772	55.7608	44.7061	211.21	194.677	216.951	240.683	0.32569	0.240612	0.19291	0.921724	1.02718	1.13954
AAA.454ESTABI.21252	239.958	227.54	195.832	222.717	211.122	149.972	239.38	296.356	0.948249	0.81611	0.928149	0.710356	1.13384	1.40372
AAA.454ESTABI.5275	341.878	268.932	427.32	573.705	211.027	487.506	267.208	364.684	0.786631	1.24992	1.6781	2.31016	1.26623	1.72814
AAA.454ESTABI.19518	226.382	325.075	326.569	315.68	210.838	156.313	291.462	287.189	1.43596	1.44256	1.39446	0.741386	1.38239	1.36213
AAA.454ESTABI.8598	265.717	383.503	297.414	364.97	210.829	178.822	323.028	265.338	1.44328	1.11929	1.37353	0.848186	1.53218	1.25855
AAA.454ESTABI.20934	200.526	91.2932	81.9669	72.9893	210.708	184.142	189.903	140.551	0.455269	0.40876	0.36399	0.873923	0.901265	0.667042
AAA.454ESTABI.18701	182.288	40.8403	55.0579	95.024	210.694	273.154	257.758	305.118	0.224043	0.302038	0.521285	1.29645	1.22338	1.44816
AAA.454ESTABI.17929	229.19	428.359	487.068	413.425	210.691	290.195	326.717	344.68	1.86901	2.12517	1.80385	1.37735	1.55069	1.63595
AAA.454ESTABI.16513	189.688	207.31	228.526	213.825	210.278	372.981	142.376	245.452	1.0929	1.20475	1.12725	1.77376	0.677085	1.16728
AAA.454ESTABI.16414	223.967	126.096	87.8139	81.3204	210.202	253.842	182.284	150.646	0.563012	0.392083	0.363091	1.20761	0.867182	0.71667
AAA.454ESTABI.23629	214.359	526.28	597.573	578.802	209.325	252.236	283.009	229.12	2.45513	2.78772	2.70015	1.205	1.35201	1.09456
AAA.454ESTABI.16503	208.303	298.468	285.007	231.845	208.667	319.311	140.735	206.072	1.43285	1.36823	1.11302	1.53024	0.674449	0.987561
AAA.454ESTABI.13921	262.233	213.065	236.965	271.424	208.487	370.78	305.631	245.826	0.812503	0.903642	1.03505	1.77843	1.46595	1.1791
AAA.454ESTABI.24800	157.499	1.82407	1.27727	5.24427	208.235	181.885	193.127	186.12	0.0115815	0.00810968	0.0332972	0.873458	0.927443	0.893797
AAA.454ESTABI.16413	254.495	263.577	249.145	292.509	208.201	205.535	238.114	255.578	1.03569	0.978978	1.14937	0.987196	1.14368	1.22756
AAA.454ESTABI.14566	246.788	370.725	385.611	426.22	207.981	230.917	278.141	156.385	1.5022	1.56252	1.72707	1.11028	1.33734	0.751917
AAA.454ESTABI.22781	244.282	409.995	566.674	551.03	207.774	320.337	239.871	508.676	1.67837	2.31975	2.25571	1.54176	1.15448	2.44822
AAA.454ESTABI.8491	197.137	212.829	251.147	280.904	207.644	209.367	320.282	368.766	1.0796	1.27397	1.42491	1.0083	1.54246	1.77595
AAA.454ESTABI.21034	202.939	78.2091	72.9859	67.461	207.606	166.637	174.476	134.328	0.385382	0.359645	0.33242	0.802659	0.840418	0.647033
AAA.454ESTABI.15322	195.974	367.658	388.658	440.413	207.074	256.659	268.707	259.725	1.87605	1.98321	2.2473	1.23946	1.29764	1.25427
AAA.454ESTABI.20027	220.453	577.81	636.348	736.703	206.919	237.583	276.603	155.272	2.62102	2.88655	3.34178	1.1482	1.33677	0.7504
AAA.454ESTABI.2687	217.009	297.032	265.722	290.33	206.614	194.153	152.787	146.645	1.36875	1.22447	1.33787	0.939689	0.739478	0.709753
AAA.454ESTABI.15794	241.635	295.928	295.452	293.14	206.541	201.969	185.076	180.807	1.22469	1.22272	1.21315	0.977862	0.896072	0.875405
AAA.454ESTABI.15358	111.881	4.64735	2.96915	1.30004	206.524	211.884	110.96	322.358	0.0415384	0.0265385	0.0116199	1.02596	0.537276	1.56088
AAA.454ESTABI.22018	180.082	11.7638	6.16308	7.55656	206.419	182.247	190.097	199.142	0.0653246	0.0342237	0.0419617	0.882899	0.920927	0.964743
AAA.454ESTABI.15914	200.725	10.3459	10.5466	6.58868	206.166	160.303	199.692	214.457	0.0515428	0.0525425	0.0328245	0.777543	0.968593	1.04021
AAA.454ESTABI.17140	240.36	68.2579	74.991	78.328	206.086	204.244	180.733	106.196	0.283982	0.311995	0.325878	0.991062	0.876978	0.515297
AAA.454ESTABI.14808	158.3	163.777	159.109	185.218	206.076	197.125	132.715	84.5371	1.0346	1.00511	1.17004	0.956566	0.644009	0.410223
AAA.454ESTABI.8827	244.296	208.592	256.694	310.122	205.923	211.987	204.974	310.859	0.853848	1.05075	1.26945	1.02945	0.995388	1.50959
AAA.454ESTABI.11883	171.185	26.2942	9.78904	10.2606	205.785	141.388	266.645	369.921	0.153601	0.057184	0.0599389	0.687066	1.29575	1.79761
AAA.454ESTABI.16375	259.385	389.706	450.113	453.582	205.451	195.994	229.866	231.09	1.50242	1.73531	1.74868	0.95397	1.11884	1.12479
AAA.454ESTABI.16926	209.456	184.915	109.089	66.2166	205.408	265.454	284.093	188.022	0.882835	0.520819	0.316136	1.29233	1.38307	0.915358
AAA.454ESTABI.15576	264.844	194.167	205.744	204.026	204.002	271.586	237.875	155.775	0.733139	0.77685	0.770365	1.33129	1.16604	0.763593
AAA.454ESTABI.16146	261.299	342.821	412.472	530.084	203.995	299.029	362.414	288.236	1.31199	1.57855	2.02865	1.46586	1.77658	1.41296
AAA.454ESTABI.5439	141.97	5.75324	3.45273	1.64486	203.086	442.927	173.84	419.318	0.0405242	0.0243201	0.011586	2.18098	0.855993	2.06473
AAA.454ESTABI.17138	184.839	22.7635	16.2882	27.7914	201.851	161.984	341.596	273.99	0.123153	0.088121	0.150355	0.802493	1.69231	1.35739
AAA.454ESTABI.16487	286.353	87.2584	90.5733	101.763	201.793	276.697	259.192	276.973	0.304723	0.3163	0.355375	1.37119	1.28444	1.37256
AAA.454ESTABI.23061	267.821	371.353	443.575	556.847	201.371	232.884	250.93	274.29	1.38657	1.65624	2.07918	1.15649	1.24611	1.36211
AAA.454ESTABI.16550	266.737	103.941	79.255	47.4176	201.271	211.873	137.291	198.502	0.389675	0.297128	0.177769	1.05267	0.68212	0.98624
AAA.454ESTABI.588	176.992	300.18	373.3	279.973	201.021	302.158	156.066	171.111	1.69601	2.10913	1.58184	1.50312	0.776365	0.85121
AAA.454ESTABI.18152	223.486	238.462	215.184	239.889	200.728	236.347	180.61	141.912	1.06701	0.96285	1.0734	1.17745	0.899777	0.706986
AAA.454ESTABI.19604	214.481	361.715	369.116	375.512	200.342	244.296	277.857	256.071	1.68647	1.72097	1.75079	1.21939	1.38691	1.27817
AAA.454ESTABI.14021	98.0831	23.4107	16.2691	12.4193	200.006	424.963	260.877	89.145	0.238682	0.165871	0.12662	2.12475	1.30434	0.445711
AAA.454ESTABI.17441	316.228	250.779	374.848	384.615	199.92	216.099	325.763	411.814	0.793033	1.18537	1.21626	1.08092	1.62946	2.05989
AAA.454ESTABI.17154	264.801	625.663	676.664	671.832	199.142	256.411	377.137	318.375	2.36276	2.55537	2.53712	1.28758	1.89381	1.59873
AAA.454ESTABI.2441	188.735	307.394	391.338	339.169	198.965	232.325	223.865	302.745	1.62871	2.07347	1.79706	1.16767	1.12515	1.5216
AAA.454ESTABI.23877	246.433	289.003	266.891	254.316	198.935	189.512	205.753	227.815	1.17274	1.08301	1.03199	0.952632	1.03427	1.14518
AAA.454ESTABI.20743	213.635	242.105	317.237	328.615	198.898	217.903	175.192	287.218	1.13327	1.48495	1.53821	1.09555	0.880814	1.44405
AAA.454ESTABI.21913	166.587	170.113	205.763	207.07	198.37	267.845	174.818	233.075	1.02117	1.23517	1.24301	1.35023	0.881273	1.17495
AAA.454ESTABI.2686	207.49	311.058	276.8	304.393	197.958	178.111	140.226	139.747	1.49915	1.33404	1.46703	0.899739	0.708364	0.705944
AAA.454ESTABI.15116	219.728	190.993	157.605	135.632	197.607	190.392	232.151	204.607	0.869224	0.717271	0.617271	0.963488	1.17481	1.03542
AAA.454ESTABI.23133	248.699	130.313	143.924	167.407	197.28	187.853	133.231	196.533	0.523977	0.578707	0.67313	0.952212	0.67534	0.996212
AAA.454ESTABI.23552	192.631	190.297	137.033	125.73	196.326	143.287	131.39	182.234	0.987886	0.711378	0.652698	0.729845	0.669244	0.928225
AAA.454ESTABI.4682	221.292	440.327	777.274	792.08	195.831	274.99	299.493	392.627	1.9898	3.51244	3.57934	1.40422	1.52935	2.00493
AAA.454ESTABI.18678	225.031	274.213	352.722	338.347	194.545	249.437	225.216	304.455	1.21856	1.56744	1.50356	1.28216	1.15765	1.56496
AAA.454ESTABI.15013	185.234	4.27632	1.64337	1.87099	194.313	135.849	190.148	272.179	0.0230861	0.00887188	0.0101007	0.699127	0.978563	1.40072
AAA.454ESTABI.16568	234.929	170.894	203.309	224.029	194.191	174.507	294.218	178.469	0.727429	0.865404	0.953601	0.898637	1.5151	0.919042
AAA.454ESTABI.16855	193.264	171.993	207.842	256.876	193.803	263.096	249.805	293.112	0.889939	1.07543	1.32914	1.35755	1.28897	1.51243
AAA.454ESTABI.22048	178.764	9.8584	7.19799	4.85557	192.73	134.958	63.0011	195.728	0.0551474	0.0402652	0.0271619	0.700241	0.326887	1.01555
AAA.454ESTABI.16611	197.625	435.323	458.776	443.396	192.637	263.547	246.498	232.827	2.20278	2.32145	2.24363	1.3681	1.2796	1.20863
AAA.454ESTABI.22225	191.027	102.884	94.8772	68.2684	192.583	162.369	204.973	224.51	0.538584	0.496669	0.357375	0.843115	1.06434	1.16578
AAA.454ESTABI.18134	328.417	476.598	515.322	638.413	192.31	219.672	232.624	206.445	1.4512	1.56911	1.94391	1.14228	1.20963	1.0735
AAA.454ESTABI.20117	216.908	182.631	191.205	180.444	192.215	154.305	209.367	170.253	0.841975	0.881505	0.831891	0.802774	1.08923	0.885743
AAA.454ESTABI.6299	191.845	291.256	388.162	453.355	191.865	265.047	247.372	220.068	1.51818	2.02331	2.36313	1.38143	1.2893	1.147
AAA.454ESTABI.19040	219.959	707.715	753.012	572.798	191.454	363.863	245.822	361.792	3.21749	3.42343	2.60412	1.90053	1.28397	1.88971
AAA.454ESTABI.21791	222.222	344.638	305.998	325.806	191.354	305.834	211.22	221.831	1.55088	1.37699	1.46613	1.59826	1.10381	1.15927
AAA.454ESTABI.5638	165.756	171.981	159.769	170.037	190.967	241.837	193.885	245.286	1.03756	0.963882	1.02583	1.26638	1.01528	1.28444
AAA.454ESTABI.23160	166.401	229.086	307.054	195.958	190.203	200.313	285.753	275.774	1.37671	1.84527	1.17763	1.05315	1.50235	1.44989
AAA.454ESTABI.19957	204.99	287.93	318.093	402.523	189.9	144.156	175.968	109.299	1.4046	1.55175	1.96362	0.759113	0.926633	0.575557
AAA.454ESTABI.17465	214.267	571.12	570.843	420.437	189.587	234.592	383.154	212.572	2.66546	2.66416	1.96221	1.23739	2.02099	1.12124
AAA.454ESTABI.21021	200.935	175.786	185	197.443	189.328	220.275	215.122	221.832	0.874841	0.920695	0.982621	1.16345	1.13624	1.17168
AAA.454ESTABI.19170	230.054	182.042	166.352	181.601	188.969	229.267	174.37	186.952	0.791305	0.723101	0.789386	1.21325	0.922748	0.98933
AAA.454ESTABI.18503	206.942	252.025	267.828	268.87	188.559	187.356	233.958	236.863	1.21785	1.29422	1.29925	0.993622	1.24077	1.25618
AAA.454ESTABI.6371	134.222	5.85033	2.08017	1.66119	188.321	126.384	67.2784	169.449	0.0435869	0.015498	0.0123764	0.67111	0.357253	0.899787
AAA.454ESTABI.10911	221.469	347.076	75.6411	3.44178	187.974	235.604	204.739	175.048	1.56715	0.341542	0.0155407	1.25338	1.08919	0.931236
AAA.454ESTABI.23699	161.382	25.2297	12.4807	10.7146	187.036	155.989	133.566	188.37	0.156336	0.0773365	0.0663929	0.834002	0.71412	1.00713
AAA.454ESTABI.16532	213.689	161.98	178.582	215.89	185.749	166.199	212.137	202.766	0.758017	0.835708	1.0103	0.894749	1.14206	1.09161
AAA.454ESTABI.5626	220.758	279.799	280.999	269.181	185.237	190.785	254.048	140.566	1.26745	1.27288	1.21935	1.02995	1.37148	0.758843
AAA.454ESTABI.20424	223.764	344.912	330.503	386.194	184.909	174.234	198.465	158.844	1.54141	1.47702	1.7259	0.94227	1.07332	0.85904
AAA.454ESTABI.23576	154.757	51.8389	77.3192	88.7488	184.261	188.54	187.906	227.001	0.33497	0.499617	0.573472	1.02322	1.01978	1.23196
AAA.454ESTABI.15214	179.228	38.3605	49.0853	82.816	184.145	147.683	201.643	169.465	0.214031	0.27387	0.46207	0.801993	1.09502	0.920281
AAA.454ESTABI.18955	236.658	210.178	210.573	232.095	183.862	210.515	234.752	201.115	0.888111	0.889777	0.980721	1.14496	1.27678	1.09384
AAA.454ESTABI.17864	159.133	13.6593	8.33675	6.6567	183.756	185.578	169.486	162.942	0.0858361	0.0523886	0.041831	1.00992	0.922345	0.886732
AAA.454ESTABI.17792	180.796	330.339	437.36	458.527	183.602	233.57	173.409	246.973	1.82713	2.41908	2.53615	1.27215	0.944484	1.34515
AAA.454ESTABI.22133	198.775	147.255	158.25	162.827	183.533	198.986	204.654	151.575	0.740813	0.796124	0.819149	1.0842	1.11508	0.825876
AAA.454ESTABI.16458	218.729	219.572	293.493	344.916	183.495	188.57	145.713	202.475	1.00386	1.34181	1.57691	1.02766	0.794098	1.10344
AAA.454ESTABI.21565	210.228	491.158	435.829	390.286	183.463	197.668	301.885	169.473	2.33631	2.07312	1.85649	1.07743	1.64548	0.923744
AAA.454ESTABI.15980	188.501	136.044	120.815	111.2	183.093	191.764	166.872	133.541	0.721712	0.640922	0.589915	1.04736	0.911402	0.729358
AAA.454ESTABI.17193	237.579	226.039	250.613	228.564	183.047	175.516	128.778	89.5749	0.951428	1.05486	0.962053	0.958856	0.703525	0.489354
AAA.454ESTABI.7911	212.671	302.938	329.859	297.064	182.863	165.82	262.906	264.839	1.42445	1.55103	1.39683	0.9068	1.43772	1.44829
AAA.454ESTABI.9970	188.515	83.0255	73.622	95.249	182.66	119.265	146.641	162.278	0.44042	0.390537	0.505261	0.652934	0.802811	0.888416
AAA.454ESTABI.5461	237.262	484.437	144.837	8.67927	182.39	217.098	350.95	260.214	2.04178	0.610455	0.036581	1.19029	1.92417	1.42669
AAA.454ESTABI.20880	200.38	519.263	475.738	357.618	181.718	249.387	300.24	241.691	2.59139	2.37418	1.7847	1.37238	1.65223	1.33003
AAA.454ESTABI.19732	216.648	120.987	117.182	83.5262	181.372	256.905	157.606	146.49	0.558452	0.540885	0.385539	1.41646	0.868967	0.807677
AAA.454ESTABI.6700	318.505	14.4239	9.3148	4.18395	181.058	121.503	99.069	326.203	0.0452864	0.0292454	0.0131362	0.671073	0.547166	1.80165
AAA.454ESTABI.21041	337.982	701.308	702.352	820.556	180.566	133.676	277.681	102.786	2.07498	2.07807	2.42781	0.740317	1.53784	0.569242
AAA.454ESTABI.23876	175.396	46.4787	43.7216	64.4864	180.453	199.028	198.59	138.94	0.264993	0.249273	0.367661	1.10294	1.1005	0.769951
AAA.454ESTABI.17582	247.872	2.12295	3.5965	7.98789	179.648	148.819	164.77	197.727	0.00856471	0.0145095	0.0322259	0.828389	0.91718	1.10063
AAA.454ESTABI.4853	154.295	148.979	179.261	147.506	179.269	148.408	176.446	163.889	0.965547	1.16181	0.956003	0.827847	0.98425	0.914205
AAA.454ESTABI.15795	145.979	149.14	146.46	163.416	178.941	179.826	176.98	208.812	1.02166	1.0033	1.11945	1.00494	0.989042	1.16693
AAA.454ESTABI.15331	115.204	135.119	168.384	162.586	178.879	197.465	177.054	207.845	1.17286	1.46161	1.41129	1.10391	0.989799	1.16194
AAA.454ESTABI.3111	186.269	226.454	291.534	279.725	177.875	194.311	172.642	232.993	1.21574	1.56512	1.50173	1.0924	0.970581	1.30987
AAA.454ESTABI.16140	203.293	218.647	182.645	193.916	177.745	203.788	197.949	159.308	1.07553	0.898433	0.953875	1.14652	1.11367	0.896274
AAA.454ESTABI.18014	179.687	144.208	154.351	187.858	176.763	139.776	159.794	138.117	0.80255	0.858999	1.04548	0.790753	0.903999	0.781366
AAA.454ESTABI.11474	127.739	1.35792	1.43188	0.778924	175.926	143.224	116.878	123.784	0.0106304	0.0112095	0.00609779	0.814115	0.66436	0.703615
AAA.454ESTABI.13933	189.169	291.434	338.364	307.095	175.861	212.863	231.514	314.546	1.5406	1.78869	1.62339	1.2104	1.31646	1.7886
AAA.454ESTABI.17102	104.456	10.1273	9.95394	5.52972	175.8	159.565	90.3355	203.237	0.0969523	0.0952928	0.0529381	0.907652	0.513855	1.15607
AAA.454ESTABI.6691	5.67005	0.938422	0.45808	0.259403	175.772	7.32213	5.26138	3.68782	0.165505	0.0807893	0.0457496	0.0416569	0.0299329	0.0209806
AAA.454ESTABI.3494	158.177	299.806	221.862	83.7391	175.24	302.689	89.2611	168.208	1.89538	1.40262	0.529402	1.72728	0.509365	0.959874
AAA.454ESTABI.19310	181.53	129.977	62.2835	59.0176	175.137	162.164	167.244	107.612	0.716007	0.343103	0.325112	0.925928	0.954934	0.614444
AAA.454ESTABI.24340	93.6712	4.29067	4.30214	5.81032	175.089	122.135	250.099	274.956	0.0458056	0.0459281	0.0620289	0.697562	1.42841	1.57038
AAA.454ESTABI.13825	116.754	281.391	297.109	311.509	174.603	185.367	124.915	122.261	2.41011	2.54474	2.66807	1.06165	0.715422	0.700222
AAA.454ESTABI.22694	140.86	49.0203	55.4791	47.8253	174.292	230.245	99.65	102.758	0.348008	0.39386	0.339524	1.32103	0.571741	0.589575
AAA.454ESTABI.17851	136.243	1005.33	1254.94	849.444	174.209	454.543	140.226	259.468	7.37896	9.21106	6.23478	2.60918	0.804926	1.4894
AAA.454ESTABI.6347	177.988	121.416	139.379	153.026	174.16	131.209	100.064	171.083	0.68216	0.783083	0.859755	0.753381	0.574551	0.982336
AAA.454ESTABI.19016	109.759	217.103	257.282	287.89	174.086	200.588	108.881	170.06	1.97801	2.34407	2.62293	1.15223	0.625446	0.976871
AAA.454ESTABI.15586	175.113	523.033	683.231	574.185	173.836	180.405	202.869	251.831	2.98683	3.90165	3.27894	1.03779	1.16702	1.44867
AAA.454ESTABI.20496	160.812	6.57149	4.21753	5.42584	173.672	172.859	146.118	180.84	0.0408645	0.0262265	0.0337403	0.995319	0.841345	1.04127
AAA.454ESTABI.15514	190.966	639.385	600.074	488.006	173.398	148.351	275.359	224.193	3.34815	3.1423	2.55545	0.85555	1.58802	1.29294
AAA.454ESTABI.14924	181.106	408.154	367.427	368.347	172.436	163.184	184.117	187.429	2.25367	2.02879	2.03387	0.946343	1.06774	1.08694
AAA.454ESTABI.5761	212.828	61.8772	37.4222	28.7507	172.273	180.98	441.8	248.79	0.290739	0.175833	0.135089	1.05054	2.56454	1.44416
AAA.454ESTABI.22908	194.545	232.568	221.972	203.781	172.2	232.095	217.085	166.606	1.19545	1.14098	1.04747	1.34783	1.26066	0.967516
AAA.454ESTABI.20310	50.2324	130.432	202.047	181.237	172.051	101.78	132.204	227.766	2.59657	4.02223	3.60796	0.591566	0.768399	1.32382
AAA.454ESTABI.20323	283.262	396.684	286.819	279.434	171.587	223.77	439.163	144.168	1.40042	1.01256	0.986487	1.30412	2.55941	0.840199
AAA.454ESTABI.6753	260.424	159.104	140.49	102.325	171.51	267.559	579.917	271.443	0.610941	0.539465	0.392917	1.56003	3.38125	1.58267
AAA.454ESTABI.18758	196.216	395.087	411.844	445.288	171.394	211.772	259.507	214.786	2.01353	2.09893	2.26937	1.23559	1.5141	1.25317
AAA.454ESTABI.20536	186.341	409.627	169.34	119.989	171.082	288.813	181.512	220.101	2.19827	0.908765	0.643919	1.68816	1.06096	1.28653
AAA.454ESTABI.16540	166.684	77.0048	64.6177	39.8347	170.88	218.867	137.987	114.334	0.461981	0.387666	0.238983	1.28082	0.80751	0.669091
AAA.454ESTABI.4551	260.479	365.893	353.161	447.827	170.866	271.512	171.293	165.713	1.40469	1.35582	1.71925	1.58904	1.0025	0.969842
AAA.454ESTABI.17349	189.111	38.7557	32.6335	35.1698	170.415	147.89	151.2	161.633	0.204937	0.172563	0.185975	0.867823	0.887245	0.948464
AAA.454ESTABI.18456	145.522	258.528	334.259	255.459	170.143	149.075	71.3628	147.953	1.77655	2.29696	1.75547	0.87618	0.419429	0.86958
AAA.454ESTABI.6051	170.666	171.222	140.311	155.144	169.621	206.272	132.885	158.687	1.00326	0.822137	0.909047	1.21608	0.783426	0.93554
AAA.454ESTABI.5065	195.622	296.591	377.472	390.059	169.289	172.756	230.525	205.367	1.51614	1.9296	1.99394	1.02048	1.36172	1.21312
AAA.454ESTABI.20473	191.702	226.978	246.86	199.432	168.819	107.297	178.368	198.818	1.18401	1.28773	1.04032	0.635573	1.05656	1.1777
AAA.454ESTABI.16497	188.96	281.06	353.918	330.142	168.703	176.192	304.552	228.945	1.48741	1.87298	1.74715	1.04439	1.80526	1.35709
AAA.454ESTABI.16007	155.517	68.0062	56.7354	65.0241	168.64	154.855	95.8641	89.1938	0.437291	0.364818	0.418115	0.918252	0.568452	0.528899
AAA.454ESTABI.22692	190.445	266.694	212.953	179.542	167.691	268.272	181.659	127.492	1.40037	1.11818	0.94275	1.5998	1.08329	0.760276
AAA.454ESTABI.6389	175.533	282.715	320.915	321.982	167.62	156.401	128.652	168.588	1.61061	1.82823	1.83431	0.933066	0.76752	1.00578
AAA.454ESTABI.20466	205.546	229.231	294.901	307.212	167.287	149.014	245.265	153.856	1.11523	1.43472	1.49462	0.890768	1.46614	0.919715
AAA.454ESTABI.13976	221.774	146.873	138.403	129.292	167.168	162.768	189.156	220.674	0.662266	0.624073	0.582989	0.973676	1.13153	1.32007
AAA.454ESTABI.3157	154.578	105.457	109.054	87.9551	166.928	208.783	122.389	248.869	0.682225	0.705495	0.569	1.25073	0.73318	1.49088
AAA.454ESTABI.6256	130.53	407.632	294.567	49.4996	166.731	386.791	193.982	156.891	3.1229	2.25671	0.379221	2.31985	1.16344	0.940984
AAA.454ESTABI.15341	186.188	90.3424	107.009	102.531	166.464	230.41	215.872	231.694	0.485221	0.574737	0.550686	1.38415	1.29681	1.39186
AAA.454ESTABI.14571	212.175	270.213	293.487	259.096	166.368	199.781	215.184	220.321	1.27354	1.38323	1.22114	1.20084	1.29342	1.3243
AAA.454ESTABI.19302	207.657	455.847	351.056	273.399	166.194	170.423	210.447	213.019	2.19519	1.69055	1.31659	1.02545	1.26628	1.28175
AAA.454ESTABI.15415	225.031	451.354	472.102	371.312	165.997	235.001	216.175	213.327	2.00574	2.09794	1.65005	1.41569	1.30229	1.28512
AAA.454ESTABI.2706	171.513	313.898	276.218	239.259	165.977	142.377	244.324	226.744	1.83017	1.61048	1.39499	0.857812	1.47204	1.36612
AAA.454ESTABI.16946	187.613	238.127	142.448	123.822	165.444	170.393	180.24	140.595	1.26924	0.759264	0.659983	1.02991	1.08943	0.849804
AAA.454ESTABI.14950	189.358	105.213	83.4458	65.3981	165.18	169.251	166.292	222.34	0.555627	0.440676	0.345367	1.02464	1.00673	1.34604
AAA.454ESTABI.18598	235.13	433.481	409.135	372.57	165.102	186.372	282.64	226.894	1.84358	1.74003	1.58452	1.12882	1.71191	1.37426
AAA.454ESTABI.16313	142.441	34.6821	31.268	22.3637	165.025	128.596	114.186	144.256	0.243484	0.219515	0.157003	0.779254	0.691935	0.874146
AAA.454ESTABI.13885	198.889	329.971	339.079	318.019	164.87	180.621	263.152	231.224	1.65907	1.70487	1.59898	1.09554	1.59612	1.40246
AAA.454ESTABI.6080	224.456	178.815	197.262	248.269	164.722	220.375	195.556	150.259	0.796659	0.878843	1.10609	1.33786	1.18719	0.912199
AAA.454ESTABI.24464	202.561	43.0559	34.6876	58.7585	164.571	137.885	288.639	104.558	0.212558	0.171245	0.290079	0.837844	1.75389	0.635338
AAA.454ESTABI.9791	216.025	378.048	238.151	140.833	164.483	183.616	138.339	200.098	1.75002	1.10242	0.651927	1.11633	0.841056	1.21653
AAA.454ESTABI.18963	191.019	84.4996	76.9139	61.651	164.467	190.816	108.417	129.093	0.442363	0.402651	0.322748	1.16021	0.6592	0.78492
AAA.454ESTABI.23144	110.656	105.234	134.431	152.121	163.939	116.284	203.869	218.314	0.951003	1.21485	1.37472	0.709313	1.24357	1.33168
AAA.454ESTABI.21661	152.923	59.8395	53.6205	52.9085	163.805	272.166	143.976	158.069	0.391306	0.350638	0.345982	1.66153	0.878944	0.964984
AAA.454ESTABI.15344	155.383	153.839	106.335	83.458	163.068	183.605	132.039	130.342	0.990058	0.684341	0.53711	1.12594	0.809715	0.799309
AAA.454ESTABI.14085	76.2131	128.593	193.435	247.622	162.662	216.171	134.746	175.269	1.68728	2.53809	3.24908	1.32896	0.828385	1.07751
AAA.454ESTABI.16937	157.721	128.649	133.772	127.812	162.622	108.499	162.806	132.897	0.815674	0.848155	0.810369	0.667184	1.00113	0.817215
AAA.454ESTABI.15070	179.023	261.496	187.937	148.64	162.256	151.653	172.148	200.283	1.46069	1.0498	0.830284	0.93465	1.06097	1.23436
AAA.454ESTABI.21973	148.527	319.659	231.715	280.646	161.839	378.855	150.684	252.357	2.15219	1.56009	1.88953	2.34094	0.931078	1.55931
AAA.454ESTABI.23525	194.38	312.501	236.209	265.919	161.81	135.697	193.814	180.727	1.60768	1.21519	1.36804	0.838619	1.19779	1.11691
AAA.454ESTABI.16710	167.343	126.812	162.574	160.569	161.809	190.67	121.594	220.556	0.757793	0.971499	0.959516	1.17836	0.751464	1.36306
AAA.454ESTABI.6217	188.035	355.388	361.482	179.304	160.912	225.67	139.891	178.709	1.89001	1.92242	0.953567	1.40245	0.869366	1.1106
AAA.454ESTABI.13997	240.837	149.642	142.811	150.099	160.904	165.954	221.716	209.28	0.621342	0.592976	0.62324	1.03138	1.37794	1.30065
AAA.454ESTABI.20642	172.636	0.926685	0.527382	0.819441	160.644	107.877	87.0043	10.721	0.00536787	0.00305488	0.00474665	0.671528	0.541599	0.066738
AAA.454ESTABI.16474	224.411	341.76	312.216	313.233	160.606	149.737	248.071	238.459	1.52292	1.39127	1.3958	0.932324	1.5446	1.48475
AAA.454ESTABI.21528	227.288	203.583	180.84	227.303	159.496	168.261	189.983	155.454	0.895706	0.795642	1.00007	1.05495	1.19114	0.974656
AAA.454ESTABI.22017	249.304	294.337	216	146.306	159.156	164.774	127.577	166.13	1.18063	0.866413	0.58686	1.0353	0.801583	1.04382
AAA.454ESTABI.14275	178.662	42.842	43.575	29.973	159.082	145.723	167.076	103.643	0.239793	0.243896	0.167764	0.916024	1.05025	0.651506
AAA.454ESTABI.17267	172.197	238.298	87.3515	5.94944	158.477	262.808	181.18	147.757	1.38387	0.507276	0.0345502	1.65833	1.14325	0.932353
AAA.454ESTABI.24790	236.08	458.026	636.453	617.92	158.47	272.785	303.595	233.129	1.94013	2.69592	2.61741	1.72136	1.91579	1.47112
AAA.454ESTABI.4847	194.185	182.331	208.13	259.926	158.256	160.255	175.11	216.678	0.938955	1.07181	1.33855	1.01263	1.1065	1.36916
AAA.454ESTABI.15665	200.454	477.485	365.294	264.784	158.16	193.005	285.056	215.705	2.38202	1.82233	1.32092	1.22032	1.80232	1.36384
AAA.454ESTABI.22816	230.88	180.378	155.708	205.57	157.304	179.888	166.161	64.4449	0.781264	0.674413	0.890377	1.14357	1.05631	0.409685
AAA.454ESTABI.19419	149.678	111.062	118.617	104.904	157.21	138.884	158.074	162.056	0.74201	0.792486	0.700864	0.883432	1.0055	1.03082
AAA.454ESTABI.8672	151.851	50.4079	49.2487	59.8833	157.188	128.65	224.766	203.364	0.331957	0.324323	0.394357	0.81845	1.42992	1.29376
AAA.454ESTABI.19653	145.739	307.257	329.849	380.811	157.14	207.469	178.494	187.093	2.10828	2.26329	2.61297	1.32028	1.1359	1.19062
AAA.454ESTABI.16421	226.12	173.537	145.677	128.859	156.619	173.315	150.094	95.0979	0.767452	0.644245	0.569868	1.10661	0.958339	0.607193
AAA.454ESTABI.6418	257.107	221.538	199.612	128.243	156.614	238.996	955.697	228.265	0.861656	0.776374	0.498792	1.52602	6.10226	1.45751
AAA.454ESTABI.17877	176.542	90.458	22.3254	1.05879	156.379	229.801	190.637	133.48	0.512389	0.12646	0.00599737	1.46951	1.21907	0.853569
AAA.454ESTABI.8985	164.551	246.761	310.763	339.2	156.036	190.626	117.882	191.292	1.4996	1.88855	2.06137	1.22168	0.755477	1.22594
AAA.454ESTABI.14009	215.706	184.672	188.859	190.027	156.025	183.598	184.194	141.235	0.856128	0.87554	0.880953	1.17672	1.18054	0.905203
AAA.454ESTABI.19352	143.276	4.76525	5.20865	10.7349	155.797	136.297	132.215	77.545	0.0332593	0.036354	0.0749249	0.874836	0.848638	0.497731
AAA.454ESTABI.2705	157.672	120.992	142.939	104.53	155.43	133.947	151.79	206.733	0.767363	0.906556	0.662959	0.861783	0.97658	1.33007
AAA.454ESTABI.8700	167.375	262.573	223.397	186.761	155.264	186.381	186.311	166.739	1.56877	1.33471	1.11582	1.20042	1.19996	1.0739
AAA.454ESTABI.10620	155.183	182.007	195.599	149.373	154.844	185.869	184.639	207.201	1.17286	1.26044	0.96256	1.20037	1.19242	1.33813
AAA.454ESTABI.23895	193.173	195.074	218.28	273.203	154.813	140.02	234.442	160.904	1.00984	1.12997	1.41429	0.904446	1.51436	1.03934
AAA.454ESTABI.16574	154.808	45.9432	44.335	65.7264	154.796	189.298	170.688	165.101	0.296775	0.286387	0.424567	1.22289	1.10267	1.06657
AAA.454ESTABI.17842	119.296	1.09284	1.22781	0.750271	154.607	118.86	199.668	153.049	0.00916077	0.0102921	0.00628915	0.768789	1.29146	0.989927
AAA.454ESTABI.4943	137.07	195.279	250.594	261.701	154.598	268.065	146.494	279.221	1.42466	1.82822	1.90925	1.73395	0.947579	1.80611
AAA.454ESTABI.19183	163.003	174.084	148.705	149.623	154.465	264.366	165.822	132.772	1.06798	0.912285	0.917916	1.71149	1.07352	0.859558
AAA.454ESTABI.16381	232.596	252.213	210.897	195.588	154.323	195.307	228.99	159.833	1.08434	0.906712	0.84089	1.26558	1.48384	1.03571
AAA.454ESTABI.409	135.34	143.474	148.163	180.489	154.201	219.5	49.8326	91.9711	1.0601	1.09475	1.3336	1.42347	0.323168	0.596438
AAA.454ESTABI.24627	155.482	206.086	231.222	254.215	153.903	158.077	143.579	122.043	1.32547	1.48713	1.63502	1.02713	0.932921	0.792992
AAA.454ESTABI.23239	211.617	245.822	252.083	246.765	153.652	129.512	233.282	163.65	1.16164	1.19122	1.16609	0.842895	1.51825	1.06507
AAA.454ESTABI.19947	162.421	123.893	123.788	111.615	153.472	145.179	189.376	226.507	0.762793	0.762143	0.687199	0.945968	1.23395	1.47589
AAA.454ESTABI.22676	126.741	106.208	85.9652	98.5042	153.405	172.863	107.717	67.486	0.837992	0.678272	0.777206	1.12684	0.702176	0.439922
AAA.454ESTABI.18682	155.068	365.825	314.992	269.757	153.018	227.592	204.994	241.485	2.35912	2.03131	1.7396	1.48735	1.33967	1.57815
AAA.454ESTABI.16352	166.027	282.955	306.727	272.498	152.643	157.495	251.668	195.175	1.70427	1.84745	1.64129	1.03179	1.64874	1.27864
AAA.454ESTABI.14920	215.437	308.367	302.317	300.083	152.439	210.528	200.749	224.571	1.43136	1.40328	1.39291	1.38106	1.31691	1.47318
AAA.454ESTABI.15432	81.3619	5.90248	4.81042	2.88285	152.188	90.2312	85.5776	109.081	0.0725459	0.0591238	0.0354324	0.592893	0.562315	0.716752
AAA.454ESTABI.15690	167.86	329.383	317.547	295.755	152.021	188.619	177.654	147.233	1.96225	1.89174	1.76192	1.24074	1.16862	0.968508
AAA.454ESTABI.7952	197.187	76.7568	71.4491	78.9057	151.907	181.14	128.641	87.0313	0.389259	0.362341	0.400156	1.19244	0.846843	0.572925
AAA.454ESTABI.8525	154.488	73.5621	70.3684	53.747	151.514	118.879	128.088	108.332	0.476168	0.455494	0.347904	0.784603	0.845383	0.714994
AAA.454ESTABI.20479	172.43	151.498	145.044	147.781	151.371	178.314	155.374	199.795	0.878607	0.841178	0.857048	1.17799	1.02645	1.3199
AAA.454ESTABI.18001	212.564	298.259	304.635	297.477	151.068	261.641	262.069	213.733	1.40315	1.43315	1.39947	1.73194	1.73478	1.41481
AAA.454ESTABI.17099	197.334	195.389	168.375	160.326	150.815	161.381	188.09	168.461	0.990142	0.853249	0.812462	1.07006	1.24716	1.117
AAA.454ESTABI.15888	168.175	111.905	22.0872	0.749426	150.803	247.245	187.69	164.445	0.665409	0.131335	0.00445623	1.63953	1.2446	1.09046
AAA.454ESTABI.18540	136.464	42.8043	38.1889	30.0507	150.149	140.506	108.214	89.2303	0.313666	0.279845	0.220209	0.935776	0.720711	0.594279
AAA.454ESTABI.22834	131.319	84.5014	102.192	125.561	149.789	165.622	170.274	194.885	0.64348	0.778194	0.956147	1.1057	1.13676	1.30106
AAA.454ESTABI.457	160.427	639.963	694.41	539.873	149.553	191.286	243.198	200.35	3.98913	4.32852	3.36524	1.27905	1.62616	1.33966
AAA.454ESTABI.19190	162.622	221.287	209.186	140.286	149.532	161.11	213.185	165.053	1.36074	1.28633	0.862652	1.07743	1.42568	1.1038
AAA.454ESTABI.21733	191.545	103.295	65.289	58.6795	149.277	149.816	186.213	134.281	0.539272	0.340855	0.306349	1.00361	1.24743	0.899542
AAA.454ESTABI.627	98.2005	152.242	119.039	166.386	149.266	381.596	121.012	188.284	1.55032	1.2122	1.69435	2.55648	0.810712	1.2614
AAA.454ESTABI.15609	156.393	366.222	374.817	312.137	149.257	116.053	160.203	155.489	2.34168	2.39664	1.99585	0.777538	1.07334	1.04175
AAA.454ESTABI.6514	213.926	413.708	410.845	473.185	149.243	209.365	147.819	192.79	1.93388	1.9205	2.21191	1.40285	0.990462	1.29179
AAA.454ESTABI.20505	161.128	345.794	278.774	277.041	148.948	184.267	212.677	178.099	2.14608	1.73014	1.71938	1.23713	1.42786	1.19572
AAA.454ESTABI.7181	175.108	10.8731	7.30171	15.3998	148.689	119.208	207.711	249.349	0.0620939	0.0416984	0.0879445	0.801725	1.39695	1.67698
AAA.454ESTABI.13992	174.485	69.8172	66.048	64.0902	148.338	136.832	102.448	56.519	0.400132	0.378531	0.36731	0.922433	0.690642	0.381015
AAA.454ESTABI.16136	165.482	166.065	138.74	118.296	147.615	163.758	176.024	144.083	1.00352	0.838398	0.714856	1.10936	1.19245	0.976073
AAA.454ESTABI.21522	215.277	53.3924	51.1776	87.6262	147.533	136.85	267.92	124.349	0.248017	0.237729	0.407039	0.927589	1.816	0.842855
AAA.454ESTABI.17212	163.307	105.401	145.427	154.879	147.49	118.233	128.765	143.854	0.645413	0.890512	0.948391	0.801635	0.873046	0.975346
AAA.454ESTABI.21828	154.476	256.422	269.329	215.685	147.426	204.921	223.119	255.68	1.65995	1.7435	1.39624	1.38999	1.51344	1.7343
AAA.454ESTABI.23475	157.347	114.782	115.305	147.287	147.278	172.408	287.723	172.678	0.729481	0.732802	0.936061	1.17063	1.95361	1.17247
AAA.454ESTABI.22195	176.955	141.705	133.146	192.807	146.89	124.417	288.202	113.863	0.800798	0.75243	1.08958	0.847008	1.96203	0.775161
AAA.454ESTABI.7269	168.338	385.254	382.797	367.043	146.712	149.206	161.89	138.58	2.28857	2.27398	2.18039	1.017	1.10346	0.944572
AAA.454ESTABI.22579	151.589	219.179	196.563	211.541	146.486	218.913	142.157	137.442	1.44588	1.29668	1.39549	1.49443	0.970444	0.938255
AAA.454ESTABI.21905	139.659	150.999	186.069	208.706	145.967	157.67	147.999	158.808	1.08119	1.33231	1.4944	1.08017	1.01392	1.08797
AAA.454ESTABI.17878	165.824	177.095	40.5891	2.22062	145.895	198.056	197.911	139.444	1.06797	0.244773	0.0133915	1.35752	1.35653	0.955783
AAA.454ESTABI.18395	162.096	346.27	372.099	341.336	145.817	232.174	216.792	158.072	2.13621	2.29555	2.10576	1.59223	1.48674	1.08405
AAA.454ESTABI.16648	144.318	119.628	116.628	101.367	145.7	197.385	144.834	135.849	0.828921	0.808132	0.702383	1.35473	0.994056	0.932385
AAA.454ESTABI.17759	192.338	340.167	385.286	343.24	145.527	157.099	270.7	255.605	1.76859	2.00317	1.78457	1.07952	1.86014	1.7564
AAA.454ESTABI.20511	151.098	236.061	191.373	141.347	145.321	233.79	118.56	139.002	1.5623	1.26654	0.935461	1.60878	0.815845	0.956513
AAA.454ESTABI.20841	171.45	130.871	124.076	122.879	145.285	198.836	174.829	137.359	0.763321	0.72369	0.716707	1.36859	1.20335	0.945444
AAA.454ESTABI.18046	147.397	109.934	108.88	95.0941	145.087	153.793	118.916	122.879	0.745838	0.738688	0.645155	1.06001	0.819616	0.846932
AAA.454ESTABI.24838	176.484	140.482	116.761	93.5602	144.98	203.508	195.746	122.573	0.796004	0.661594	0.530135	1.4037	1.35017	0.845453
AAA.454ESTABI.5348	194.12	518.349	523.367	542.592	144.551	210.841	182.686	200.659	2.67025	2.6961	2.79514	1.45859	1.26382	1.38815
AAA.454ESTABI.22795	176.594	157.965	165.96	140.191	144.228	247.608	121.847	120.634	0.894512	0.939782	0.793858	1.71678	0.84482	0.836408
AAA.454ESTABI.23286	172.74	153.906	193.083	141.966	144.136	129.6	195.642	214.919	0.890968	1.11777	0.821848	0.89915	1.35734	1.49108
AAA.454ESTABI.18922	163.388	255.382	263.203	208.906	144.09	175.254	177.908	134.978	1.56304	1.61091	1.27859	1.21628	1.23471	0.936762
AAA.454ESTABI.24036	158.06	120.63	147.672	152.196	143.855	170.85	172.331	219.329	0.763189	0.934275	0.9629	1.18765	1.19795	1.52465
AAA.454ESTABI.22366	175.207	211.322	211.022	278.065	143.417	323.477	152.193	191.787	1.20612	1.20441	1.58706	2.2555	1.0612	1.33727
AAA.454ESTABI.16907	200.813	219.04	264.761	325.666	143.28	119.568	168.124	142.479	1.09076	1.31845	1.62174	0.834505	1.17339	0.994406
AAA.454ESTABI.17666	147.368	183.598	235.282	194.419	143.119	178.226	182.075	255.39	1.24585	1.59656	1.31927	1.2453	1.2722	1.78446
AAA.454ESTABI.16900	116.109	158.386	158.124	166.853	143.078	147.424	142.794	187.689	1.36411	1.36186	1.43704	1.03037	0.998016	1.31179
AAA.454ESTABI.20087	121.655	274.194	261.211	310.272	143.075	138.278	142.542	105.697	2.25387	2.14715	2.55044	0.966472	0.996276	0.738749
AAA.454ESTABI.22833	178.495	257.772	81.1881	4.75761	142.974	253.199	205.543	153.652	1.44414	0.454848	0.026654	1.77094	1.43763	1.07468
AAA.454ESTABI.23437	151.356	218.048	220.601	201.252	142.884	182.536	177.424	154.8	1.44063	1.4575	1.32966	1.27751	1.24174	1.0834
AAA.454ESTABI.18346	181.539	259.281	230.334	220.127	142.644	144.489	228.634	143.739	1.42824	1.26879	1.21256	1.01293	1.60282	1.00767
AAA.454ESTABI.10497	173.607	133.683	107.152	73.5748	142.526	185.626	103.088	102.55	0.77003	0.617211	0.423801	1.3024	0.723293	0.719519
AAA.454ESTABI.2470	152.414	175.085	201.522	181.785	142.44	139.188	203.291	171.51	1.14874	1.3222	1.1927	0.977168	1.42721	1.20408
AAA.454ESTABI.23415	179.84	477.257	478.444	561.871	142.241	97.4525	226.128	164.847	2.6538	2.66039	3.12429	0.685123	1.58976	1.15893
AAA.454ESTABI.19530	183.733	380.917	357.502	480.368	142.231	319.009	274.688	205.997	2.07321	1.94577	2.61449	2.24289	1.93128	1.44833
AAA.454ESTABI.16688	174.548	136.967	164.758	211.829	142.13	185.231	158.564	194.913	0.784696	0.943915	1.21359	1.30325	1.11562	1.37137
AAA.454ESTABI.21557	192.766	3.10332	0.762246	2.17299	142.026	360.127	123.131	38.948	0.0160989	0.00395426	0.0112727	2.53564	0.86696	0.274232
AAA.454ESTABI.16594	146.474	169.467	192.598	181.144	141.964	140.548	197.185	207.704	1.15698	1.3149	1.2367	0.990028	1.38898	1.46307
AAA.454ESTABI.18371	140.625	38.0994	33.267	54.2437	141.756	167.292	151.686	123.785	0.270929	0.236565	0.385733	1.18014	1.07005	0.873225
AAA.454ESTABI.19582	121.161	123.614	142.007	148.967	141.716	145.587	116.562	130.035	1.02025	1.17206	1.2295	1.02732	0.822504	0.917573
AAA.454ESTABI.14789	157.284	307.565	331.756	396.713	141.705	198.546	155.409	155.585	1.95548	2.10928	2.52227	1.40113	1.09671	1.09795
AAA.454ESTABI.14925	177.514	177.672	195.895	283.14	141.35	125.68	194.787	139.907	1.00089	1.10355	1.59503	0.889141	1.37805	0.989796
AAA.454ESTABI.21460	163.419	112.147	103.302	105.181	141.236	109.732	126.525	104.591	0.686249	0.632128	0.643629	0.776937	0.895838	0.740543
AAA.454ESTABI.19874	131.586	251.262	304.79	296.369	141.192	156.58	148.677	159.355	1.9095	2.31629	2.25229	1.10898	1.05301	1.12864
AAA.454ESTABI.5052	140.899	278.011	327.441	342.852	141.11	169.709	107.57	186.417	1.97311	2.32393	2.43331	1.20267	0.762308	1.32107
AAA.454ESTABI.20232	148.506	188.839	185.252	229.313	141.03	145.341	170.29	142.171	1.27159	1.24744	1.54413	1.03057	1.20747	1.00809
AAA.454ESTABI.20259	125.447	130.532	91.2013	76.682	140.887	128.553	105.456	146.229	1.04054	0.727011	0.611271	0.912457	0.748515	1.03792
AAA.454ESTABI.20908	149.414	264.149	251.34	245.989	140.84	127.328	163.974	152.405	1.7679	1.68217	1.64636	0.904057	1.16426	1.08212
AAA.454ESTABI.20493	136.974	248.216	255.532	240.156	140.729	149.459	193.537	193.367	1.81214	1.86555	1.7533	1.06203	1.37525	1.37404
AAA.454ESTABI.18201	148.327	30.5772	20.631	18.5809	140.701	117.896	144.794	124.999	0.206147	0.139091	0.12527	0.837922	1.02909	0.8884
AAA.454ESTABI.23848	157.388	386.258	370.926	312.316	140.666	133.757	281.184	218.104	2.45417	2.35676	1.98437	0.95088	1.99895	1.55051
AAA.454ESTABI.16169	154.223	75.1944	62.0235	57.2541	140.55	117.715	100.305	115.441	0.48757	0.402168	0.371243	0.837533	0.713661	0.821354
AAA.454ESTABI.22716	176.726	258.509	376.479	489.763	140.369	347.599	203.081	226.376	1.46277	2.13031	2.77132	2.47632	1.44676	1.61272
AAA.454ESTABI.22621	178.757	233.867	258.663	275.536	140.349	155.333	224.766	143.865	1.3083	1.44701	1.5414	1.10676	1.60148	1.02505
AAA.454ESTABI.21868	132.625	105.617	96.8488	94.6745	140.129	167.893	144.104	101.241	0.796362	0.730246	0.713852	1.19813	1.02837	0.722483
AAA.454ESTABI.10079	300.247	270.535	248.347	165.002	139.861	192.611	326.181	274.334	0.901044	0.827144	0.549555	1.37715	2.33217	1.96148
AAA.454ESTABI.16685	126.655	93.43	108.729	111.667	139.787	129.472	97.1123	112.657	0.737676	0.858467	0.881662	0.92621	0.694717	0.805922
AAA.454ESTABI.17297	172.173	326.537	268.64	118.457	139.58	137.147	159.515	113.842	1.89657	1.56029	0.68801	0.982566	1.14282	0.815604
AAA.454ESTABI.22248	184.11	178.723	182.334	183.999	139.262	161.572	156.863	120.307	0.970743	0.990356	0.999398	1.1602	1.12639	0.863894
AAA.454ESTABI.23836	147.728	84.6864	49.0334	43.538	139.256	151.288	153.727	142.85	0.57326	0.331917	0.294718	1.0864	1.10392	1.0258
AAA.454ESTABI.16123	149.142	132.862	147.75	221.187	139.03	129.082	121.788	108.433	0.890839	0.990666	1.48306	0.928447	0.875979	0.779926
AAA.454ESTABI.5677	108.504	253.681	383.75	407.471	138.775	199.851	72.9417	156.798	2.33798	3.53673	3.75534	1.44011	0.525611	1.12987
AAA.454ESTABI.23229	154.781	94.6016	105.161	115.362	138.7	161.604	100.859	89.3216	0.611197	0.679421	0.745324	1.16514	0.727175	0.643993
AAA.454ESTABI.19293	166.681	138.205	143.054	138.205	138.657	160.072	134.1	167.631	0.829155	0.858249	0.829159	1.15444	0.96713	1.20896
AAA.454ESTABI.16244	180.46	221.708	240.234	266.44	138.249	120.712	156.195	160.65	1.22857	1.33123	1.47645	0.873144	1.12981	1.16203
AAA.454ESTABI.23891	166.436	215.907	244.926	261.819	138.101	177.762	125.555	163.426	1.29724	1.4716	1.5731	1.28719	0.909152	1.18338
AAA.454ESTABI.16155	157.241	169.288	54.2645	5.84995	137.494	219.277	156.601	120.136	1.07662	0.345105	0.0372038	1.59481	1.13897	0.873757
AAA.454ESTABI.10221	158.181	113.569	100.323	106.835	137.351	173.753	145.158	109.241	0.717971	0.634231	0.675397	1.26503	1.05684	0.795339
AAA.454ESTABI.7854	172.289	604.153	713.614	398.996	137.271	177.255	234.005	222.462	3.50663	4.14196	2.31586	1.29127	1.70469	1.6206
AAA.454ESTABI.18261	151.429	119.019	129.664	142.119	136.725	144.997	161.902	166.15	0.785974	0.856269	0.938522	1.0605	1.18414	1.21521
AAA.454ESTABI.18268	167.594	158.861	158.802	97.3953	136.311	142.734	155.188	100.821	0.947892	0.947543	0.581139	1.04711	1.13848	0.73964
AAA.454ESTABI.17520	152.772	75.5455	67.6792	58.2524	135.948	112.575	111.102	80.1058	0.4945	0.443009	0.381304	0.828075	0.817244	0.589241
AAA.454ESTABI.21975	154.727	124.846	130.294	144.873	135.926	102.787	153.318	110.39	0.806877	0.842087	0.936311	0.756196	1.12795	0.812131
AAA.454ESTABI.22688	177.082	155.557	138.06	142.276	135.317	115.963	160.382	166.975	0.878447	0.779635	0.803445	0.856973	1.18523	1.23395
AAA.454ESTABI.7377	115.027	6.40452	1.21764	0.339929	134.575	81.1722	38.5509	137.204	0.0556784	0.0105857	0.00295522	0.603172	0.286463	1.01953
AAA.454ESTABI.15055	153.706	192.06	221.88	240.203	134.528	118.674	159.439	190.598	1.24953	1.44353	1.56275	0.882154	1.18518	1.4168
AAA.454ESTABI.18251	154.814	369.598	326.803	302.602	134.492	161.744	159.27	131.954	2.38737	2.11094	1.95461	1.20263	1.18423	0.981128
AAA.454ESTABI.15160	129.959	155.961	156.476	139.135	134.262	163.501	176.564	160.513	1.20008	1.20404	1.07061	1.21777	1.31506	1.19552
AAA.454ESTABI.20283	144.608	83.4736	77.8525	74.1811	134.256	138.403	137.418	110.71	0.577241	0.53837	0.512981	1.03089	1.02355	0.824616
AAA.454ESTABI.21715	144.425	106.721	85.7062	75.0358	133.864	159.968	127.923	124.438	0.738941	0.593432	0.519549	1.195	0.955618	0.929589
AAA.454ESTABI.16089	145.931	151.093	159.563	183.706	133.794	173.121	161.87	174.67	1.03537	1.09342	1.25886	1.29394	1.20985	1.30551
AAA.454ESTABI.21922	138.147	101.528	80.7554	71.6894	133.773	119.702	106.717	120.307	0.734928	0.584562	0.518935	0.894811	0.797747	0.899334
AAA.454ESTABI.16025	147.267	191.032	149.705	167.154	133.704	159.538	205.454	177.773	1.29718	1.01656	1.13504	1.19321	1.53664	1.3296
AAA.454ESTABI.21947	164.849	174.181	203.154	237.895	133.609	153.883	202.594	144.305	1.05661	1.23237	1.44311	1.15174	1.51633	1.08005
AAA.454ESTABI.22211	136.563	229.744	246.771	245.025	133.49	173.689	125.663	155.265	1.68232	1.807	1.79422	1.30114	0.941368	1.16312
AAA.454ESTABI.16875	143.566	156.702	183.571	200.677	133.35	102.901	167.106	108.621	1.0915	1.27865	1.3978	0.771659	1.25314	0.814554
AAA.454ESTABI.23717	135.081	104.841	112.081	134.327	133.211	147.6	151.405	140.471	0.77613	0.829728	0.994413	1.10802	1.13658	1.0545
AAA.454ESTABI.18549	112.595	30.8146	34.8358	56.2482	132.926	115.567	133.531	145.802	0.273677	0.309391	0.499563	0.869409	1.00455	1.09686
AAA.454ESTABI.16391	143.496	15.9865	10.8876	7.98004	132.504	109.203	108.713	77.6059	0.111408	0.075874	0.0556117	0.824149	0.820452	0.585687
AAA.454ESTABI.7303	170.859	446.421	425.299	363.875	131.654	144.84	224.035	171.583	2.6128	2.48918	2.12968	1.10015	1.70169	1.30329
AAA.454ESTABI.4958	145.505	47.426	45.5673	61.4448	131.634	131.798	187.33	158.022	0.32594	0.313166	0.422285	1.00125	1.42311	1.20046
AAA.454ESTABI.7494	147.21	66.3631	49.6377	41.1456	131.481	137.329	480.127	213.416	0.450807	0.33719	0.279504	1.04448	3.65169	1.62317
AAA.454ESTABI.19172	135.392	257.622	221.019	236.342	131.294	131.675	128.468	120.765	1.90279	1.63244	1.74562	1.00291	0.978477	0.919811
AAA.454ESTABI.19426	146.65	197.12	238.697	297.524	131.282	178.868	144.771	152.387	1.34415	1.62766	2.0288	1.36248	1.10275	1.16076
AAA.454ESTABI.19	146.62	254.183	239.724	221.576	131.19	124.587	168.575	176.865	1.73362	1.635	1.51123	0.949662	1.28496	1.34816
AAA.454ESTABI.4142	151.125	290.489	324.738	283.289	130.96	159.09	282.29	177.536	1.92217	2.1488	1.87453	1.2148	2.15554	1.35565
AAA.454ESTABI.16859	138.968	95.7306	128.772	91.4876	130.816	149.405	84.1598	200.359	0.688867	0.926627	0.658335	1.1421	0.643343	1.53161
AAA.454ESTABI.3275	85.166	117.336	122.464	198.922	130.565	180.651	77.6079	112.983	1.37773	1.43794	2.33569	1.38361	0.5944	0.865341
AAA.454ESTABI.17518	142.257	32.9092	37.7749	57.4629	130.391	135.204	125.15	153.174	0.231336	0.26554	0.403937	1.03691	0.959804	1.17472
AAA.454ESTABI.4905	120.5	21.5528	18.1946	24.7499	130.124	125.374	76.6718	130.853	0.178862	0.150993	0.205394	0.963501	0.589223	1.0056
AAA.454ESTABI.22943	144.317	59.1395	56.6007	61.37	130.118	142.175	64.6726	42.5816	0.409788	0.392196	0.425243	1.09266	0.497029	0.327253
AAA.454ESTABI.21475	90.006	137.761	161.816	195.657	130.038	369.327	93.3314	129.341	1.53057	1.79784	2.17383	2.84014	0.717722	0.99464
AAA.454ESTABI.2489	111.85	162.849	126.316	164.739	129.805	375.021	123.086	158.35	1.45597	1.12934	1.47286	2.8891	0.948236	1.2199
AAA.454ESTABI.17263	135.147	23.3936	20.5191	38.8717	129.763	144.932	148.715	143.723	0.173097	0.151828	0.287625	1.1169	1.14604	1.10758
AAA.454ESTABI.22193	172.127	200.062	184.771	228.102	129.609	146.026	221.281	144.225	1.16229	1.07346	1.3252	1.12667	1.70729	1.11277
AAA.454ESTABI.16923	122.2	179.655	234.573	217.727	129.375	200.957	159.777	193.301	1.47017	1.91958	1.78173	1.55329	1.23499	1.49412
AAA.454ESTABI.16266	131.879	103.765	124.454	125.088	129.334	102.576	136.683	160.499	0.786821	0.943695	0.948501	0.793112	1.05682	1.24096
AAA.454ESTABI.16945	130.434	214.928	58.702	3.40209	129.147	338.934	94.0379	114.958	1.6478	0.450053	0.0260829	2.6244	0.728144	0.890131
AAA.454ESTABI.3726	152.403	236.921	309.458	314.542	128.982	219.326	137.605	248.597	1.55458	2.03053	2.06389	1.70044	1.06686	1.92738
AAA.454ESTABI.7851	155.983	327.098	311.973	250.706	128.849	124.415	192.721	161.691	2.09701	2.00005	1.60727	0.965589	1.49571	1.25489
AAA.454ESTABI.22054	147.081	97.1009	98.1641	119.916	128.689	151.917	175.956	148.65	0.660185	0.667414	0.815307	1.1805	1.36729	1.15511
AAA.454ESTABI.20811	164.824	179.805	216.245	204.108	128.687	155.108	128.667	142.906	1.09089	1.31197	1.23834	1.20532	0.999845	1.1105
AAA.454ESTABI.16418	186.448	352.285	339.154	371.272	128.398	134.981	184.19	96.0889	1.88945	1.81903	1.99129	1.05127	1.43453	0.74837
AAA.454ESTABI.10796	105.522	78.1816	76.474	67.8474	128.257	163.528	129.735	156.228	0.740902	0.72472	0.642968	1.275	1.01153	1.21809
AAA.454ESTABI.5841	111.931	19.9037	25.5448	36.6547	128.076	102.691	141.886	152.736	0.177821	0.228219	0.327476	0.801795	1.10782	1.19254
AAA.454ESTABI.24122	121.213	77.0151	53.6168	21.0281	128.051	130.995	174.328	139.156	0.63537	0.442336	0.17348	1.02299	1.3614	1.08673
AAA.454ESTABI.3567	199.234	309.725	353.725	377.637	127.899	212.317	246.02	196.257	1.55458	1.77542	1.89544	1.66003	1.92355	1.53447
AAA.454ESTABI.13918	131.835	119.803	129.596	128.088	127.714	145.01	120.771	154.598	0.908738	0.983021	0.971581	1.13543	0.945641	1.21051
AAA.454ESTABI.9253	88.8891	165.085	162.563	296.604	127.635	194.302	138.883	186.799	1.8572	1.82883	3.33679	1.52232	1.08813	1.46354
AAA.454ESTABI.20556	127.729	156.533	171.117	218.527	127.565	103.542	139.328	103.012	1.22551	1.33969	1.71087	0.81168	1.09221	0.807523
AAA.454ESTABI.16309	128.453	48.6187	39.1831	32.9555	127.416	133.541	119.649	111.555	0.378493	0.305037	0.256556	1.04807	0.939039	0.875515
AAA.454ESTABI.467	133.998	234.698	61.49	2.74643	127.059	192.551	144.705	97.688	1.7515	0.458887	0.020496	1.51544	1.13888	0.768837
AAA.454ESTABI.17265	180.3	385.637	442.424	467.204	127.02	149.31	234.091	171.96	2.13886	2.45382	2.59126	1.17548	1.84295	1.3538
AAA.454ESTABI.20688	158.135	103.632	111.602	103.293	126.8	96.458	92.5725	65.4869	0.655338	0.705737	0.653196	0.760709	0.730066	0.516458
AAA.454ESTABI.23417	150.134	105.181	100.076	109.295	126.666	179.607	81.5265	113.588	0.70058	0.666577	0.727983	1.41795	0.643631	0.896748
AAA.454ESTABI.5315	179.933	390.012	457.638	352.483	126.616	161.877	189.487	231.644	2.16754	2.54338	1.95897	1.27849	1.49655	1.82951
AAA.454ESTABI.23303	183.987	462.05	420.889	339.623	126.535	173.877	122.368	269.066	2.51133	2.28761	1.84591	1.37415	0.967074	2.12642
AAA.454ESTABI.15313	126.946	118.014	153.046	136.486	126.443	135.034	166.435	200.168	0.92964	1.2056	1.07515	1.06795	1.31629	1.58308
AAA.454ESTABI.20188	167.365	216.72	204.875	204.56	126.187	153.136	179.723	132.826	1.29489	1.22412	1.22224	1.21356	1.42426	1.05261
AAA.454ESTABI.5337	172.818	244.905	275.546	290.783	126.119	120.101	160.176	192.605	1.41713	1.59443	1.6826	0.952283	1.27003	1.52717
AAA.454ESTABI.13878	134.436	95.0396	126.068	122.883	126.056	145.733	145.846	172.865	0.706952	0.937754	0.914069	1.1561	1.15699	1.37134
AAA.454ESTABI.18471	135.033	88.1513	96.2158	97.6299	125.902	147.689	197.575	201.976	0.652814	0.712536	0.723009	1.17305	1.56928	1.60423
AAA.454ESTABI.19568	121.737	10.7496	7.23504	4.25763	125.881	127.804	91.3376	133.07	0.0883022	0.0594318	0.034974	1.01528	0.725588	1.05711
AAA.454ESTABI.18117	131.617	185.536	186.042	181.126	125.758	134.553	142.284	120.188	1.40967	1.41352	1.37616	1.06994	1.13141	0.955708
AAA.454ESTABI.23444	157.413	256.352	245.567	262.72	125.7	143.621	157.427	114.137	1.62853	1.56002	1.66899	1.14256	1.2524	0.908013
AAA.454ESTABI.23238	107.113	3.00851	2.41345	2.7433	125.678	100.124	151.333	133.895	0.0280872	0.0225318	0.0256112	0.796669	1.20413	1.06538
AAA.454ESTABI.14911	143.584	113.598	115.961	111.452	125.149	155.718	109.992	150.121	0.79116	0.807618	0.77622	1.24426	0.878887	1.19954
AAA.454ESTABI.21903	164.543	95.9513	54.4364	57.2127	124.918	181.188	157.314	122.926	0.583139	0.330834	0.347707	1.45046	1.25934	0.984058
AAA.454ESTABI.13972	135.422	89.8669	94.6218	107.842	124.88	130.277	127.457	109.613	0.663606	0.698717	0.796337	1.04321	1.02064	0.877741
AAA.454ESTABI.155	109.295	146.07	169.277	178.45	124.871	136.451	100.643	129.639	1.33647	1.5488	1.63273	1.09274	0.805971	1.03818
AAA.454ESTABI.16553	138.086	155.81	170.371	192.959	124.843	140.795	137.791	168.125	1.12836	1.2338	1.39738	1.12778	1.10371	1.34669
AAA.454ESTABI.19516	119.306	179.252	211.342	191.79	124.837	111.22	178.22	165.567	1.50245	1.77142	1.60754	0.890921	1.42763	1.32627
AAA.454ESTABI.23287	155.685	314.568	306.721	292.65	124.606	132.781	245.838	182.776	2.02054	1.97014	1.87976	1.0656	1.97292	1.46683
AAA.454ESTABI.19651	129.847	171.432	177.599	163.03	124.567	106.546	164.911	177.408	1.32027	1.36776	1.25556	0.855328	1.32387	1.42419
AAA.454ESTABI.16577	102.412	75.8567	100.234	77.5348	124.488	126.72	123.192	166.92	0.7407	0.978734	0.757087	1.01793	0.989593	1.34085
AAA.454ESTABI.19307	145.655	103.286	93.1716	110.717	124.351	107.331	179.935	145.824	0.709115	0.639674	0.760132	0.863129	1.447	1.17269
AAA.454ESTABI.16491	193.709	380.881	344.29	407.92	124.262	186.675	222.698	159.577	1.96625	1.77736	2.10584	1.50227	1.79217	1.2842
AAA.454ESTABI.19870	99.7306	206.902	222.921	276.806	124.169	224.131	109.868	155.495	2.0746	2.23523	2.77553	1.80505	0.884825	1.25229
AAA.454ESTABI.18400	113.683	38.9321	33.8972	27.6185	124.124	109.235	61.2795	65.2077	0.342462	0.298173	0.242943	0.880046	0.493695	0.525342
AAA.454ESTABI.19385	123.713	72.7454	49.9814	44.5124	124.048	102.132	107.478	101.043	0.58802	0.404012	0.359805	0.823326	0.866417	0.814548
AAA.454ESTABI.23051	124.23	45.413	46.077	34.9898	123.885	110.861	110.654	170.32	0.365557	0.370902	0.281654	0.894872	0.893202	1.37482
AAA.454ESTABI.19853	153.247	264.934	289.225	333.163	123.837	175.333	189.222	145.308	1.72881	1.88732	2.17403	1.41584	1.52799	1.17338
AAA.454ESTABI.20490	140.293	43.6102	41.6334	36.9664	123.325	150.534	84.7235	55.6604	0.310851	0.296761	0.263494	1.22063	0.686993	0.451331
AAA.454ESTABI.23647	163.454	227.261	277.116	363.531	122.88	194.532	167.129	121.561	1.39037	1.69537	2.22406	1.58311	1.3601	0.989272
AAA.454ESTABI.4379	97.9987	18.6068	18.223	19.064	122.756	112.814	105.496	151.62	0.189868	0.185952	0.194533	0.919016	0.859401	1.23514
AAA.454ESTABI.22560	168.568	208.533	217.551	223.461	122.203	129.898	164.673	164.45	1.23708	1.29058	1.32564	1.06297	1.34754	1.34571
AAA.454ESTABI.15648	103.12	97.1632	44.0582	62.0624	122.169	130.394	175.195	71.0638	0.942236	0.427253	0.601848	1.06733	1.43404	0.581686
AAA.454ESTABI.13834	150.111	170.74	139.768	149.683	121.742	119.844	119.173	99.5829	1.13743	0.931101	0.997148	0.984411	0.978898	0.817984
AAA.454ESTABI.21648	125.49	86.6317	95.0183	104.745	121.631	108.58	107.048	79.2139	0.690346	0.757177	0.83469	0.892695	0.8801	0.651262
AAA.454ESTABI.9148	104.179	2.58372	1.64737	4.55161	121.625	110.693	173.679	157.305	0.0248007	0.0158128	0.0436901	0.910113	1.42798	1.29335
AAA.454ESTABI.16828	109.825	132.163	125.21	150.201	121.61	158.522	94.2039	121.705	1.20339	1.14008	1.36764	1.30353	0.774638	1.00078
AAA.454ESTABI.8247	123.759	152.512	146.715	117.929	121.595	137.268	75.8556	114.631	1.23233	1.18549	0.952895	1.12889	0.623839	0.942732
AAA.454ESTABI.21584	122.815	198.504	139.317	121.365	121.594	146.491	173.504	101.636	1.61629	1.13436	0.988194	1.20476	1.42691	0.835868
AAA.454ESTABI.4439	108.628	0.97888	0.750926	0.752015	121.551	96.5013	159.484	159.297	0.00901129	0.00691281	0.00692283	0.793914	1.31207	1.31053
AAA.454ESTABI.23626	118.693	133.172	156.51	208.177	121.499	160.641	169.995	125.871	1.12198	1.31861	1.75391	1.32216	1.39915	1.03599
AAA.454ESTABI.20858	137.375	141.565	246.266	293.2	121.455	140.474	199.982	210.699	1.0305	1.79265	2.1343	1.15659	1.64655	1.73478
AAA.454ESTABI.21362	134.916	131.704	179.539	182.964	121.391	147.192	106.227	148.708	0.976191	1.33075	1.35614	1.21254	0.875079	1.22503
AAA.454ESTABI.20575	130.452	110.043	106.301	111.972	120.672	143.793	153.044	127.428	0.843554	0.814866	0.858342	1.1916	1.26827	1.05599
AAA.454ESTABI.16829	145.714	81.3749	80.547	78.5075	120.627	140.301	98.9277	60.9852	0.558456	0.552774	0.538778	1.1631	0.820114	0.50557
AAA.454ESTABI.20162	112.521	359.546	395.572	163.659	120.471	180.693	132.731	142.514	3.19536	3.51553	1.45447	1.49988	1.10177	1.18297
AAA.454ESTABI.15235	110.841	115.408	116.497	104.207	120.2	133.091	126.002	121.611	1.0412	1.05103	0.94015	1.10724	1.04826	1.01174
AAA.454ESTABI.7287	134.415	110.983	117.543	118.101	119.845	120.811	138.082	127.626	0.825674	0.874474	0.878627	1.00806	1.15217	1.06493
AAA.454ESTABI.17713	130.645	196.893	208.258	179.129	119.307	169.247	134.542	159.287	1.50709	1.59408	1.37112	1.41859	1.1277	1.3351
AAA.454ESTABI.24751	122.373	57.3642	46.6329	47.9117	118.977	141.097	135.856	160.626	0.468763	0.381071	0.391521	1.18592	1.14187	1.35007
AAA.454ESTABI.16443	126.704	90.5047	94.1362	100.568	118.905	121.497	102.463	80.4788	0.714302	0.742964	0.793722	1.0218	0.861721	0.676835
AAA.454ESTABI.19263	76.6399	61.7522	53.6144	80.266	118.886	341.961	83.75	68.8659	0.805744	0.699562	1.04731	2.87637	0.704454	0.579258
AAA.454ESTABI.13973	126.667	258.416	307.079	344.879	118.673	210.451	178.889	198.568	2.04012	2.4243	2.72272	1.77337	1.50741	1.67324
AAA.454ESTABI.23685	130.011	100.642	109.505	112.586	118.555	158.109	127.164	125.072	0.774102	0.842275	0.865972	1.33364	1.07262	1.05498
AAA.454ESTABI.16728	160.824	196.996	219.504	266.587	118.392	115.24	156.178	112.924	1.22492	1.36487	1.65763	0.973373	1.31916	0.953817
AAA.454ESTABI.2388	124.103	107.267	82.5685	64.6269	118.356	115.638	101.798	144.425	0.864341	0.665325	0.520754	0.977039	0.8601	1.22026
AAA.454ESTABI.20353	104.529	101.995	116.656	98.9252	118.286	175.422	117.091	137.424	0.975752	1.11601	0.946386	1.48304	0.989902	1.1618
AAA.454ESTABI.22610	157.703	177.637	165.506	127.918	118.083	116.647	99.896	91.5195	1.12641	1.04948	0.811134	0.987842	0.845984	0.775046
AAA.454ESTABI.20605	143.805	120.663	131.603	95.3385	118.07	101.262	143.272	232.52	0.839078	0.91515	0.662972	0.857643	1.21345	1.96934
AAA.454ESTABI.11301	123.022	44.1025	58.3421	69.536	117.997	163.672	134.047	174.433	0.358494	0.474242	0.565233	1.38709	1.13603	1.47829
AAA.454ESTABI.4945	136.996	182.199	177.667	177.437	117.882	132.66	143.986	134.848	1.32996	1.29688	1.2952	1.12536	1.22144	1.14392
AAA.454ESTABI.20207	164.34	150.074	133.261	171.075	117.797	139.28	153.47	93.7191	0.913192	0.810885	1.04098	1.18237	1.30284	0.795599
AAA.454ESTABI.13822	172.99	150.686	205.985	206.874	117.759	109.838	155.279	210.286	0.871067	1.19074	1.19587	0.932732	1.31861	1.78573
AAA.454ESTABI.15879	113.825	119.432	140.796	209.333	117.702	192.769	63.0346	85.7274	1.04926	1.23696	1.83908	1.63777	0.535542	0.728341
AAA.454ESTABI.18862	154.679	165.423	164.226	123.799	117.621	123.886	240.995	159.217	1.06946	1.06172	0.800359	1.05327	2.04892	1.35365
AAA.454ESTABI.14605	106.7	66.663	79.5729	81.4054	117.525	109.132	97.7913	112.711	0.62477	0.745763	0.762937	0.928588	0.832089	0.95904
AAA.454ESTABI.21556	131.117	119.309	132.036	150.29	117.439	114.07	170.427	147.926	0.909943	1.007	1.14622	0.971306	1.45119	1.25959
AAA.454ESTABI.15320	152.831	55.7833	45.4655	79.6284	117.083	112.041	180.596	93.3564	0.365001	0.297489	0.521023	0.956935	1.54246	0.797352
AAA.454ESTABI.22092	128.059	154.572	140.243	129.796	117.058	121.662	136.446	115.794	1.20703	1.09514	1.01356	1.03933	1.16563	0.989202
AAA.454ESTABI.23313	95.2245	99.4297	100.639	100.818	116.756	106.056	118.45	162.936	1.04416	1.05686	1.05874	0.908354	1.01451	1.39553
AAA.454ESTABI.8239	138.165	128.404	106.076	99.1132	116.687	102.564	101.501	72.0685	0.92935	0.767743	0.717352	0.878973	0.869865	0.617625
AAA.454ESTABI.22860	130.077	133.379	172.559	164.898	116.583	113.069	131	110.811	1.02538	1.32659	1.2677	0.969852	1.12366	0.950485
AAA.454ESTABI.17880	104.679	3.89235	2.77609	4.44129	116.563	126.304	39.3326	94.1844	0.0371838	0.0265201	0.0424278	1.08357	0.337438	0.808016
AAA.454ESTABI.15246	138.98	292.573	302.834	428.872	116.085	149.931	231.33	149.124	2.10515	2.17898	3.08586	1.29156	1.99276	1.2846
AAA.454ESTABI.21546	131.074	167.476	180.003	224.204	116.043	103.381	173.037	161.986	1.27772	1.3733	1.71052	0.890889	1.49115	1.39592
AAA.454ESTABI.19752	108.409	85.6563	87.2735	82.4092	116.042	159.34	72.5455	157.685	0.790123	0.805041	0.760171	1.37312	0.625165	1.35886
AAA.454ESTABI.22032	137.845	111.85	179.897	226.559	115.874	153.72	121.837	129.161	0.81142	1.30506	1.64358	1.32662	1.05146	1.11466
AAA.454ESTABI.352	136.777	176.329	209.929	261.496	115.844	141.739	144.548	123.326	1.28918	1.53483	1.91185	1.22354	1.24779	1.06459
AAA.454ESTABI.18950	167.071	38.3145	43.5907	24.6033	115.836	172.134	111.829	136.704	0.229331	0.260912	0.147263	1.48601	0.965407	1.18015
AAA.454ESTABI.17512	116.613	106.323	108.512	127.93	115.831	153.124	83.9771	115.081	0.911759	0.930534	1.09705	1.32196	0.724997	0.993523
AAA.454ESTABI.22640	119.088	188.403	95.8767	31.1343	115.741	165.853	123.728	121.492	1.58206	0.805093	0.26144	1.43297	1.06901	1.04969
AAA.454ESTABI.17896	127.02	151.216	178.135	197.708	115.619	109.08	143.484	159.052	1.19049	1.40242	1.55651	0.943445	1.24101	1.37566
AAA.454ESTABI.16385	112.667	13.1482	15.7532	16.6494	115.487	119.165	61.1206	51.1837	0.1167	0.139821	0.147776	1.03185	0.529242	0.443199
AAA.454ESTABI.12366	109.325	2.97627	3.653	11.1438	115.248	102.955	91.985	153.575	0.027224	0.033414	0.101932	0.89334	0.798151	1.33257
AAA.454ESTABI.18940	127.373	274.517	283.658	278.691	114.85	126.06	164.257	147.327	2.15522	2.22699	2.18799	1.0976	1.43019	1.28278
AAA.454ESTABI.22035	114.875	150.909	154.229	145.903	114.697	147.616	120.66	132.745	1.31369	1.34259	1.27011	1.28701	1.05199	1.15735
AAA.454ESTABI.9131	104.858	64.9351	61.3406	63.2694	114.546	161.623	76.6746	85.4484	0.619269	0.58499	0.603385	1.41098	0.669375	0.745972
AAA.454ESTABI.16426	124.632	75.7746	79.653	118.802	114.39	101.182	128.067	104.316	0.607985	0.639104	0.953222	0.884533	1.11957	0.911928
AAA.454ESTABI.16575	166.961	163.33	215.453	276.6	114.373	116.85	149.229	171.491	0.978253	1.29044	1.65667	1.02166	1.30475	1.4994
AAA.454ESTABI.22884	117.106	123.132	130.545	135.914	114.29	116.572	133.557	157.743	1.05146	1.11476	1.16061	1.01996	1.16857	1.38019
AAA.454ESTABI.19181	119.795	40.7808	34.293	31.5737	114.125	123.164	119.312	81.3054	0.340423	0.286265	0.263566	1.07921	1.04545	0.712426
AAA.454ESTABI.8802	133.987	104.908	99.3191	98.7273	114.12	125.082	136.632	150.482	0.782972	0.741261	0.736845	1.09605	1.19727	1.31863
AAA.454ESTABI.18075	121.208	18.9283	17.05	19.3373	114.046	101.339	128.295	78.7255	0.156164	0.140667	0.159539	0.888577	1.12494	0.690293
AAA.454ESTABI.22488	96.375	7.91534	8.84062	12.4895	113.331	111.466	117.868	118.692	0.0821306	0.0917314	0.129593	0.983545	1.04003	1.04731
AAA.454ESTABI.19674	141.849	55.5597	49.7398	49.0303	113.239	108.785	108.897	145.267	0.39168	0.350652	0.34565	0.960667	0.961653	1.28283
AAA.454ESTABI.16284	146.214	164.872	165.399	175.043	113.219	143.519	140.506	146.903	1.12761	1.13121	1.19717	1.26762	1.24101	1.29751
AAA.454ESTABI.20009	96.3482	109.15	91.134	81.5543	113.156	164.045	82.6521	88.2767	1.13287	0.945882	0.846454	1.44972	0.730424	0.780131
AAA.454ESTABI.6512	139.383	344.193	377.925	391.163	113.078	113.94	156.137	131.707	2.46941	2.71142	2.8064	1.00762	1.38078	1.16475
AAA.454ESTABI.15309	124.451	50.0928	43.9856	43.8327	113.035	131.088	91.8328	80.9284	0.402511	0.353438	0.352209	1.15971	0.812425	0.715956
AAA.454ESTABI.24895	86.0273	2.39337	1.11499	1.8652	112.895	100.051	87.6649	124.65	0.027821	0.0129609	0.0216815	0.886235	0.776518	1.10413
AAA.454ESTABI.19010	128.787	201.591	243.135	203.398	112.855	143.41	101.081	136.721	1.56531	1.88788	1.57934	1.27075	0.895677	1.21148
AAA.454ESTABI.16348	114.204	248.189	184.299	169.541	112.835	74.5572	105.629	127.691	2.1732	1.61377	1.48454	0.660761	0.936138	1.13166
AAA.454ESTABI.20159	177.929	323.007	354.314	369.387	112.675	156.086	141.515	120.839	1.81537	1.99132	2.07603	1.38528	1.25596	1.07246
AAA.454ESTABI.22967	112.234	79.4096	95.0031	102.678	112.468	102.569	118.073	132.895	0.707533	0.84647	0.914852	0.911978	1.04983	1.18162
AAA.454ESTABI.17157	126.69	100.278	101.629	124.649	112.368	119.704	141.88	138.52	0.791521	0.802185	0.98389	1.06528	1.26263	1.23273
AAA.454ESTABI.21400	139.253	75.5927	70.4036	69.9281	112.296	233.711	153.714	134.667	0.542845	0.505581	0.502167	2.0812	1.36883	1.19922
AAA.454ESTABI.23255	135.575	129.243	139.405	144.602	112.275	185.556	137.156	171.681	0.953296	1.02825	1.06658	1.65269	1.2216	1.52911
AAA.454ESTABI.20352	122.219	127.014	118.435	121.741	112.145	131.856	114.584	121.189	1.03923	0.969037	0.996083	1.17576	1.02175	1.08065
AAA.454ESTABI.24840	132.972	49.422	45.2376	91.0549	112.081	100.903	231.083	94.5985	0.371673	0.340205	0.68477	0.90027	2.06176	0.844021
AAA.454ESTABI.9560	114.403	82.1603	90.7133	63.4729	112.006	155.658	140.516	173.796	0.718165	0.792927	0.554818	1.38973	1.25454	1.55166
AAA.454ESTABI.22458	132.87	114.612	123.326	161.041	111.978	104.215	132.758	117.57	0.86259	0.928168	1.21202	0.930676	1.18557	1.04994
AAA.454ESTABI.18848	141.422	247.349	233.167	278.285	111.818	178.793	228.907	80.768	1.74902	1.64874	1.96777	1.59897	2.04715	0.722319
AAA.454ESTABI.18729	125.564	104.322	115.04	101.903	111.705	137.107	119.017	166.975	0.830823	0.916186	0.811559	1.2274	1.06546	1.49478
AAA.454ESTABI.15667	96.4499	100.372	122.724	107.166	111.646	129.002	82.8558	100.042	1.04067	1.27241	1.1111	1.15545	0.742127	0.896063
AAA.454ESTABI.15957	130.276	122.238	105.278	93.4484	111.635	98.6189	145.458	143.788	0.938301	0.808119	0.717314	0.883408	1.30298	1.28803
AAA.454ESTABI.24735	148.98	15.3193	15.902	20.6477	111.577	127.365	152.416	129.126	0.102827	0.106739	0.138593	1.1415	1.36602	1.15728
AAA.454ESTABI.20992	116.56	165.407	228.6	302.089	111.41	72.6993	131.408	159.144	1.41907	1.96122	2.5917	0.652539	1.1795	1.42845
AAA.454ESTABI.22881	133.796	130.043	154.061	153.475	111.282	135.532	148.204	118.86	0.971954	1.15146	1.14708	1.21792	1.33179	1.06809
AAA.454ESTABI.17029	140.385	185.951	142.598	162.237	111.222	115.295	123.434	89.2564	1.32458	1.01576	1.15566	1.03662	1.1098	0.802508
AAA.454ESTABI.19325	122.601	45.9113	39.3137	62.35	111.189	95.677	247.292	101.833	0.374479	0.320665	0.508562	0.860491	2.22408	0.915855
AAA.454ESTABI.6388	76.9376	162.529	232.141	332.559	110.975	141.505	103.392	168.171	2.11248	3.01726	4.32244	1.27511	0.931672	1.5154
AAA.454ESTABI.19965	144.068	184.386	168.597	160.663	110.59	113.241	134.123	91.1112	1.27985	1.17026	1.11519	1.02397	1.21279	0.823865
AAA.454ESTABI.14455	55.8542	6.37159	6.23584	3.40781	110.555	87.0592	49.8693	126.671	0.114075	0.111645	0.0610126	0.787474	0.451081	1.14577
AAA.454ESTABI.13790	119.151	96.6816	121.06	151.861	110.407	93.2019	151.78	106.779	0.811422	1.01603	1.27453	0.844164	1.37473	0.967136
AAA.454ESTABI.22486	110.936	69.3117	75.8446	64.2343	110.346	152.186	77.3185	126.719	0.62479	0.683679	0.579021	1.37916	0.70069	1.14837
AAA.454ESTABI.18923	127.581	125.81	132.706	164.722	110.346	88.8372	143.497	88.8428	0.986121	1.04017	1.29112	0.805082	1.30043	0.805132
AAA.454ESTABI.14807	113.645	128.929	128.224	116.304	110.191	101.951	109.851	109.695	1.13449	1.12829	1.0234	0.925218	0.996909	0.995497
AAA.454ESTABI.23483	141.006	440.437	407.955	343.78	110.169	153.238	132.89	123.637	3.12354	2.89319	2.43806	1.39094	1.20624	1.12225
AAA.454ESTABI.17052	44.7006	53.2349	51.291	69.8207	109.784	52.9417	34.7852	44.097	1.19092	1.14743	1.56196	0.482237	0.316852	0.401672
AAA.454ESTABI.22091	117.526	281.282	190.516	106.793	109.773	116.107	163.808	144.186	2.39335	1.62105	0.908671	1.05771	1.49224	1.3135
AAA.454ESTABI.16580	112.726	131.998	143.858	137.957	109.655	156.967	89.5129	141.804	1.17096	1.27618	1.22383	1.43146	0.816313	1.29318
AAA.454ESTABI.22144	98.4217	233.01	205.269	203.614	109.577	125.701	68.1109	71.0029	2.36746	2.0856	2.06879	1.14714	0.621578	0.647971
AAA.454ESTABI.16566	148.737	99.1389	101.787	123.74	109.562	117.573	150.993	114.53	0.66654	0.684343	0.83194	1.07311	1.37814	1.04534
AAA.454ESTABI.20482	107.189	61.2739	69.4427	75.446	109.432	109.856	132.812	129.048	0.571645	0.647854	0.703861	1.00387	1.21365	1.17926
AAA.454ESTABI.18754	145.085	177.576	182.897	143.146	109.408	154.202	139.385	105.888	1.22395	1.26062	0.986636	1.40943	1.274	0.967828
AAA.454ESTABI.2266	101.671	109.1	90.6461	81.0443	109.368	159.869	101.982	119.53	1.07307	0.891564	0.797124	1.46176	0.932473	1.09292
AAA.454ESTABI.20491	119.317	167.323	212.15	220.629	109.34	166.653	123.076	185.674	1.40234	1.77804	1.8491	1.52417	1.12562	1.69813
AAA.454ESTABI.23317	121.85	165.902	185.882	192.637	109.312	114.91	109.607	131.247	1.36152	1.52549	1.58093	1.05121	1.0027	1.20066
AAA.454ESTABI.7568	109.135	158.389	150.931	133.32	109.222	113.288	130.17	115.693	1.45131	1.38298	1.2216	1.03723	1.19179	1.05925
AAA.454ESTABI.20978	83.4885	21.0233	29.3242	38.3645	109.182	114.761	113.872	155.614	0.251811	0.351236	0.459519	1.05111	1.04296	1.42528
AAA.454ESTABI.20492	121.84	179.404	164.969	183.001	109.149	126.333	139.093	102.908	1.47246	1.35399	1.50198	1.15743	1.27434	0.942824
AAA.454ESTABI.20700	138.342	257.148	286.545	254.332	109.124	142.109	203.176	109.973	1.85878	2.07128	1.83842	1.30227	1.86189	1.00779
AAA.454ESTABI.18194	130.712	166.401	154.547	157.98	109.071	122.903	136.74	74.4242	1.27303	1.18234	1.20861	1.12681	1.25367	0.682343
AAA.454ESTABI.25014	122.966	130.331	155.893	200.301	108.89	85.1097	143.906	104.595	1.0599	1.26777	1.62891	0.781608	1.32157	0.960557
AAA.454ESTABI.15770	117.005	197.927	205.81	193.139	108.856	121.054	148.155	150.314	1.69162	1.759	1.6507	1.11206	1.36102	1.38085
AAA.454ESTABI.18988	114.452	101.004	101.397	116.542	108.645	113.903	122.711	115.909	0.882498	0.885927	1.01826	1.0484	1.12947	1.06686
AAA.454ESTABI.9087	101.216	37.8164	32.0851	23.3154	108.52	97.2169	75.412	108.798	0.373622	0.316998	0.230354	0.895846	0.694915	1.00257
AAA.454ESTABI.20171	168.109	85.8194	60.7238	69.2554	108.507	115.887	187.218	70.5151	0.5105	0.361217	0.411968	1.06801	1.7254	0.649867
AAA.454ESTABI.15460	126.311	138.875	139.427	148.687	108.427	140.754	131.522	112.909	1.09947	1.10384	1.17715	1.29814	1.213	1.04133
AAA.454ESTABI.18547	116.633	84.7377	72.191	72.8863	108.365	78.7732	146.064	156.831	0.726532	0.618959	0.62492	0.726923	1.34789	1.44724
AAA.454ESTABI.23865	102.672	109.699	105.174	73.627	108.261	121.596	132.608	151.814	1.06844	1.02437	0.717106	1.12318	1.22489	1.4023
AAA.454ESTABI.13989	100.75	132.084	140.084	138.63	108.188	164.377	161.052	123.832	1.311	1.39041	1.37598	1.51937	1.48864	1.1446
AAA.454ESTABI.15913	136.891	124.612	152.184	132.699	108.157	138.524	181.806	137.56	0.9103	1.11172	0.969378	1.28077	1.68095	1.27186
AAA.454ESTABI.15645	133.415	88.1035	111.098	100.202	107.615	107.195	115.525	168.204	0.660373	0.832726	0.751057	0.996102	1.0735	1.56302
AAA.454ESTABI.17002	135.914	33.121	33.2838	59.7651	107.54	192	105.826	198.333	0.243691	0.244889	0.439727	1.78537	0.984056	1.84426
AAA.454ESTABI.20026	122.317	191.968	248.686	229.33	107.464	123.478	136.622	161.963	1.56943	2.03313	1.87489	1.14902	1.27133	1.50713
AAA.454ESTABI.3185	88.3629	105.488	111.967	137.814	107.085	108.591	82.2493	83.9933	1.1938	1.26713	1.55964	1.01407	0.768076	0.784361
AAA.454ESTABI.16795	103.225	128.595	139.459	112.415	107.081	144.706	118.723	132.612	1.24578	1.35103	1.08903	1.35138	1.10872	1.23844
AAA.454ESTABI.6238	119.595	281.862	440.519	407.166	106.97	169.412	97.3439	143.744	2.3568	3.68342	3.40454	1.58374	0.910014	1.34378
AAA.454ESTABI.21907	101.08	43.7056	41.9941	40.2814	106.777	101.769	47.2722	41.0993	0.432385	0.415453	0.398509	0.953098	0.44272	0.384909
AAA.454ESTABI.18521	103.33	138.65	124.885	135.831	106.489	118.316	92.0896	105.493	1.34181	1.2086	1.31453	1.11107	0.864781	0.990646
AAA.454ESTABI.23565	108.693	113.493	108.773	114.202	106.473	102.189	97.2976	80.5959	1.04416	1.00074	1.05069	0.959761	0.913824	0.756961
AAA.454ESTABI.19121	120.522	228.12	185.637	160.727	106.337	127.671	133.338	105.303	1.89277	1.54028	1.3336	1.20063	1.25392	0.990272
AAA.454ESTABI.14319	115.079	96.6177	75.6165	60.1537	106.299	106.858	86.7924	125.388	0.839575	0.657082	0.522715	1.00526	0.816493	1.17958
AAA.454ESTABI.19086	139.852	352.486	334.846	271.039	106.253	122.09	157.746	135.19	2.52041	2.39428	1.93804	1.14905	1.48462	1.27233
AAA.454ESTABI.8642	158.182	69.9827	73.2698	75.8117	106.156	107.948	133.087	125.541	0.442418	0.463198	0.479267	1.01689	1.25369	1.18261
AAA.454ESTABI.23086	117.978	156.535	172.772	199.122	106.114	120.325	195.027	138.543	1.32682	1.46444	1.68779	1.13392	1.8379	1.3056
AAA.454ESTABI.14060	115.521	134.108	155.951	177.242	105.894	123.36	91.6874	86.2061	1.1609	1.34998	1.53428	1.16494	0.865843	0.81408
AAA.454ESTABI.18853	116.686	79.636	62.6131	97.8243	105.829	134.674	99.3562	91.5536	0.682479	0.536594	0.838353	1.27256	0.938835	0.865106
AAA.454ESTABI.23819	105.363	173.904	188.291	203.357	105.824	99.3529	124.297	79.0946	1.65053	1.78708	1.93007	0.938848	1.17456	0.747415
AAA.454ESTABI.20189	121.779	25.8309	21.3968	37.4323	105.817	89.8295	180.783	82.658	0.212113	0.175702	0.307379	0.848914	1.70845	0.781141
AAA.454ESTABI.7150	95.8806	351.068	391.978	260.1	105.801	139.691	148.346	130.678	3.66151	4.08819	2.71275	1.32032	1.40212	1.23514
AAA.454ESTABI.15716	91.4447	99.7991	122.158	104.776	105.414	99.6131	109.677	168.235	1.09136	1.33587	1.14578	0.944973	1.04044	1.59595
AAA.454ESTABI.15876	102.26	112.48	131.563	127.836	105.035	96.3252	103.716	80.8502	1.09994	1.28655	1.2501	0.917081	0.987442	0.769749
AAA.454ESTABI.16895	101.863	109.329	119.002	99.7127	105.011	150.471	65.1885	132.034	1.0733	1.16826	0.978891	1.43291	0.620781	1.25734
AAA.454ESTABI.22935	115.176	92.3255	84.1823	113.055	104.95	159.838	126.244	152.125	0.801601	0.730899	0.981583	1.523	1.2029	1.44951
AAA.454ESTABI.13811	118.753	103.443	104.862	124.404	104.604	126.12	149.207	135.897	0.871076	0.883025	1.04758	1.20569	1.42639	1.29915
AAA.454ESTABI.22480	122.265	106.878	115.077	127.691	104.588	125.158	133.717	102.051	0.874151	0.941207	1.04438	1.19667	1.2785	0.975741
AAA.454ESTABI.14919	78.0688	184.262	260.007	233.064	104.481	179.397	150.805	115.283	2.36025	3.33049	2.98537	1.71703	1.44337	1.10339
AAA.454ESTABI.9165	99.673	148.831	243.36	206.485	104.394	145.234	69.8521	144.228	1.49319	2.44158	2.07162	1.39122	0.669121	1.38158
AAA.454ESTABI.1157	104.346	111.694	105.119	143.332	104.377	176.87	186.415	111.072	1.07042	1.00741	1.37362	1.69453	1.78597	1.06414
AAA.454ESTABI.22314	99.4123	201.035	259.646	266.105	104.358	199.395	58.3656	79.2862	2.02224	2.61181	2.67678	1.91067	0.559281	0.75975
AAA.454ESTABI.23497	90.0355	103.945	124.436	153.121	104.26	142.525	83.3965	133.311	1.15448	1.38208	1.70067	1.36702	0.799893	1.27865
AAA.454ESTABI.19740	112.444	50.9009	43.1919	43.7559	104.216	103.152	90.2309	82.8037	0.452677	0.384118	0.389134	0.989786	0.865804	0.794536
AAA.454ESTABI.5242	104.898	121.481	126.072	115.363	104.192	107.511	134.202	145.398	1.15808	1.20186	1.09976	1.03186	1.28803	1.39548
AAA.454ESTABI.24964	135.013	154.793	174.053	223.486	104.163	112.057	113.631	122.266	1.14651	1.28916	1.65529	1.07578	1.0909	1.1738
AAA.454ESTABI.5533	128.824	14.3968	3.19497	0.0756699	103.97	102.5	85.2383	111.1	0.111755	0.024801	0.000587388	0.985863	0.819836	1.06858
AAA.454ESTABI.18076	113.511	111.556	111.832	110.199	103.894	103.255	119.411	100.66	0.982773	0.985204	0.970825	0.993852	1.14935	0.968872
AAA.454ESTABI.21825	132.591	108.697	114.331	144.987	103.74	137.22	128.023	108.75	0.819795	0.862285	1.09349	1.32273	1.23407	1.04829
AAA.454ESTABI.17199	104.656	151.219	193.241	239.427	103.691	117.036	139.499	148.681	1.44492	1.84645	2.28776	1.1287	1.34533	1.43389
AAA.454ESTABI.22256	141.516	130.165	126.314	110.859	103.642	119.848	129.792	168.58	0.919794	0.892579	0.783372	1.15637	1.25232	1.62656
AAA.454ESTABI.9372	99.3277	96.2282	81.9243	70.984	103.591	79.7021	82.759	109.405	0.968796	0.824788	0.714645	0.769389	0.798899	1.05612
AAA.454ESTABI.14154	113.45	152.049	129.588	106.912	103.524	109.824	95.033	122.448	1.34023	1.14225	0.942377	1.06085	0.91798	1.1828
AAA.454ESTABI.17439	124.282	187.92	197.388	209.792	103.334	125.415	155.477	153.208	1.51205	1.58823	1.68804	1.21369	1.50461	1.48266
AAA.454ESTABI.5067	106.991	365.602	404.859	495.157	103.143	91.1426	113.152	125.768	3.41712	3.78404	4.62801	0.883656	1.09704	1.21936
AAA.454ESTABI.23231	108.353	152.656	160.568	158.383	103.012	103.915	169.738	136.87	1.40888	1.4819	1.46173	1.00877	1.64774	1.32867
AAA.454ESTABI.1308	72.14	138.011	150.857	121.336	102.733	246.012	113.361	117.387	1.9131	2.09116	1.68195	2.39468	1.10345	1.14265
AAA.454ESTABI.4818	78.4202	63.8242	54.9282	35.2917	102.706	125.321	76.5817	117.484	0.813874	0.700434	0.450033	1.22019	0.745639	1.14388
AAA.454ESTABI.16486	99.0433	57.0486	56.6087	62.7275	102.539	111.191	108.507	105.788	0.575997	0.571555	0.633334	1.08437	1.05819	1.03168
AAA.454ESTABI.21165	105.558	28.4126	25.0419	21.5427	102.405	87.2809	82.255	80.5452	0.269166	0.237235	0.204085	0.852312	0.803233	0.786536
AAA.454ESTABI.15182	117.698	53.1503	53.1291	58.36	102.364	131.565	142.126	132.836	0.451583	0.451404	0.495848	1.28526	1.38844	1.29769
AAA.454ESTABI.22206	100.195	36.1845	27.5868	31.8185	102.35	97.8479	163.56	130.519	0.361142	0.275332	0.317566	0.956011	1.59804	1.27521
AAA.454ESTABI.2290	111.484	185.34	178.782	142.176	102.225	111.588	151.685	123.652	1.66248	1.60364	1.2753	1.0916	1.48384	1.20961
AAA.454ESTABI.10080	108.542	97.9358	79.3693	49.6582	102.221	71.9182	84.532	130.108	0.902282	0.731229	0.457501	0.703554	0.82695	1.27281
AAA.454ESTABI.5436	104.685	69.6848	65.9908	61.5242	102.018	92.6854	106.774	102.425	0.665663	0.630375	0.587709	0.90852	1.04662	1.00399
AAA.454ESTABI.23803	117.689	204.693	203.383	198.497	101.899	119.587	158.576	162.035	1.73928	1.72814	1.68663	1.17358	1.55621	1.59015
AAA.454ESTABI.19144	95.4172	101.203	100.957	120.702	101.81	108.824	69.212	84.5596	1.06064	1.05806	1.26499	1.06889	0.679816	0.830564
AAA.454ESTABI.8731	107.308	75.5427	68.1751	65.9493	101.788	108.159	110.569	84.8505	0.70398	0.635322	0.61458	1.06259	1.08626	0.8336
AAA.454ESTABI.8933	134.709	92.9444	86.3411	81.8942	101.767	104.108	92.5104	132.62	0.689965	0.640945	0.607934	1.023	0.909038	1.30317
AAA.454ESTABI.16777	122.25	98.917	106.956	129.918	101.691	102.785	107.002	79.2148	0.809137	0.874895	1.06272	1.01076	1.05222	0.778973
AAA.454ESTABI.18634	97.7794	75.2049	84.1393	82.319	101.445	120.911	106.08	117.968	0.769128	0.860501	0.841885	1.19189	1.04569	1.16288
AAA.454ESTABI.22906	108.344	262.299	293.591	316.191	101.398	125.659	140.191	140.325	2.42099	2.70981	2.91839	1.23927	1.38259	1.38391
AAA.454ESTABI.19801	123.384	205.721	161.907	173.685	101.387	114.329	161.712	111.625	1.66733	1.31223	1.40768	1.12764	1.59499	1.10098
AAA.454ESTABI.22740	95.2235	123.651	121.548	118.336	101.359	97.6765	91.6184	67.8546	1.29854	1.27645	1.24272	0.963666	0.903897	0.669446
AAA.454ESTABI.2207	84.5906	111.749	150.671	153.143	101.349	108.887	36.0384	90.6632	1.32106	1.78118	1.8104	1.07438	0.355588	0.894567
AAA.454ESTABI.19211	79.2204	5.43006	3.74763	2.67068	101.282	77.7871	118.914	81.2438	0.0685438	0.0473063	0.0337121	0.768022	1.17409	0.802152
AAA.454ESTABI.17489	123.219	219.911	236.603	267.016	101.251	177.561	111.422	86.4288	1.78472	1.92018	2.167	1.75366	1.10045	0.853605
AAA.454ESTABI.13574	127.671	6.30054	4.31928	12.5753	101.247	80.8293	131.891	74.7284	0.0493499	0.0338314	0.0984982	0.798336	1.30266	0.738078
AAA.454ESTABI.18007	88.8593	66.226	54.941	48.9619	101.204	86.9989	90.9767	116.305	0.74529	0.618291	0.551005	0.859637	0.898941	1.14921
AAA.454ESTABI.14813	121.59	188.513	200.497	210.031	100.99	116.347	119.717	105.61	1.55039	1.64895	1.72737	1.15207	1.18544	1.04576
AAA.454ESTABI.21800	142.068	121.941	115.219	118.291	100.959	126.197	154.35	121.901	0.85833	0.811014	0.832637	1.24998	1.52883	1.20743
AAA.454ESTABI.24675	103.34	78.2304	70.995	53.4773	100.84	95.0372	108.041	138.136	0.757019	0.687004	0.517488	0.942453	1.07141	1.36985
AAA.454ESTABI.7155	128.419	214.809	227.094	329.368	100.812	109.233	130.858	108.354	1.67271	1.76838	2.56478	1.08353	1.29803	1.07481
AAA.454ESTABI.19786	112.093	284.095	271.402	240.107	100.272	97.3694	165.488	154.859	2.53445	2.42121	2.14203	0.971049	1.65038	1.54439
AAA.454ESTABI.20784	117.035	92.2457	59.2639	53.9183	100.114	151.766	142.373	102.652	0.788186	0.506376	0.460701	1.51594	1.42212	1.02535
AAA.454ESTABI.7386	240.305	228.383	313.615	409.474	100.112	113.138	160.914	148.216	0.950392	1.30507	1.70398	1.13011	1.60733	1.4805
AAA.454ESTABI.21625	110.981	760.857	603.323	438.708	99.793	102.383	154.044	86.4191	6.85576	5.43629	3.95302	1.02596	1.54364	0.865983
AAA.454ESTABI.13851	64.2442	89.7599	110.571	117.83	99.7425	91.7728	91.2363	109.292	1.39717	1.72111	1.83409	0.920097	0.914718	1.09575
AAA.454ESTABI.23304	105.083	63.2973	63.7505	55.9042	99.5082	106.291	134.756	108.392	0.602358	0.606671	0.532002	1.06816	1.35422	1.08928
AAA.454ESTABI.19322	127.258	130.382	119.044	112.091	99.4361	130.348	134.598	58.8029	1.02455	0.935458	0.880816	1.31088	1.35361	0.591364
AAA.454ESTABI.14110	72.6437	146.458	153.44	155.703	99.3916	278.757	92.1806	110.248	2.01612	2.11222	2.14337	2.80464	0.927449	1.10923
AAA.454ESTABI.6685	121.941	163.71	199.226	232.733	99.3137	120.195	132.261	134.462	1.34253	1.63378	1.90856	1.21025	1.33175	1.35391
AAA.454ESTABI.16478	117.332	171.532	192.406	191.289	99.1346	133.572	159.151	123.268	1.46193	1.63984	1.63032	1.34738	1.6054	1.24344
AAA.454ESTABI.20420	109.156	143.63	160.148	132.896	98.9601	106.269	83.2342	61.7831	1.31582	1.46715	1.21749	1.07386	0.841089	0.624323
AAA.454ESTABI.21108	93.5304	83.3411	89.7702	105.53	98.9471	104.713	77.6176	82.1986	0.891058	0.959796	1.1283	1.05827	0.784435	0.830733
AAA.454ESTABI.16864	71.5401	122.73	119.602	107.373	98.4026	96.5151	105.516	128.26	1.71554	1.67181	1.50088	0.980819	1.07229	1.30342
AAA.454ESTABI.17763	74.8516	8.63345	8.411	7.87341	98.3419	92.9365	82.2953	123.414	0.115341	0.112369	0.105187	0.945034	0.836828	1.25495
AAA.454ESTABI.3080	84.2307	112.308	110.356	109.89	98.3052	98.4199	71.0677	65.2782	1.33333	1.31016	1.30463	1.00117	0.722929	0.664036
AAA.454ESTABI.21640	79.9084	114.054	120.702	115.285	97.9515	128.209	107.722	102.683	1.42731	1.51051	1.44272	1.3089	1.09975	1.0483
AAA.454ESTABI.17087	108.347	175.617	135.701	109.742	97.8878	102.962	130.387	84.2525	1.62088	1.25247	1.01288	1.05184	1.332	0.860705
AAA.454ESTABI.21957	97.7646	61.0466	59.0472	50.3953	97.7362	90.205	74.1903	81.6741	0.624424	0.603973	0.515476	0.922944	0.759088	0.835658
AAA.454ESTABI.19918	100.432	98.1604	115.54	99.5299	97.7022	122.467	95.9392	145.273	0.977381	1.15043	0.991017	1.25348	0.981955	1.4869
AAA.454ESTABI.16152	134.107	124.829	132.94	113.886	97.6382	83.5724	138.948	155.387	0.930822	0.991296	0.849218	0.85594	1.42309	1.59146
AAA.454ESTABI.22113	105.595	96.5845	110.849	105.052	97.5562	80.2663	89.1225	114.078	0.914673	1.04976	0.99486	0.822769	0.91355	1.16935
AAA.454ESTABI.23679	133.789	211.169	217.888	267.044	97.4542	118.849	113.167	134.457	1.57838	1.6286	1.99601	1.21953	1.16124	1.37969
AAA.454ESTABI.15426	102.148	76.1715	72.9016	65.4949	97.1457	95.6747	126.696	105.338	0.745698	0.713687	0.641177	0.984858	1.30419	1.08433
AAA.454ESTABI.7705	141.608	109.12	109.015	100.311	97.073	150.154	105.881	120.553	0.770577	0.769831	0.708366	1.54682	1.09073	1.24188
AAA.454ESTABI.14004	106.444	39.4445	36.4902	34.7082	97.0475	82.7242	78.6127	68.0863	0.370567	0.342813	0.326072	0.85241	0.810044	0.701578
AAA.454ESTABI.17031	111.141	108.129	82.1804	91.9161	96.9306	117.49	110.268	106.706	0.972894	0.739423	0.827021	1.21211	1.1376	1.10085
AAA.454ESTABI.8919	71.1628	59.087	74.7351	48.455	96.7712	86.7681	80.8557	154.225	0.830307	1.0502	0.680904	0.896631	0.835534	1.59371
AAA.454ESTABI.22539	93.0636	80.026	94.8673	105.021	96.5901	115.976	88.5639	91.5399	0.859907	1.01938	1.12848	1.20071	0.916904	0.947715
AAA.454ESTABI.23420	118.631	96.6617	99.29	121.709	96.4939	112.944	165.214	102.213	0.814806	0.836962	1.02594	1.17048	1.71217	1.05926
AAA.454ESTABI.15906	95.5152	147.557	54.2569	50.4341	96.1255	75.5651	150.639	67.9815	1.54485	0.568045	0.528022	0.786109	1.56711	0.707216
AAA.454ESTABI.23289	115.839	229.012	212.076	217.74	96.1103	159.297	122.685	118.624	1.97698	1.83078	1.87967	1.65744	1.2765	1.23424
AAA.454ESTABI.13807	52.4214	95.1767	132.788	155.83	96.0708	115.681	94.7543	112.871	1.81561	2.53308	2.97265	1.20412	0.986296	1.17487
AAA.454ESTABI.18566	109.166	185.546	186.873	224.443	95.851	145.27	111.389	92.3618	1.69967	1.71182	2.05598	1.51558	1.16211	0.963598
AAA.454ESTABI.486	92.9849	177.465	126.387	146.173	95.7708	312.633	102.088	117.896	1.90854	1.35922	1.572	3.26439	1.06597	1.23102
AAA.454ESTABI.18369	85.666	179.564	161.062	130.922	95.74	138.968	127.581	90.9764	2.09609	1.88012	1.52829	1.45151	1.33257	0.950244
AAA.454ESTABI.15563	86.6751	200.481	225.11	208.152	95.7154	169.989	56.7147	78.6414	2.31301	2.59717	2.40153	1.77598	0.592535	0.821617
AAA.454ESTABI.15124	87.2047	59.6892	41.3985	26.4492	95.5485	83.8734	86.4344	87.3463	0.684473	0.474728	0.303301	0.87781	0.904613	0.914156
AAA.454ESTABI.14105	102.647	106.49	123.229	136.388	95.4532	115.206	93.8574	120.512	1.03744	1.20052	1.32871	1.20694	0.983281	1.26252
AAA.454ESTABI.23378	115.805	38.7805	33.1272	31.9222	95.4266	80.0753	170.729	85.1155	0.334877	0.28606	0.275654	0.83913	1.78911	0.891948
AAA.454ESTABI.381	104.277	128.886	123.729	132.335	95.3857	99.4507	96.117	81.894	1.236	1.18654	1.26907	1.04262	1.00767	0.858556
AAA.454ESTABI.18787	109.907	515.619	651.523	556.931	95.316	109.553	264.134	179.822	4.69141	5.92795	5.06729	1.14937	2.77114	1.88659
AAA.454ESTABI.20364	101.718	152.467	171.523	185.491	95.1369	128.148	83.6535	117.997	1.49892	1.68626	1.82358	1.34698	0.879296	1.24028
AAA.454ESTABI.2331	97.1376	46.5175	44.7829	46.5003	95.0871	97.3676	76.0735	56.4017	0.478882	0.461025	0.478706	1.02398	0.80004	0.593158
AAA.454ESTABI.19510	107.891	122.868	144.837	160.194	94.9686	110.246	95.3139	121.414	1.13882	1.34244	1.48477	1.16087	1.00364	1.27846
AAA.454ESTABI.15641	107.369	254.667	221.84	107.497	94.7457	109.456	156.42	135.011	2.37188	2.06614	1.00119	1.15526	1.65094	1.42498
AAA.454ESTABI.6125	112.175	143.631	220.018	203.643	94.6352	144.656	147.168	162.719	1.28041	1.96138	1.8154	1.52857	1.55511	1.71943
AAA.454ESTABI.5399	100.831	80.6998	84.4436	80.4166	94.6209	95.7329	100.465	68.7814	0.800346	0.837476	0.797538	1.01175	1.06176	0.726915
AAA.454ESTABI.4848	94.696	84.6036	47.634	10.7269	94.5348	83.4926	104.645	87.0459	0.893423	0.50302	0.113277	0.883194	1.10695	0.920782
AAA.454ESTABI.19153	78.5942	136.315	97.1547	67.0963	94.3629	109.137	59.01	90.3722	1.73442	1.23616	0.853705	1.15656	0.625352	0.957709
AAA.454ESTABI.20518	94.6025	79.7981	96.905	95.5836	94.28	113.902	80.5164	108.716	0.843509	1.02434	1.01037	1.20813	0.854013	1.15312
AAA.454ESTABI.17649	84.4705	107.277	106.983	115.167	94.1867	87.9029	115.756	110.615	1.26999	1.26651	1.3634	0.933284	1.22901	1.17442
AAA.454ESTABI.18518	100.225	74.4723	85.8578	91.7043	94.0676	83.1863	85.1275	87.4573	0.743049	0.856648	0.914982	0.884324	0.90496	0.929728
AAA.454ESTABI.13599	81.9089	7.69652	6.52526	17.0044	93.9806	86.7371	131.081	76.0025	0.0939643	0.0796648	0.207601	0.922925	1.39476	0.808704
AAA.454ESTABI.23224	101.776	129.688	129.943	132.892	93.9221	141.588	119.061	116.719	1.27425	1.27675	1.30573	1.50751	1.26766	1.24272
AAA.454ESTABI.22576	85.9678	66.9449	48.6916	37.7195	93.706	133.45	62.7725	103.245	0.778721	0.566393	0.438763	1.42414	0.669888	1.1018
AAA.454ESTABI.22726	84.3761	130.432	173.744	167.114	93.5005	114.034	167.071	155.896	1.54585	2.05916	1.98058	1.2196	1.78685	1.66733
AAA.454ESTABI.23162	108.946	164.951	167.389	176.017	93.4013	134.809	125.811	93.9983	1.51406	1.53644	1.61563	1.44333	1.34699	1.00639
AAA.454ESTABI.23372	114.517	201.183	175.415	123.81	93.3494	107.014	137.993	124.003	1.75679	1.53178	1.08115	1.14638	1.47824	1.32837
AAA.454ESTABI.15148	89.6958	58.7048	78.3979	69.982	93.3314	98.4013	97.0216	141.993	0.654488	0.874043	0.780216	1.05432	1.03954	1.52138
AAA.454ESTABI.19109	87.6212	101.446	97.3107	119.537	93.2904	107.385	118.057	109.8	1.15778	1.11058	1.36425	1.15108	1.26548	1.17697
AAA.454ESTABI.5227	109.24	190.974	149.83	125.611	93.2089	113.946	101.715	96.269	1.74821	1.37157	1.14986	1.22248	1.09125	1.03283
AAA.454ESTABI.16759	103.733	134.09	156.826	159.712	93.0956	95.5858	92.8011	66.3062	1.29264	1.51182	1.53965	1.02675	0.996837	0.712238
AAA.454ESTABI.23506	113.813	141.887	139.914	168.754	93.0878	150.14	139.283	143.532	1.24667	1.22934	1.48273	1.61289	1.49625	1.5419
AAA.454ESTABI.23553	106.336	143.1	122.966	103.039	93.0226	94.1379	99.8081	73.4505	1.34573	1.1564	0.968996	1.01199	1.07294	0.789598
AAA.454ESTABI.23754	94.04	40.3872	38.5319	38.2801	92.9996	79.167	73.1907	65.1782	0.429468	0.40974	0.407062	0.851261	0.787001	0.700844
AAA.454ESTABI.18804	90.9781	139.92	194.789	217.693	92.955	104.948	111.627	127.807	1.53795	2.14106	2.39281	1.12902	1.20087	1.37493
AAA.454ESTABI.17533	121.371	99.7543	90.0205	90.9678	92.911	95.9963	74.524	101.802	0.821894	0.741695	0.7495	1.03321	0.802101	1.09569
AAA.454ESTABI.22207	98.2371	51.1759	67.9275	66.572	92.8803	87.8818	69.2866	71.9521	0.520943	0.691465	0.677667	0.946184	0.745977	0.774676
AAA.454ESTABI.15228	176.476	79.8117	54.6846	46.1283	92.8301	123.472	83.4055	91.2174	0.452253	0.30987	0.261386	1.33008	0.898475	0.982628
AAA.454ESTABI.19914	95.6609	52.5757	57.5006	51.8068	92.809	80.3928	98.8278	106.106	0.549605	0.601087	0.541567	0.866218	1.06485	1.14328
AAA.454ESTABI.20723	90.0857	97.3637	102.941	128.045	92.7542	86.6727	94.8938	112.091	1.08079	1.1427	1.42137	0.934435	1.02307	1.20847
AAA.454ESTABI.21017	106.043	85.1516	87.9802	86.357	92.7276	144.993	82.7413	53.7511	0.802993	0.829667	0.81436	1.56365	0.892306	0.579667
AAA.454ESTABI.17033	85.4121	2.31865	1.20633	1.46259	92.7019	81.0092	75.3435	142.283	0.0271466	0.0141236	0.0171239	0.873868	0.81275	1.53485
AAA.454ESTABI.19112	95.216	111.185	83.0853	52.6277	92.575	121.707	106.178	96.1491	1.16772	0.872598	0.552719	1.31469	1.14694	1.03861
AAA.454ESTABI.19351	110.966	45.6083	38.8604	38.3084	92.5556	120.695	145.717	95.4267	0.41101	0.350199	0.345225	1.30403	1.57437	1.03102
AAA.454ESTABI.15711	106.762	75.4466	74.2563	72.8621	92.4296	87.7079	81.4764	63.2185	0.706679	0.69553	0.682471	0.948915	0.881497	0.683963
AAA.454ESTABI.19334	98.8377	92.6797	85.6263	85.2368	92.3988	91.6415	102.571	76.8005	0.937695	0.866332	0.862391	0.991804	1.11009	0.831185
AAA.454ESTABI.23154	93.1426	23.0173	21.756	27.3772	92.32	84.5508	84.0218	96.2894	0.247119	0.233578	0.293928	0.915845	0.910115	1.043
AAA.454ESTABI.15556	99.2751	141.623	136.621	152.468	92.261	120.48	105.787	87.6489	1.42657	1.37618	1.53581	1.30586	1.14661	0.95001
AAA.454ESTABI.16468	81.5482	76.0367	50.8635	30.6754	92.2551	82.6508	117.804	94.1656	0.932414	0.623723	0.376163	0.895894	1.27694	1.02071
AAA.454ESTABI.15269	98.7381	76.5213	85.6988	85.8658	92.0247	87.6555	72.1279	92.0777	0.774993	0.867941	0.869632	0.952521	0.783789	1.00058
AAA.454ESTABI.16446	109.838	89.4377	92.4543	116.738	91.9594	149.952	130.379	94.1636	0.814273	0.841737	1.06282	1.63064	1.41779	1.02397
AAA.454ESTABI.18761	66.0519	83.2924	102.822	123.307	91.8741	110.283	80.1943	104.408	1.26101	1.55668	1.86683	1.20037	0.872872	1.13642
AAA.454ESTABI.16290	97.6311	134.118	131.917	141.523	91.8029	89.6552	107.565	93.5164	1.37373	1.35117	1.44957	0.976606	1.17169	1.01866
AAA.454ESTABI.8762	96.688	132.993	127.182	96.0215	91.6044	124.098	141.286	124.742	1.37549	1.31538	0.993107	1.35471	1.54235	1.36175
AAA.454ESTABI.13941	67.4171	95.7261	87.569	103.123	91.5509	115.456	109.103	88.1471	1.41991	1.29891	1.52962	1.26111	1.19173	0.962821
AAA.454ESTABI.16700	94.6025	73.498	66.7951	50.7169	91.5295	102.088	115.701	100.846	0.776914	0.706061	0.536105	1.11536	1.26409	1.10179
AAA.454ESTABI.15386	75.1166	61.4758	55.8964	34.6657	91.5145	83.0922	77.5457	87.9783	0.818405	0.744129	0.461492	0.907968	0.84736	0.961359
AAA.454ESTABI.16395	98.5232	137.219	164.905	206.667	91.4038	101.529	82.9174	79.2508	1.39276	1.67377	2.09765	1.11077	0.907155	0.86704
AAA.454ESTABI.5485	101.458	184.607	213.29	196.815	91.0476	93.584	146.15	130.231	1.81954	2.10224	1.93986	1.02786	1.60521	1.43037
AAA.454ESTABI.16221	90.1324	57.4912	70.9322	83.163	90.7646	85.6179	81.6041	114.039	0.637853	0.786978	0.922675	0.943296	0.899073	1.25643
AAA.454ESTABI.16074	73.8869	49.6906	41.7159	45.1027	90.6129	66.8379	48.3871	83.8933	0.672523	0.564591	0.610429	0.73762	0.533998	0.925843
AAA.454ESTABI.17801	98.3822	119.346	140.417	160.81	90.5645	107.619	72.9986	90.2239	1.21308	1.42726	1.63454	1.18831	0.806041	0.99624
AAA.454ESTABI.16600	99.2386	143.475	114.664	110.969	90.5604	86.5629	92.0485	87.4416	1.44576	1.15544	1.1182	0.955858	1.01643	0.965562
AAA.454ESTABI.23900	82.6617	22.6209	23.226	24.3464	90.3973	83.121	66.0158	91.3092	0.273656	0.280977	0.29453	0.919507	0.730285	1.01009
AAA.454ESTABI.14817	148.413	170.312	167.849	161.393	90.2597	74.1408	166.75	114.343	1.14756	1.13096	1.08746	0.821417	1.84745	1.26682
AAA.454ESTABI.10341	81.7936	130.513	129.84	136.706	90.2289	113.662	77.7842	113.585	1.59563	1.58741	1.67135	1.25971	0.862076	1.25885
AAA.454ESTABI.23083	108.422	168.632	177.599	152.52	90.1866	152.98	163.114	126.397	1.55532	1.63803	1.40673	1.69627	1.80862	1.40151
AAA.454ESTABI.21200	113.653	128.28	143.71	130.407	90.1505	101.025	121.953	118.693	1.1287	1.26447	1.14742	1.12062	1.35277	1.31661
AAA.454ESTABI.4824	96.5965	256.462	285.225	291.723	90.0911	91.5968	210.329	134.969	2.65498	2.95275	3.02002	1.01671	2.33463	1.49814
AAA.454ESTABI.6254	88.3187	84.2762	27.7844	2.92261	90.0871	115.657	111.796	73.1655	0.954229	0.314592	0.0330916	1.28383	1.24097	0.812164
AAA.454ESTABI.19423	156.141	271.039	309.945	309.603	89.9627	102.042	109.304	113.502	1.73586	1.98503	1.98284	1.13427	1.21499	1.26165
AAA.454ESTABI.16200	108.601	82.2438	99.5171	110.486	89.9195	94.3594	75.8034	58.3495	0.757304	0.916358	1.01736	1.04938	0.843015	0.648908
AAA.454ESTABI.21180	85.814	8.45358	8.26639	10.4233	89.9038	80.0157	61.0721	64.4697	0.0985105	0.0963291	0.121464	0.890015	0.679305	0.717097
AAA.454ESTABI.17072	73.2442	140.167	169.994	161.377	89.8817	94.7223	161.031	147.392	1.91369	2.32092	2.20327	1.05385	1.79159	1.63984
AAA.454ESTABI.14691	82.9825	76.3984	76.704	70.6258	89.7456	77.9775	106.058	88.5135	0.920656	0.924339	0.851092	0.868873	1.18177	0.986271
AAA.454ESTABI.17521	111.655	111.669	116.208	129.384	89.559	100.573	109.865	105.345	1.00013	1.04078	1.15878	1.12298	1.22673	1.17626
AAA.454ESTABI.19909	78.1392	75.7966	75.088	73.8664	89.4769	85.4171	90.3627	115.449	0.970021	0.960952	0.945318	0.954627	1.0099	1.29026
AAA.454ESTABI.18891	89.6474	118.848	85.6582	82.9134	89.3681	95.721	101.805	90.4599	1.32573	0.955502	0.924884	1.07109	1.13917	1.01222
AAA.454ESTABI.18647	79.2489	10.2575	6.03871	4.82041	89.2536	65.7652	56.1552	95.6019	0.129434	0.0761993	0.0608262	0.736836	0.629165	1.07113
AAA.454ESTABI.6851	87.8037	116.599	120.716	129.839	89.2491	115.588	88.4188	94.4266	1.32795	1.37484	1.47875	1.29512	0.990697	1.05801
AAA.454ESTABI.545	117.106	128.754	141.907	121.43	89.2182	109.473	115.408	128.568	1.09947	1.21179	1.03692	1.22703	1.29355	1.44105
AAA.454ESTABI.19570	90.8167	7.08016	5.15471	3.19475	89.0903	103.703	58.8387	89.5412	0.077961	0.0567595	0.0351779	1.16403	0.660439	1.00506
AAA.454ESTABI.15729	69.5046	0.554626	0.462085	1.15862	89.0285	82.6592	103.229	89.3372	0.00797971	0.00664827	0.0166697	0.928458	1.15951	1.00347
AAA.454ESTABI.23821	96.6239	122.139	142.805	158.965	88.8956	84.5507	106.558	73.8071	1.26407	1.47794	1.64519	0.951124	1.19868	0.830268
AAA.454ESTABI.5536	77.8214	3.66906	3.10179	4.09673	88.8001	86.6374	84.8372	96.4607	0.0471471	0.0398577	0.0526427	0.975645	0.955372	1.08627
AAA.454ESTABI.10245	81.9779	55.8113	48.0698	37.3359	88.6895	81.5214	90.7565	82.5914	0.680809	0.586375	0.455438	0.919178	1.02331	0.931242
AAA.454ESTABI.918	77.2886	62.6342	73.5708	85.7612	88.6164	94.5593	85.5291	73.0095	0.810394	0.951897	1.10962	1.06706	0.965162	0.823883
AAA.454ESTABI.626	86.154	136.201	90.5917	42.5441	88.5406	77.3065	99.1137	97.1905	1.58091	1.05151	0.493815	0.873119	1.11942	1.09769
AAA.454ESTABI.14583	67.807	2.82969	1.75653	5.64558	88.4464	82.1925	69.1847	88.707	0.0417315	0.0259048	0.0832595	0.929292	0.782222	1.00295
AAA.454ESTABI.7689	99.2383	81.8513	63.702	44.5972	88.3756	62.8795	79.4319	74.3531	0.824796	0.64191	0.449395	0.711504	0.898799	0.841331
AAA.454ESTABI.17082	98.3689	96.0994	107.333	121.314	88.3667	99.3781	73.0713	99.2638	0.976928	1.09113	1.23325	1.12461	0.82691	1.12332
AAA.454ESTABI.18269	102.185	74.6433	80.0456	80.6885	88.3628	69.0762	63.6409	59.6067	0.730475	0.783343	0.789635	0.781734	0.720223	0.674568
AAA.454ESTABI.16314	105.732	200.471	272.497	257.142	88.3025	85.5027	152.368	146.003	1.89603	2.57725	2.43201	0.968293	1.72552	1.65344
AAA.454ESTABI.13947	83.0416	158.111	119.74	50.7801	88.1292	151.566	130.284	102.222	1.90399	1.44193	0.611502	1.71982	1.47833	1.15991
AAA.454ESTABI.20764	82.942	125.552	139.385	140.199	87.9769	83.7497	106.451	135.56	1.51374	1.68051	1.69033	0.95195	1.20999	1.54086
AAA.454ESTABI.17925	101.479	59.3998	64.7269	82.3154	87.6867	109.708	111.677	123.248	0.585339	0.637834	0.811154	1.25114	1.27359	1.40555
AAA.454ESTABI.23373	53.4171	60.5186	69.1328	68.7286	87.6563	118.476	139.559	135.826	1.13295	1.29421	1.28664	1.3516	1.59212	1.54953
AAA.454ESTABI.2768	79.6385	3.82275	1.92263	4.65854	87.6016	93.2244	90.149	99.1731	0.0480012	0.0241419	0.058496	1.06419	1.02908	1.13209
AAA.454ESTABI.17879	96.0865	94.4239	89.341	104.871	87.572	86.3343	65.8584	68.1335	0.982696	0.929798	1.09143	0.985866	0.752049	0.778029
AAA.454ESTABI.16872	88.9838	34.5884	27.9149	35.8382	87.5239	75.5667	116.703	90.9484	0.388704	0.313708	0.40275	0.863384	1.33339	1.03913
AAA.454ESTABI.3478	105.064	1.0224	0.426902	0.356837	87.4562	67.1878	63.5464	53.6525	0.00973114	0.00406324	0.00339636	0.768245	0.726608	0.613478
AAA.454ESTABI.16402	111.987	154.649	196.446	214.942	87.4555	89.1716	135.473	126.581	1.38096	1.75419	1.91936	1.01962	1.54905	1.44738
AAA.454ESTABI.22852	103.32	201.715	225.772	216.053	87.3151	88.1821	147.018	112.777	1.95234	2.18518	2.0911	1.00993	1.68377	1.29161
AAA.454ESTABI.17552	88.5873	92.7973	116.897	110.888	87.2128	109.791	116.701	100.892	1.04752	1.31957	1.25173	1.25889	1.33812	1.15685
AAA.454ESTABI.16975	83.9226	127.493	148.509	139.216	87.2056	112.034	115.204	102.046	1.51918	1.76959	1.65886	1.28471	1.32106	1.17017
AAA.454ESTABI.5145	89.621	71.9064	13.83	0.582633	87.1976	162.245	117.701	52.2292	0.802338	0.154317	0.00650108	1.86066	1.34982	0.598975
AAA.454ESTABI.20081	91.2638	184.11	205.359	171.599	87.1488	119.055	124.467	99.847	2.01735	2.25017	1.88025	1.36611	1.42821	1.14571
AAA.454ESTABI.23762	112.065	170.356	132.893	164.238	87.0937	78.3876	98.0573	39.8748	1.52015	1.18585	1.46556	0.900038	1.12588	0.457838
AAA.454ESTABI.19245	94.3838	52.9973	56.2735	51.3766	87.0859	94.0447	73.2026	75.8242	0.561508	0.59622	0.544337	1.07991	0.840579	0.870682
AAA.454ESTABI.2408	63.9215	61.9982	48.1113	77.9292	87.081	74.7012	73.2693	132.556	0.969913	0.752662	1.21914	0.857835	0.841392	1.52221
AAA.454ESTABI.17844	115.679	387.279	271.4	163.655	86.9922	98.8835	82.1063	122.394	3.34787	2.34615	1.41473	1.13669	0.943835	1.40695
AAA.454ESTABI.8463	84.3063	143.301	165.206	123.435	86.7517	100.822	85.693	141.042	1.69976	1.9596	1.46413	1.16219	0.987797	1.62581
AAA.454ESTABI.15468	107.565	104.275	135.081	116.369	86.6378	70.5906	90.9524	103.705	0.969417	1.25581	1.08185	0.814778	1.0498	1.197
AAA.454ESTABI.16430	88.1231	95.3311	86.4744	74.6335	86.498	112.159	95.9963	94.2328	1.08179	0.981292	0.846924	1.29667	1.10981	1.08942
AAA.454ESTABI.24218	72.2079	4.72005	7.29657	16.6524	86.4583	64.8183	106.189	116.932	0.0653675	0.10105	0.230617	0.749706	1.22821	1.35246
AAA.454ESTABI.13978	103.831	69.7555	72.5634	88.8465	86.4202	104.598	102.221	93.2676	0.671817	0.69886	0.855683	1.21035	1.18283	1.07923
AAA.454ESTABI.23770	79.7705	40.6736	46.1453	41.0282	86.4068	61.8078	70.6996	158.105	0.509884	0.578476	0.514328	0.715312	0.818218	1.82978
AAA.454ESTABI.15893	108.996	142.497	180.331	137.987	86.3415	141.488	120.654	136.717	1.30736	1.65447	1.26599	1.6387	1.3974	1.58345
AAA.454ESTABI.18980	98.964	133.047	133.121	125.013	86.3039	94.5444	155.412	146.175	1.3444	1.34515	1.26322	1.09548	1.80075	1.69372
AAA.454ESTABI.8625	78.6961	87.2394	58.1941	19.0073	86.151	85.6039	90.5788	114.876	1.10856	0.739479	0.241529	0.993649	1.0514	1.33342
AAA.454ESTABI.14887	92.371	10.6341	5.00513	2.30647	86.077	95.7758	86.7433	103.769	0.115124	0.0541851	0.0249696	1.11268	1.00774	1.20554
AAA.454ESTABI.14987	107.765	63.8547	72.383	82.8417	86.0271	107.299	90.2485	90.9309	0.592536	0.671674	0.768725	1.24726	1.04907	1.057
AAA.454ESTABI.17785	108.244	200.48	231.776	239.484	86.0064	92.6046	133.464	94.8745	1.85211	2.14123	2.21244	1.07672	1.55179	1.10311
AAA.454ESTABI.23833	108.537	34.8711	36.7387	41.7035	85.9241	95.6171	212.746	108.088	0.321284	0.33849	0.384234	1.11281	2.47598	1.25795
AAA.454ESTABI.23634	90.8301	43.5428	42.418	40.7525	85.899	73.5056	73.6973	78.1967	0.479387	0.467003	0.448667	0.855721	0.857953	0.910333
AAA.454ESTABI.4572	82.6257	86.9208	101.54	80.9697	85.8767	94.4355	100.25	140.556	1.05198	1.22892	0.979957	1.09966	1.16738	1.63672
AAA.454ESTABI.19187	95.7596	84.3705	88.5127	105.663	85.8304	101.776	75.7476	64.1965	0.881065	0.924321	1.10341	1.18578	0.882526	0.747946
AAA.454ESTABI.16754	116.817	142.246	200.798	213.038	85.7469	90.8824	129.491	151.33	1.21769	1.71892	1.8237	1.05989	1.51016	1.76484
AAA.454ESTABI.16775	87.2177	70.688	58.4137	60.6975	85.7425	100.11	84.6443	63.7395	0.810477	0.669746	0.695931	1.16756	0.987192	0.743383
AAA.454ESTABI.21179	74.6992	1.07777	0.899867	3.3332	85.6457	56.5598	47.5847	64.9065	0.0144282	0.0120465	0.0446217	0.660393	0.555599	0.757849
AAA.454ESTABI.15543	81.4918	80.6913	72.5448	60.2068	85.3018	118.024	73.4046	97.8646	0.990177	0.89021	0.738807	1.3836	0.860528	1.14727
AAA.454ESTABI.14424	91.272	103.162	122.411	106.862	85.2866	80.2363	70.5487	93.888	1.13027	1.34117	1.17081	0.940784	0.827195	1.10085
AAA.454ESTABI.22110	103.225	70.8673	53.4918	30.3576	85.2083	102.915	101.379	108.206	0.686534	0.518207	0.294093	1.2078	1.18978	1.2699
AAA.454ESTABI.21436	105.158	44.5913	37.2996	32.3626	85.1918	100.711	101.562	126.695	0.424042	0.354701	0.307753	1.18217	1.19216	1.48717
AAA.454ESTABI.20993	134.407	6.15771	4.63544	3.01299	85.0623	59.9956	62.4133	107.373	0.0458139	0.0344881	0.0224169	0.705314	0.733737	1.26229
AAA.454ESTABI.6332	85.829	66.5718	53.2744	42.4957	85.0196	64.6718	53.4166	49.0748	0.775633	0.620704	0.49512	0.76067	0.628286	0.577218
AAA.454ESTABI.15492	125.097	75.2329	78.799	88.2844	85.0116	79.8113	78.9718	73.116	0.601397	0.629904	0.705728	0.938829	0.928954	0.860071
AAA.454ESTABI.24339	68.2992	3.23417	1.82868	5.01169	85.005	50.3846	61.9032	84.7409	0.047353	0.0267746	0.0733784	0.592725	0.72823	0.996893
AAA.454ESTABI.14899	98.7009	9.51968	6.35565	4.99434	84.9402	72.1649	48.0314	105.008	0.0964497	0.064393	0.0506007	0.849597	0.565473	1.23626
AAA.454ESTABI.17923	72.9555	48.7296	39.9167	48.308	84.9221	93.1303	35.5849	51.7274	0.667936	0.547138	0.662157	1.09666	0.41903	0.609116
AAA.454ESTABI.23633	104.01	132.596	146	163.247	84.8664	85.8757	101.38	81.5059	1.27484	1.40371	1.56953	1.01189	1.19458	0.960402
AAA.454ESTABI.5199	99.801	98.0568	117.525	131.733	84.8012	93.9369	75.3514	62.9054	0.982523	1.17759	1.31996	1.10773	0.888564	0.741798
AAA.454ESTABI.23025	93.8394	41.7272	39.2208	56.1351	84.7927	74.5262	140.923	107.592	0.444666	0.417956	0.598204	0.878922	1.66197	1.26889
AAA.454ESTABI.15476	109.225	144.083	100.997	54.532	84.6622	102.498	76.1502	80.1109	1.31914	0.924668	0.499262	1.21067	0.899459	0.946242
AAA.454ESTABI.22657	88.4198	109.84	123.27	137.884	84.5546	89.764	101.4	100.7	1.24226	1.39415	1.55942	1.06161	1.19922	1.19095
AAA.454ESTABI.13427	81.791	2.47676	1.65012	3.36663	84.5464	78.4481	51.6622	84.2586	0.0302816	0.0201749	0.0411613	0.92787	0.611051	0.996595
AAA.454ESTABI.19066	88.5993	116.243	133.295	145.959	84.5139	107.154	114.408	103.895	1.31201	1.50447	1.6474	1.26789	1.35372	1.22932
AAA.454ESTABI.16122	93.4606	158.256	131.434	109.296	84.5082	136.081	101.443	62.805	1.69329	1.4063	1.16943	1.61027	1.20039	0.743182
AAA.454ESTABI.13448	58.0565	0.957961	0.208638	0.737192	84.4717	63.7862	71.7816	83.8555	0.0165005	0.0035937	0.0126978	0.755119	0.84977	0.992705
AAA.454ESTABI.4126	81.9128	43.7068	45.2186	39.0768	84.4687	83.1424	48.2375	44.3462	0.533577	0.552034	0.477054	0.984298	0.571069	0.525002
AAA.454ESTABI.20120	110.418	242.133	181.621	155.36	84.4312	87.8795	132.177	87.6142	2.19288	1.64485	1.40702	1.04084	1.5655	1.0377
AAA.454ESTABI.405	57.8701	161.145	203.216	187.84	84.3664	69.4812	58.9781	57.2781	2.78459	3.51158	3.24589	0.823565	0.699072	0.678921
AAA.454ESTABI.10099	93.8241	27.5655	28.9372	68.4558	84.1347	104.306	120.74	98.3245	0.293799	0.30842	0.729619	1.23975	1.43508	1.16865
AAA.454ESTABI.6220	79.9644	292.397	126.807	89.833	84.1202	101.848	95.6147	109.984	3.65659	1.58579	1.12341	1.21075	1.13664	1.30746
AAA.454ESTABI.14988	91.6705	92.5145	83.07	77.2371	84.1036	95.2818	89.9595	94.75	1.00921	0.90618	0.842551	1.13291	1.06963	1.12659
AAA.454ESTABI.23274	94.0221	171.422	164.029	120.771	83.9426	91.9542	130.23	123.726	1.82321	1.74458	1.28449	1.09544	1.55141	1.47394
AAA.454ESTABI.24706	107.728	5.41426	2.88	10.3614	83.9099	73.1001	149.427	122.058	0.0502588	0.0267341	0.0961817	0.871173	1.7808	1.45463
AAA.454ESTABI.24997	83.1942	21.0952	27.8193	41.5914	83.8761	63.8953	104.844	80.6587	0.253565	0.33439	0.499932	0.761782	1.24998	0.96164
AAA.454ESTABI.21622	89.0832	40.609	59.2873	59.008	83.8192	59.7407	87.5892	64.0641	0.455854	0.665527	0.662392	0.712733	1.04498	0.764313
AAA.454ESTABI.23081	96.4377	111.918	116.809	108.701	83.7757	79.3095	80.6226	88.5284	1.16052	1.21123	1.12717	0.946688	0.962363	1.05673
AAA.454ESTABI.22080	70.1814	381.057	429.946	322.203	83.7739	120.099	141.649	82.0539	5.4296	6.12621	4.591	1.43361	1.69085	0.979469
AAA.454ESTABI.15987	103.642	147.053	119.082	74.4055	83.6761	98.4858	102.773	97.2491	1.41886	1.14898	0.717911	1.17699	1.22823	1.16221
AAA.454ESTABI.18118	98.3973	117.04	117.426	113.15	83.6386	109.39	84.5716	80.8797	1.18946	1.19339	1.14993	1.30789	1.01116	0.967014
AAA.454ESTABI.20587	93.4063	79.9596	30.6204	14.8591	83.5618	126.333	71.8982	82.4219	0.85604	0.327819	0.15908	1.51185	0.86042	0.986358
AAA.454ESTABI.16002	89.9542	242.311	274.406	287.567	83.5363	82.2786	105.06	87.1943	2.69372	3.05051	3.19681	0.984945	1.25766	1.04379
AAA.454ESTABI.20142	83.9694	31.5362	33.8418	56.7792	83.4906	130.828	90.9367	92.8882	0.375567	0.403025	0.676189	1.56698	1.08919	1.11256
AAA.454ESTABI.6641	86.645	123.078	101.072	80.9082	83.4312	110.008	76.9772	70.0266	1.42049	1.16651	0.93379	1.31854	0.922643	0.839333
AAA.454ESTABI.15674	81.2736	150.56	162.6	166.849	83.3077	89.3365	100.879	135.632	1.8525	2.00065	2.05293	1.07237	1.21092	1.62808
AAA.454ESTABI.18040	94.9908	89.7502	70.5457	83.6088	83.1733	112.431	110.934	64.2118	0.94483	0.742658	0.880178	1.35177	1.33377	0.772024
AAA.454ESTABI.8052	108.236	123.081	130.704	129.042	83.14	103.162	58.1484	83.6948	1.13715	1.20758	1.19223	1.24082	0.699403	1.00667
AAA.454ESTABI.17634	99.8789	128.059	123.042	127.457	83.1171	110.761	75.0214	103.214	1.28214	1.23191	1.27611	1.33259	0.902598	1.24179
AAA.454ESTABI.17761	84.2076	80.5554	86.201	76.5369	83.0805	75.2677	92.587	116.12	0.956628	1.02367	0.908907	0.905961	1.11443	1.39768
AAA.454ESTABI.19387	90.9537	113.742	72.0348	44.87	83.0756	87.7628	102.135	78.9225	1.25054	0.791994	0.493327	1.05642	1.22943	0.950008
AAA.454ESTABI.16543	90.1604	97.2244	110.679	103.016	82.9995	85.4182	99.9152	94.3033	1.07835	1.22758	1.14258	1.02914	1.2038	1.13619
AAA.454ESTABI.6902	74.7676	74.0837	99.086	69.6505	82.9266	67.4171	113.097	112.629	0.990852	1.32525	0.93156	0.812973	1.36382	1.35817
AAA.454ESTABI.23094	44.4558	1.87957	1.17022	1.54427	82.8437	61.6965	42.2846	88.5487	0.0422795	0.0263233	0.0347372	0.744734	0.510414	1.06887
AAA.454ESTABI.20758	96.5912	9.25478	12.6261	9.06391	82.8096	83.6538	100.882	149.59	0.095814	0.130717	0.0938379	1.01019	1.21824	1.80644
AAA.454ESTABI.11020	102.197	97.6631	77.4642	82.3707	82.7777	84.2472	90.2202	101.481	0.955631	0.757986	0.805996	1.01775	1.08991	1.22595
AAA.454ESTABI.22713	80.6587	52.4711	51.8011	44.0374	82.7415	84.3394	109.623	106.302	0.650533	0.642226	0.545972	1.01931	1.32489	1.28475
AAA.454ESTABI.6516	87.2711	121.884	120.137	114.817	82.731	94.2675	113.259	105.016	1.39661	1.37659	1.31564	1.13945	1.369	1.26937
AAA.454ESTABI.6938	86.672	113.162	165.673	194.892	82.5396	132.467	91.9787	160.771	1.30563	1.91149	2.24861	1.60489	1.11436	1.94781
AAA.454ESTABI.23919	69.1504	94.8993	78.6449	64.1674	82.5269	108.099	80.9626	73.2001	1.37236	1.1373	0.92794	1.30986	0.981045	0.886985
AAA.454ESTABI.19312	104.17	32.8856	25.346	37.4788	82.4763	101.369	112.324	109.347	0.315691	0.243314	0.359784	1.22907	1.36189	1.3258
AAA.454ESTABI.13111	76.4588	3.51795	2.11349	3.56433	82.4395	82.8209	82.3677	92.6434	0.046011	0.0276422	0.0466176	1.00463	0.999129	1.12377
AAA.454ESTABI.20542	95.7508	106.887	121.833	122.882	82.3346	77.8736	119.652	103.69	1.11631	1.27239	1.28335	0.945819	1.45324	1.25937
AAA.454ESTABI.21184	96.0434	69.139	81.6728	73.6495	82.3254	68.5627	119.392	87.7595	0.719872	0.850374	0.766835	0.832826	1.45024	1.06601
AAA.454ESTABI.21009	98.0963	110.701	123.17	131.479	82.3184	88.2609	98.1098	98.5817	1.12849	1.2556	1.34031	1.07219	1.19183	1.19757
AAA.454ESTABI.18163	87.9578	106.922	146.903	168.74	82.2722	105.481	83.5289	164.051	1.2156	1.67015	1.91842	1.28209	1.01527	1.994
AAA.454ESTABI.7436	77.8089	88.1422	87.1106	83.2468	82.255	80.7508	61.2856	68.6644	1.1328	1.11955	1.06989	0.981714	0.745068	0.834775
AAA.454ESTABI.23075	82.7868	319.806	315.244	241.818	82.2497	80.9747	158.735	81.928	3.86301	3.8079	2.92098	0.984498	1.92992	0.996089
AAA.454ESTABI.17362	88.7703	97.1024	96.3545	100.494	82.1272	114.429	94.0308	82.7017	1.09386	1.08544	1.13206	1.39332	1.14494	1.007
AAA.454ESTABI.21472	57.3221	64.2543	81.4189	97.3285	82.111	227.409	87.3304	101.735	1.12093	1.42037	1.69792	2.76953	1.06356	1.23899
AAA.454ESTABI.21923	97.3937	162.342	154.48	130.228	82.0777	106.419	79.7928	98.1975	1.66686	1.58614	1.33713	1.29657	0.972162	1.1964
AAA.454ESTABI.16581	90.59	58.3164	58.0431	46.5098	82.0027	109.187	84.0825	123.195	0.64374	0.640723	0.51341	1.3315	1.02536	1.50233
AAA.454ESTABI.8633	101.61	86.0767	90.4921	91.4462	81.9607	78.8282	116.886	89.6987	0.847126	0.890579	0.899969	0.961781	1.42612	1.09441
AAA.454ESTABI.6395	91.8832	105.841	97.2282	81.9967	81.9122	110.861	29.5366	69.7809	1.15191	1.05817	0.892402	1.35341	0.360588	0.851899
AAA.454ESTABI.15329	107.838	50.6688	44.8805	52.0591	81.794	78.4417	67.4397	66.2317	0.469861	0.416185	0.482753	0.959015	0.824507	0.809737
AAA.454ESTABI.21288	107.216	62.9833	57.7739	59.5495	81.7926	78.1896	110.712	63.478	0.587444	0.538856	0.555417	0.955949	1.35357	0.776085
AAA.454ESTABI.19569	74.96	3.05662	1.65176	0.814147	81.7841	72.7165	79.3151	102.122	0.0407766	0.0220353	0.0108611	0.889127	0.96981	1.24868
AAA.454ESTABI.5129	69.3642	138.483	183.411	184.892	81.722	97.1652	109.743	108.281	1.99646	2.64417	2.66553	1.18897	1.34288	1.32499
AAA.454ESTABI.17703	81.4935	138.876	128.839	169.807	81.7183	112.754	67.4506	63.0368	1.70413	1.58098	2.08369	1.37979	0.825403	0.771391
AAA.454ESTABI.23345	85.8095	124.391	106.879	89.3058	81.6519	92.4446	95.0559	90.0599	1.44962	1.24553	1.04075	1.13218	1.16416	1.10297
AAA.454ESTABI.15189	112.676	154.074	136.69	165.362	81.6263	116.057	93.8672	54.7549	1.3674	1.21312	1.46759	1.4218	1.14996	0.670799
AAA.454ESTABI.9828	94.7933	80.9758	98.1579	114.6	81.6242	142.354	85.8912	113.435	0.854236	1.03549	1.20895	1.74401	1.05228	1.38972
AAA.454ESTABI.5505	77.6677	50.0233	42.4254	34.41	81.6127	81.867	90.0444	98.0928	0.644069	0.546242	0.443041	1.00312	1.10331	1.20193
AAA.454ESTABI.23796	117.154	188.84	188.722	153.073	81.4688	108.859	89.5067	126.259	1.61189	1.61089	1.30659	1.3362	1.09866	1.54979
AAA.454ESTABI.2602	83.7909	216.946	218.688	159.046	81.4476	87.1232	109.161	83.2209	2.58914	2.60992	1.89813	1.06968	1.34027	1.02177
AAA.454ESTABI.21516	104.135	94.4552	85.6925	104.881	81.3775	88.0832	116.341	64.9321	0.907047	0.822899	1.00717	1.0824	1.42965	0.797912
AAA.454ESTABI.17345	92.1039	140.363	110.086	102.879	81.2841	80.5778	137.324	96.6365	1.52396	1.19524	1.11699	0.99131	1.68943	1.18887
AAA.454ESTABI.25043	93.2744	77.935	69.1983	64.3339	81.109	88.3564	81.9878	92.0309	0.835546	0.741879	0.689727	1.08935	1.01083	1.13466
AAA.454ESTABI.23410	93.0369	65.0502	66.8513	64.6949	81.1003	90.2884	127.753	131.12	0.699187	0.718546	0.695369	1.11329	1.57524	1.61676
AAA.454ESTABI.21706	97.0457	32.9906	29.7528	31.8536	81.0368	88.2498	99.4944	94.7901	0.33995	0.306585	0.328233	1.08901	1.22777	1.16972
AAA.454ESTABI.18748	95.0785	313.01	188.285	170.875	80.9078	92.8736	60.8862	83.491	3.29212	1.98031	1.7972	1.14789	0.752538	1.03193
AAA.454ESTABI.7538	67.7777	31.3079	33.3651	26.8114	80.7634	81.105	62.3446	85.0754	0.46192	0.492272	0.395579	1.00423	0.771941	1.05339
AAA.454ESTABI.20239	77.9825	167.111	159.611	100.191	80.7112	97.0227	108.479	126.87	2.14293	2.04676	1.28478	1.2021	1.34404	1.5719
AAA.454ESTABI.21725	89.8893	62.848	63.6968	74.9644	80.6437	94.2387	96.6593	100.798	0.699172	0.708613	0.833964	1.16858	1.1986	1.24992
AAA.454ESTABI.10933	83.4577	147.541	174.462	161.407	80.6322	95.1627	101.651	112.441	1.76786	2.09042	1.934	1.18021	1.26067	1.39449
AAA.454ESTABI.23655	60.3589	25.1586	15.719	12.8546	80.562	69.8965	63.0026	100.983	0.416817	0.260425	0.21297	0.867612	0.782039	1.25348
AAA.454ESTABI.6726	62.0766	248.909	305.66	236.943	80.3887	92.7664	60.7127	67.2779	4.0097	4.92392	3.81694	1.15397	0.755239	0.836908
AAA.454ESTABI.16064	86.7092	149.676	173.533	191.606	80.2405	78.7002	91.4136	86.6524	1.72618	2.00133	2.20976	0.980803	1.13924	1.07991
AAA.454ESTABI.21111	68.8333	73.1455	48.582	34.101	80.2293	81.5506	84.9744	88.0747	1.06265	0.705793	0.495414	1.01647	1.05914	1.09779
AAA.454ESTABI.8164	65.1836	117.225	130.889	135.778	80.1771	127.478	118.266	130.212	1.79838	2.008	2.08301	1.58996	1.47506	1.62405
AAA.454ESTABI.24337	73.0365	30.8033	41.1705	55.7421	80.1618	76.2727	114.665	57.2224	0.421752	0.563698	0.763209	0.951484	1.43042	0.713836
AAA.454ESTABI.23078	96.708	117.863	132.918	145.523	80.1229	86.4305	90.3005	63.9074	1.21875	1.37442	1.50476	1.07872	1.12702	0.797617
AAA.454ESTABI.24013	74.2816	8.71975	6.64119	8.3816	80.1154	58.0841	60.6072	70.1272	0.117388	0.0894056	0.112836	0.725005	0.756498	0.875328
AAA.454ESTABI.20015	83.2769	52.5608	48.4284	47.0357	80.0252	66.3826	112.332	99.8658	0.631157	0.581535	0.564811	0.829521	1.40371	1.24793
AAA.454ESTABI.16128	122.949	157.084	196.257	131.548	79.9974	125.918	120.807	67.6306	1.27763	1.59625	1.06994	1.57402	1.51013	0.84541
AAA.454ESTABI.22172	91.7024	114.659	99.4581	98.8344	79.906	92.8449	84.484	91.8096	1.25034	1.08457	1.07777	1.16193	1.05729	1.14897
AAA.454ESTABI.13409	93.1585	35.4759	30.5761	40.7951	79.8973	79.1243	48.2953	35.5746	0.380812	0.328216	0.437911	0.990325	0.604468	0.445254
AAA.454ESTABI.4442	60.4529	6.62726	6.03184	11.5223	79.8724	57.8698	95.407	110.882	0.109627	0.0997776	0.1906	0.724527	1.19449	1.38824
AAA.454ESTABI.8093	76.7206	80.5106	85.1082	84.2617	79.7641	105.485	100.19	99.9891	1.0494	1.10933	1.09829	1.32246	1.25608	1.25356
AAA.454ESTABI.12689	68.9869	5.96379	5.7302	12.3742	79.7557	77.0387	85.0481	103.673	0.0864481	0.0830621	0.179371	0.965933	1.06636	1.29989
AAA.454ESTABI.14812	98.6087	147.078	172.757	181.486	79.5723	94.2714	121.292	92.6044	1.49153	1.75195	1.84046	1.18473	1.52429	1.16378
AAA.454ESTABI.20109	82.2244	34.9688	40.6709	48.7599	79.501	81.2136	137.287	136.665	0.425285	0.494633	0.59301	1.02154	1.72686	1.71903
AAA.454ESTABI.20904	84.2269	87.5448	87.9558	97.0755	79.43	58.7972	67.5988	78.6036	1.03939	1.04427	1.15255	0.740239	0.851048	0.989595
AAA.454ESTABI.19546	84.4733	48.794	56.6786	72.8224	79.3661	71.5031	105.595	104.722	0.577626	0.670964	0.862076	0.900928	1.33048	1.31948
AAA.454ESTABI.18392	88.8126	71.7949	77.0678	89.5725	79.2115	84.9123	143.756	100.625	0.808386	0.867757	1.00856	1.07197	1.81484	1.27034
AAA.454ESTABI.13812	91.0627	86.2222	88.7338	107.237	79.1546	92.4699	122.463	110.215	0.946844	0.974425	1.17761	1.16822	1.54713	1.3924
AAA.454ESTABI.2674	96.9368	27.2114	19.4256	10.9077	79.1343	71.6374	66.4202	44.7449	0.280713	0.200395	0.112523	0.905264	0.839336	0.56543
AAA.454ESTABI.3949	69.7475	64.2141	63.0346	53.1858	79.1289	75.8658	82.0236	52.7726	0.920665	0.903754	0.762547	0.958762	1.03658	0.66692
AAA.454ESTABI.22680	79.8353	45.6558	40.2664	26.5358	78.9146	107.749	83.615	63.1832	0.571875	0.504368	0.332381	1.36539	1.05956	0.800654
AAA.454ESTABI.23824	77.979	6.61893	5.37233	11.8448	78.8728	85.6166	103.614	103.062	0.0848808	0.0688945	0.151897	1.0855	1.31369	1.30668
AAA.454ESTABI.17632	47.4497	67.9949	80.8912	68.1452	78.8393	65.1194	98.6315	108.944	1.43299	1.70478	1.43616	0.825975	1.25104	1.38184
AAA.454ESTABI.5047	109.009	108.044	109.539	114.685	78.7497	89.9521	80.6976	74.6028	0.99115	1.00486	1.05207	1.14225	1.02474	0.94734
AAA.454ESTABI.9909	71.6107	32.2924	20.2285	12.355	78.7348	107.058	89.349	73.5752	0.450943	0.282478	0.17253	1.35972	1.13481	0.934469
AAA.454ESTABI.15420	72.2334	147.575	156.009	158.65	78.7043	83.9715	73.0204	86.3888	2.04303	2.15979	2.19635	1.06692	0.927782	1.09764
AAA.454ESTABI.17039	72.4147	74.3993	74.7285	76.3741	78.6322	78.8579	78.74	101.648	1.02741	1.03195	1.05468	1.00287	1.00137	1.29271
AAA.454ESTABI.20206	82.7312	120.839	160.718	182.828	78.6091	97.0363	125.515	93.9724	1.46063	1.94265	2.2099	1.23442	1.5967	1.19544
AAA.454ESTABI.13968	76.7759	127.862	136.999	115.936	78.5639	116.511	92.4432	118.038	1.66539	1.7844	1.51006	1.48301	1.17666	1.50245
AAA.454ESTABI.15285	80.8951	40.3119	44.2693	45.4049	78.5479	74.9002	70.9364	93.7322	0.498323	0.547243	0.561282	0.953561	0.903098	1.19331
AAA.454ESTABI.14423	82.9749	58.5264	61.841	63.5067	78.5404	87.7677	93.203	78.4383	0.705351	0.745299	0.765373	1.11748	1.18669	0.9987
AAA.454ESTABI.21850	74.3001	55.0884	53.9528	61.6599	78.4833	91.6592	97.1372	89.9519	0.741432	0.726148	0.829877	1.16788	1.23768	1.14613
AAA.454ESTABI.23400	86.0268	98.5131	111.673	87.4376	78.4574	92.209	73.0362	104.295	1.14514	1.29812	1.0164	1.17527	0.930903	1.32932
AAA.454ESTABI.14873	75.1879	45.9486	43.3512	41.069	78.3608	83.0424	68.9529	102.592	0.611117	0.576572	0.546218	1.05974	0.879942	1.30923
AAA.454ESTABI.21962	82.5164	62.9127	64.9398	68.1605	78.3447	102.488	86.0905	63.5743	0.762427	0.786992	0.826024	1.30817	1.09887	0.81147
AAA.454ESTABI.18546	98.7703	116.514	39.7236	2.92226	78.2953	155.81	71.1921	73.0947	1.17965	0.402182	0.0295864	1.99003	0.909277	0.933577
AAA.454ESTABI.18396	90.8549	68.8274	63.5823	61.8184	78.2797	89.5761	95.7493	90.9662	0.757553	0.699822	0.680408	1.14431	1.22317	1.16207
AAA.454ESTABI.14059	91.7028	119.995	141.967	156.187	78.0738	92.4159	72.9539	59.6122	1.30852	1.54812	1.70318	1.1837	0.934422	0.763537
AAA.454ESTABI.21710	99.9809	249.986	257.246	254.139	78.0672	75.6182	138.797	123.582	2.50033	2.57295	2.54188	0.96863	1.77791	1.58302
AAA.454ESTABI.24418	93.1752	69.8018	54.9114	46.5266	78.048	113.564	122.966	82.8144	0.749145	0.589335	0.499345	1.45506	1.57552	1.06107
AAA.454ESTABI.15083	90.3079	111.015	127.446	160.186	78.0265	73.9512	118.752	87.8757	1.22929	1.41124	1.77377	0.94777	1.52194	1.12623
AAA.454ESTABI.19757	90.4308	179.813	188.693	173.214	77.9802	93.7865	117.707	89.6258	1.98841	2.0866	1.91543	1.2027	1.50944	1.14934
AAA.454ESTABI.15594	73.5084	81.8424	96.0985	103.267	77.9087	108.072	52.3953	76.9979	1.11337	1.30731	1.40484	1.38716	0.672523	0.98831
AAA.454ESTABI.22854	114.333	101.78	84.081	73.2918	77.8133	53.6773	100.591	112.402	0.890207	0.735408	0.641041	0.689822	1.29272	1.44451
AAA.454ESTABI.22004	79.6944	63.2085	68.9929	52.9025	77.8057	63.3083	60.1901	47.7777	0.793135	0.865718	0.663817	0.813671	0.773595	0.614064
AAA.454ESTABI.16303	49.3367	4.23628	3.21854	7.51435	77.7066	60.6279	86.4299	88.2136	0.0858646	0.0652361	0.152307	0.780216	1.11226	1.13521
AAA.454ESTABI.22646	84.85	105.735	132.025	142.155	77.6145	81.9029	98.5482	105.816	1.24614	1.55598	1.67537	1.05525	1.26971	1.36336
AAA.454ESTABI.18485	90.5988	96.1731	90.0283	94.8983	77.5453	108.884	90.6488	58.2924	1.06153	0.993702	1.04746	1.40413	1.16898	0.751721
AAA.454ESTABI.3211	73.2837	30.9017	38.1735	42.7072	77.4632	72.6464	63.7432	105.816	0.421672	0.5209	0.582766	0.937819	0.822883	1.36602
AAA.454ESTABI.15368	68.2168	18.2845	24.1524	45.8288	77.435	55.491	96.0628	66.152	0.268035	0.354053	0.67181	0.716613	1.24056	0.85429
AAA.454ESTABI.12767	91.1067	39.8308	26.0783	45.1211	77.4207	48.9792	153.931	43.8198	0.437188	0.286239	0.495255	0.632637	1.98824	0.565995
AAA.454ESTABI.19068	69.9608	45.5722	47.2424	43.9106	77.4156	82.1777	84.0976	72.761	0.651396	0.67527	0.627646	1.06151	1.08631	0.939876
AAA.454ESTABI.15544	97.0332	323.561	222.577	129.66	77.3207	77.7927	137.72	98.3588	3.33454	2.29382	1.33625	1.0061	1.78115	1.27209
AAA.454ESTABI.13985	79.2937	72.3876	75.6449	74.3209	77.2913	98.9349	94.1594	101.231	0.912905	0.953984	0.937287	1.28003	1.21824	1.30973
AAA.454ESTABI.23840	85.2353	98.3752	72.3064	66.6998	77.2894	108.315	102.641	52.418	1.15416	0.848315	0.782537	1.40143	1.32801	0.678204
AAA.454ESTABI.11698	59.12	3.658	1.85602	6.99638	77.2512	95.7565	111.169	121.865	0.0618742	0.0313941	0.118342	1.23955	1.43905	1.57751
AAA.454ESTABI.22134	78.5107	39.5306	41.9694	38.8063	77.2074	71.7597	67.3084	71.2718	0.503506	0.534569	0.494281	0.92944	0.871787	0.923122
AAA.454ESTABI.18311	65.3218	8.93065	10.9956	11.1735	77.182	81.1303	49.8695	37.0036	0.136718	0.16833	0.171053	1.05116	0.646128	0.479433
AAA.454ESTABI.21081	82.0133	196.556	204.86	183.199	77.1779	93.2932	109.211	92.5763	2.39664	2.49789	2.23377	1.20881	1.41505	1.19952
AAA.454ESTABI.24450	64.6406	49.0507	48.0044	50.3006	77.1606	71.612	72.3736	91.047	0.758823	0.742636	0.778159	0.928091	0.937961	1.17997
AAA.454ESTABI.21314	95.1236	61.9768	66.5621	94.2565	77.0792	78.7518	102.248	90.1626	0.65154	0.699743	0.990884	1.0217	1.32653	1.16974
AAA.454ESTABI.15062	84.1068	88.0948	91.2679	107.768	77.0739	110.723	95.2659	77.6384	1.04742	1.08514	1.28133	1.43658	1.23603	1.00732
AAA.454ESTABI.16637	76.7587	98.6279	97.3674	61.5843	77.0191	120.544	111.74	99.028	1.28491	1.26849	0.80231	1.56511	1.45081	1.28576
AAA.454ESTABI.23885	98.4422	150.481	118.941	111.8	76.986	82.3714	75.903	81.2929	1.52863	1.20824	1.13569	1.06995	0.985932	1.05594
AAA.454ESTABI.22830	83.5452	111.551	123.149	131.637	76.9217	95.8177	73.1694	92.6791	1.33522	1.47405	1.57563	1.24565	0.95122	1.20485
AAA.454ESTABI.13789	95.1018	84.8033	86.1648	96.2751	76.9111	74.6664	74.2597	58.6718	0.891711	0.906028	1.01234	0.970815	0.965527	0.762853
AAA.454ESTABI.19238	81.6772	178.023	170.466	121.583	76.8769	85.5764	109.707	105.064	2.17959	2.08706	1.48858	1.11316	1.42705	1.36665
AAA.454ESTABI.15664	84.2857	19.6463	17.7809	11.8174	76.8453	138.197	51.9112	56.136	0.233091	0.21096	0.140206	1.79838	0.675529	0.730507
AAA.454ESTABI.15371	97.6902	75.6802	68.6933	70.5279	76.763	82.1447	77.7931	39.8402	0.774696	0.703175	0.721955	1.07011	1.01342	0.519002
AAA.454ESTABI.19193	47.6129	65.7059	81.4838	85.9963	76.7401	78.4758	56.7301	55.693	1.38	1.71138	1.80616	1.02262	0.73925	0.725735
AAA.454ESTABI.23399	71.7999	49.2289	50.3203	29.2715	76.7384	90.0411	87.1723	111.393	0.685639	0.700841	0.407681	1.17335	1.13597	1.45159
AAA.454ESTABI.23589	101.479	211.256	265.501	260.98	76.7309	67.1115	106.593	127.807	2.08178	2.61633	2.57178	0.874635	1.38918	1.66566
AAA.454ESTABI.9875	116.769	132.812	152.124	104.862	76.7242	100.991	28.6789	125.702	1.13739	1.30278	0.898028	1.31629	0.373793	1.63837
AAA.454ESTABI.19749	68.6647	23.741	17.3256	21.9393	76.6899	61.9491	78.1119	82.9696	0.345752	0.252321	0.319513	0.807787	1.01854	1.08189
AAA.454ESTABI.21912	74.6215	51.8429	51.4348	48.6569	76.6733	93.6222	61.3699	49.2324	0.694745	0.689276	0.652048	1.22105	0.800408	0.642105
AAA.454ESTABI.16774	92.2157	266.289	192.696	140.996	76.6477	103.098	126.05	72.9898	2.88768	2.08962	1.52898	1.3451	1.64453	0.952277
AAA.454ESTABI.24262	64.8402	9.92261	12.6005	24.0632	76.5316	95.7886	87.9655	107.78	0.153032	0.194331	0.371115	1.25162	1.1494	1.40831
AAA.454ESTABI.22635	78.3079	69.3551	68.3857	86.9983	76.4646	75.2483	128.45	98.3026	0.885672	0.873293	1.11098	0.984093	1.67986	1.2856
AAA.454ESTABI.10780	57.988	51.3561	53.8828	55.983	76.4072	98.8362	69.3104	54.7764	0.885632	0.929206	0.965424	1.29355	0.907119	0.716902
AAA.454ESTABI.15889	82.1202	217.904	238.551	282.934	76.3834	226.608	66.5403	57.7833	2.65348	2.9049	3.44536	2.96672	0.871136	0.75649
AAA.454ESTABI.12575	72.7601	8.51773	7.12279	8.29575	76.3183	64.0817	124.098	89.4792	0.117066	0.0978942	0.114015	0.839663	1.62605	1.17245
AAA.454ESTABI.1548	94.821	135.812	140.948	122.91	76.2949	116.174	130.845	114.19	1.4323	1.48647	1.29623	1.5227	1.71499	1.49669
AAA.454ESTABI.14943	78.5446	167.192	160.866	159.664	76.2528	96.8828	126.359	94.2568	2.12863	2.04808	2.03279	1.27055	1.6571	1.23611
AAA.454ESTABI.16117	83.0816	162.721	108.672	124.898	76.2329	104.566	99.5819	67.8909	1.95857	1.30801	1.50331	1.37166	1.30629	0.890573
AAA.454ESTABI.4503	93.6304	44.0226	45.4172	42.8323	76.2029	67.1878	52.5631	45.5187	0.470174	0.485069	0.457461	0.881696	0.689778	0.597335
AAA.454ESTABI.22362	86.8052	30.8809	31.6311	43.7682	76.1938	88.6887	80.2945	87.4386	0.355749	0.364392	0.504212	1.16399	1.05382	1.14758
AAA.454ESTABI.19432	76.7238	69.2592	85.8026	86.017	76.0937	83.7727	88.5879	111.911	0.902709	1.11833	1.12113	1.10092	1.1642	1.47071
AAA.454ESTABI.20157	91.5252	78.8834	77.1681	86.0667	76.0059	79.5821	111.024	111.484	0.861876	0.843135	0.94036	1.04705	1.46073	1.46678
AAA.454ESTABI.14957	74.9009	89.4964	81.5102	70.4857	75.9443	69.6028	60.4586	76.1726	1.19486	1.08824	0.941053	0.916498	0.796092	1.00301
AAA.454ESTABI.13657	55.6926	6.60848	5.83441	12.9074	75.9436	103.509	35.8882	61.9406	0.11866	0.104761	0.231761	1.36298	0.472564	0.815613
AAA.454ESTABI.24836	79.8425	3.29884	4.18546	5.96096	75.8748	54.2466	84.6852	86.1605	0.0413169	0.0524214	0.074659	0.714949	1.11612	1.13556
AAA.454ESTABI.16258	87.5285	30.2945	30.5246	23.1106	75.8501	66.6496	70.7714	79.2375	0.34611	0.348739	0.264035	0.878702	0.933043	1.04466
AAA.454ESTABI.17204	87.9433	96.0878	86.5585	80.7514	75.698	98.7804	121.42	98.6642	1.09261	0.984254	0.918221	1.30493	1.604	1.30339
AAA.454ESTABI.4251	93.9539	102.457	105.98	92.9385	75.6426	84.2113	111.308	98.6177	1.0905	1.128	0.989192	1.11328	1.4715	1.30373
AAA.454ESTABI.16527	86.4918	75.5433	71.0833	70.5033	75.5058	94.2892	91.1254	80.9686	0.873416	0.821851	0.815144	1.24877	1.20687	1.07235
AAA.454ESTABI.18765	94.2936	108.758	95.6942	110.665	75.2495	86.1316	103.01	88.5282	1.1534	1.01485	1.17363	1.14461	1.36891	1.17646
AAA.454ESTABI.8047	71.0925	94.0695	105.574	108.606	75.2154	123.9	66.6823	82.6121	1.3232	1.48502	1.52767	1.64727	0.886551	1.09834
AAA.454ESTABI.17276	81.6212	156.477	125.688	110.374	75.1972	89.153	78.5298	60.8783	1.91711	1.53989	1.35227	1.18559	1.04432	0.809582
AAA.454ESTABI.18366	78.8878	57.0879	16.3606	0.597783	75.1689	95.2998	88.0727	91.419	0.72366	0.20739	0.00757764	1.26781	1.17166	1.21618
AAA.454ESTABI.19867	77.2022	23.4045	27.7093	30.893	75.1564	71.24	79.0921	75.6432	0.303159	0.358918	0.400157	0.94789	1.05237	1.00648
AAA.454ESTABI.22521	84.2848	127.386	133.096	162.213	75.1436	92.0461	97.8507	76.3322	1.51138	1.57913	1.92458	1.22494	1.30218	1.01582
AAA.454ESTABI.21071	69.507	78.8572	78.5108	82.9008	75.0727	94.2096	81.6293	100.815	1.13452	1.12954	1.1927	1.25491	1.08734	1.3429
AAA.454ESTABI.15314	72.6182	32.2822	30.4542	32.5339	75.0646	65.432	69.6303	80.1714	0.444547	0.419374	0.448013	0.871676	0.927605	1.06803
AAA.454ESTABI.20889	76.0248	79.7826	98.1605	102.499	75.0098	92.8783	78.0659	89.4171	1.04943	1.29116	1.34823	1.23822	1.04074	1.19207
AAA.454ESTABI.23585	85.6732	92.6189	66.2472	64.729	74.9929	76.4026	111.263	87.5242	1.08107	0.773256	0.755534	1.0188	1.48365	1.1671
AAA.454ESTABI.22338	75.1426	68.252	60.587	80.1065	74.9882	97.7935	96.2389	98.1332	0.9083	0.806294	1.06606	1.30412	1.28339	1.30865
AAA.454ESTABI.20321	96.6322	176.457	86.6379	72.9784	74.9047	69.1013	84.9216	75.8427	1.82607	0.896574	0.755219	0.922523	1.13373	1.01252
AAA.454ESTABI.16199	84.918	77.3693	88.9691	106.656	74.8994	79.6945	112.338	95.5083	0.911106	1.04771	1.25599	1.06402	1.49984	1.27515
AAA.454ESTABI.23100	85.3043	109.384	115.858	140.901	74.8828	81.3092	98.8879	82.3495	1.28228	1.35817	1.65174	1.08582	1.32057	1.09971
AAA.454ESTABI.24012	52.0617	0.698401	0.376488	0.765629	74.8582	57.9477	53.904	72.0549	0.0134149	0.00723157	0.0147062	0.774099	0.720081	0.962551
AAA.454ESTABI.18691	83.8832	34.6886	31.7841	33.5585	74.818	64.9385	63.8736	35.6281	0.413535	0.378909	0.400062	0.867953	0.85372	0.476197
AAA.454ESTABI.16211	108.052	179.363	156.925	165.472	74.7364	69.9064	108.569	81.8219	1.65997	1.45231	1.5314	0.935372	1.45269	1.09481
AAA.454ESTABI.16731	71.3597	36.4146	28.9487	23.7698	74.6822	59.4415	86.9047	90.14	0.510296	0.405673	0.333098	0.795925	1.16366	1.20698
AAA.454ESTABI.4729	39.6916	36.4263	29.0508	27.3653	74.6523	91.7136	59.8062	92.3135	0.917734	0.731913	0.689448	1.22854	0.80113	1.23658
AAA.454ESTABI.4956	61.4017	73.1866	115.994	136.428	74.6252	169.519	63.8844	65.692	1.19193	1.8891	2.2219	2.27161	0.85607	0.880292
AAA.454ESTABI.6732	52.2227	212.512	270.243	322.002	74.6195	93.6672	33.9435	86.2915	4.06934	5.17482	6.16593	1.25526	0.454888	1.15642
AAA.454ESTABI.8631	70.3038	86.3635	116.978	121.931	74.6104	82.9814	77.1288	90.0163	1.22843	1.66389	1.73434	1.1122	1.03375	1.20648
AAA.454ESTABI.15142	86.8906	133.294	153.985	165.859	74.495	72.177	90.2167	94.5877	1.53404	1.77218	1.90883	0.968884	1.21104	1.26972
AAA.454ESTABI.10431	78.118	55.3234	51.5282	48.7139	74.462	77.4543	81.0343	83.936	0.708203	0.65962	0.623594	1.04019	1.08826	1.12723
AAA.454ESTABI.23569	71.7533	22.4066	25.2251	41.149	74.4134	74.1441	96.6605	99.513	0.312273	0.351554	0.573479	0.99638	1.29897	1.3373
AAA.454ESTABI.18313	74.2332	20.9406	21.4915	21.7884	74.4031	67.334	61.4133	58.3336	0.282092	0.289514	0.293513	0.904989	0.825413	0.784021
AAA.454ESTABI.17226	81.8395	26.6197	28.2404	19.6658	74.3401	31.6156	107.392	23.1233	0.325267	0.34507	0.240297	0.425283	1.44461	0.311048
AAA.454ESTABI.4964	72.8089	8.00118	5.34458	11.8266	74.2344	60.6259	41.78	83.2338	0.109893	0.0734056	0.162433	0.816682	0.562812	1.12123
AAA.454ESTABI.23044	87.8306	35.9926	26.0361	21.2594	74.1805	50.6389	84.1156	57.8593	0.409796	0.296436	0.24205	0.682644	1.13393	0.779979
AAA.454ESTABI.23518	64.4763	84.0605	107.111	140.696	74.1617	61.3817	96.0894	94.9853	1.30374	1.66125	2.18214	0.827674	1.29567	1.28079
AAA.454ESTABI.20853	88.0555	77.2212	70.7366	103.306	74.1032	66.5306	123.384	102.285	0.876961	0.803319	1.17319	0.897811	1.66503	1.38031
AAA.454ESTABI.19578	59.4686	5.17166	7.06429	10.0037	74.0469	81.2508	66.5776	92.9858	0.0869645	0.11879	0.168217	1.09729	0.899128	1.25577
AAA.454ESTABI.23156	84.4941	64.433	69.5758	73.8966	74.0027	97.9783	100.354	99.6197	0.762574	0.823439	0.874577	1.32398	1.35608	1.34616
AAA.454ESTABI.14831	92.5186	131.776	125.899	135.942	73.9881	103.291	105.894	60.8198	1.42432	1.3608	1.46934	1.39605	1.43123	0.822022
AAA.454ESTABI.16624	69.882	61.7523	66.8515	69.4838	73.9834	74.0946	78.0616	83.0091	0.883665	0.956634	0.994302	1.0015	1.05512	1.122
AAA.454ESTABI.6731	74.1566	105.11	130.941	124.419	73.9196	98.8262	82.406	106.243	1.41741	1.76573	1.67779	1.33694	1.11481	1.43727
AAA.454ESTABI.23371	72.5182	6.12226	7.70505	15.5927	73.8309	77.4114	66.4472	87.0459	0.0844238	0.10625	0.215018	1.0485	0.899992	1.17899
AAA.454ESTABI.17093	69.5794	48.0263	30.1715	21.879	73.8232	63.5615	63.5368	54.4643	0.690237	0.433627	0.314446	0.860997	0.860662	0.737766
AAA.454ESTABI.13492	88.0043	9.41262	8.01709	15.5392	73.811	94.6794	72.2462	65.7233	0.106956	0.0910988	0.176573	1.28273	0.9788	0.890427
AAA.454ESTABI.9398	83.5945	168.645	140.794	97.721	73.808	92.7701	72.976	105.38	2.01741	1.68425	1.16899	1.25691	0.988727	1.42775
AAA.454ESTABI.16488	87.7962	84.9437	91.0769	98.1319	73.7931	70.3227	76.0461	61.6106	0.96751	1.03737	1.11772	0.952972	1.03053	0.83491
AAA.454ESTABI.13819	78.8963	83.5028	78.2438	85.2378	73.7713	89.1284	56.3994	62.9273	1.05839	0.99173	1.08038	1.20817	0.764516	0.853005
AAA.454ESTABI.19979	83.7413	173.572	188.333	167.361	73.767	73.0266	103.711	84.4176	2.07271	2.24899	1.99855	0.989963	1.40593	1.14438
AAA.454ESTABI.18210	73.8404	17.6037	16.8019	26.6457	73.7463	84.5479	112.906	98.6321	0.238403	0.227544	0.360855	1.14647	1.53101	1.33745
AAA.454ESTABI.9058	93.9086	201.778	206.362	251.893	73.6684	80.7099	113.037	60.1436	2.14867	2.19748	2.68232	1.09558	1.53441	0.816409
AAA.454ESTABI.16161	64.3777	34.9623	35.2766	40.749	73.6621	68.6355	78.6162	96.8627	0.543081	0.547964	0.632968	0.931761	1.06725	1.31496
AAA.454ESTABI.18021	89.904	62.1283	50.3991	60.3908	73.6533	73.2552	93.9348	101.693	0.691051	0.560588	0.671725	0.994595	1.27536	1.3807
AAA.454ESTABI.23318	89.0805	201.003	252.349	218.208	73.6372	82.7831	119.56	123.785	2.25642	2.83282	2.44956	1.1242	1.62364	1.68101
AAA.454ESTABI.20233	75.4442	49.7582	62.1192	59.962	73.6072	72.0477	74.7511	72.604	0.659536	0.82338	0.794787	0.978813	1.01554	0.986372
AAA.454ESTABI.4266	65.0516	1.59724	1.31387	1.83743	73.5007	75.5456	78.4395	87.4899	0.0245534	0.0201973	0.0282457	1.02782	1.06719	1.19033
AAA.454ESTABI.22181	92.7004	38.0947	33.4391	31.6393	73.4336	74.6984	81.0952	60.969	0.410944	0.360722	0.341308	1.01722	1.10433	0.83026
AAA.454ESTABI.543	61.0866	12.8759	11.4911	28.8606	73.3892	57.4767	147.56	83.5227	0.210781	0.188111	0.472453	0.783177	2.01066	1.13808
AAA.454ESTABI.14872	79.7464	81.9856	55.5341	71.7668	73.3766	114.022	80.0928	73.6865	1.02808	0.696383	0.899938	1.55393	1.09153	1.00422
AAA.454ESTABI.17310	81.2006	71.0338	58.4148	54.9283	73.1753	80.8752	79.1686	62.8231	0.874794	0.719389	0.676451	1.10523	1.0819	0.858529
AAA.454ESTABI.18264	82.6134	152.762	167.248	139.82	73.0788	113.956	118.07	117.304	1.84912	2.02446	1.69246	1.55936	1.61566	1.60517
AAA.454ESTABI.7457	64.0806	27.4484	21.1976	26.8729	73.054	57.2896	58.9522	42.1744	0.428342	0.330796	0.419361	0.784209	0.806968	0.577304
AAA.454ESTABI.15510	102.867	112.5	137.701	179.303	73.0244	55.6264	133.41	108.699	1.09365	1.33863	1.74307	0.761751	1.82692	1.48854
AAA.454ESTABI.531	79.1789	79.9489	87.746	95.0832	72.9828	93.0956	98.0311	112.247	1.00972	1.1082	1.20086	1.27558	1.34321	1.53799
AAA.454ESTABI.19058	62.5284	91.223	75.5426	56.0372	72.9293	101.576	83.4986	100	1.45891	1.20813	0.896188	1.3928	1.14493	1.37119
AAA.454ESTABI.6638	108.698	128.222	128.531	89.9954	72.9026	78.4187	120.728	102.184	1.17962	1.18246	0.82794	1.07566	1.65602	1.40165
AAA.454ESTABI.13886	74.0093	52.1758	41.4192	33.9744	72.8677	77.2258	64.4013	97.9949	0.70499	0.559649	0.459055	1.05981	0.883811	1.34483
AAA.454ESTABI.23194	77.1229	0.590952	0.50704	1.26985	72.8664	67.9719	51.8921	85.2628	0.00766247	0.00657444	0.0164653	0.932829	0.712154	1.17013
AAA.454ESTABI.17132	82.2822	214.355	234.73	177.754	72.8487	88.9581	96.5661	81.8513	2.60512	2.85274	2.16029	1.22113	1.32557	1.12358
AAA.454ESTABI.20729	51.295	190.322	297.543	291.144	72.6891	102.042	33.5704	88.9526	3.71033	5.80061	5.67587	1.40381	0.461835	1.22374
AAA.454ESTABI.21426	83.1764	77.1367	82.8263	76.6004	72.6877	87.8866	96.7017	97.4376	0.927387	0.995791	0.920939	1.2091	1.33037	1.3405
AAA.454ESTABI.21731	95.1139	157.619	186.89	168.264	72.6448	99.966	84.1582	75.6343	1.65716	1.96491	1.76908	1.37609	1.15849	1.04115
AAA.454ESTABI.21032	79.1559	72.2263	63.3422	64.3469	72.6139	93.188	72.9894	59.1397	0.912456	0.800221	0.812913	1.28333	1.00517	0.81444
AAA.454ESTABI.13994	71.6125	23.4302	22.7911	23.9876	72.5326	43.9926	42.3924	22.4875	0.32718	0.318256	0.334965	0.606521	0.584459	0.310032
AAA.454ESTABI.8375	61.5378	18.8772	19.2702	25.1973	72.5083	79.0597	61.8642	63.976	0.306758	0.313144	0.409461	1.09035	0.853201	0.882327
AAA.454ESTABI.24374	65.9588	27.936	27.3244	30.6551	72.485	79.1785	67.9471	92.0069	0.423538	0.414265	0.464762	1.09234	0.937396	1.26932
AAA.454ESTABI.16667	83.0996	103.704	112.532	123.112	72.3413	101.486	78.8801	81.7443	1.24795	1.35418	1.4815	1.40288	1.09039	1.12998
AAA.454ESTABI.19633	89.8783	116.75	115.963	113.925	72.2301	80.5828	96.4319	105.876	1.29898	1.29022	1.26754	1.11564	1.33507	1.46582
AAA.454ESTABI.425	69.2715	89.0662	87.4889	87.7188	72.228	70.0649	82.1567	100.512	1.28575	1.26299	1.2663	0.970052	1.13746	1.39159
AAA.454ESTABI.18108	74.3681	126.238	146.057	116.377	72.2134	69.099	95.8667	83.0775	1.69747	1.96397	1.56488	0.956871	1.32755	1.15044
AAA.454ESTABI.16537	76.8374	73.6869	78.0391	76.7975	72.1517	87.3751	123.118	111.347	0.958997	1.01564	0.999481	1.21099	1.70637	1.54324
AAA.454ESTABI.14012	84.8013	72.5531	71.2964	55.8438	72.1082	72.5793	101.997	63.6469	0.855567	0.840747	0.658526	1.00653	1.4145	0.882659
AAA.454ESTABI.18391	56.6892	22.0211	24.8702	37.7651	71.953	92.8204	77.347	92.708	0.388453	0.438711	0.666178	1.29001	1.07497	1.28845
AAA.454ESTABI.17551	79.5023	80.6946	99.063	111.673	71.9418	51.2764	44.4671	70.9881	1.015	1.24604	1.40465	0.712749	0.618098	0.986744
AAA.454ESTABI.16156	101.221	53.0789	26.1407	13.1786	71.8479	61.1125	68.4687	90.6274	0.524388	0.258254	0.130197	0.850582	0.952967	1.26138
AAA.454ESTABI.18459	81.3348	98.2152	109.382	109.622	71.7527	76.003	80.3511	78.8726	1.20754	1.34483	1.34778	1.05924	1.11983	1.09923
AAA.454ESTABI.20869	70.0531	107.634	102.456	91.2517	71.7206	63.6434	80.6146	89.8303	1.53646	1.46254	1.30261	0.88738	1.12401	1.2525
AAA.454ESTABI.16281	104.486	164.9	153.33	75.1649	71.6921	78.5144	53.3868	130.935	1.5782	1.46747	0.719376	1.09516	0.744667	1.82635
AAA.454ESTABI.22623	69.6286	53.6891	47.2129	45.2376	71.6621	64.4939	83.9807	95.2515	0.771079	0.678068	0.649699	0.899972	1.1719	1.32917
AAA.454ESTABI.20173	74.5722	164.622	227.777	229.96	71.6582	86.7164	102.157	129.945	2.20756	3.05445	3.08372	1.21014	1.42561	1.8134
AAA.454ESTABI.15171	84.8983	155.328	134.958	114.616	71.6572	91.7827	115.951	97.4228	1.82958	1.58964	1.35004	1.28086	1.61813	1.35957
AAA.454ESTABI.23646	94.5437	157.859	187.947	186.383	71.6426	123.685	109.595	133.924	1.6697	1.98794	1.97139	1.72642	1.52975	1.86933
AAA.454ESTABI.16133	89.3678	30.1971	26.1436	26.8701	71.6412	59.8774	56.765	51.1722	0.337896	0.292539	0.300669	0.835796	0.792351	0.714284
AAA.454ESTABI.22588	68.1	37.4511	33.34	25.5472	71.6388	63.9587	80.6234	105.97	0.549942	0.489574	0.375143	0.892794	1.12542	1.47922
AAA.454ESTABI.20746	66.3292	53.5453	67.5477	79.3637	71.6137	74.9833	81.8055	63.2451	0.807267	1.01837	1.19651	1.04705	1.14232	0.883143
AAA.454ESTABI.17357	84.0734	151.564	177.47	167.873	71.5949	89.4826	84.2449	79.2899	1.80276	2.11089	1.99674	1.24985	1.17669	1.10748
AAA.454ESTABI.5490	82.4571	79.2739	92.9226	76.0962	71.5524	68.3361	58.882	108.838	0.961395	1.12692	0.922858	0.955049	0.822921	1.52109
AAA.454ESTABI.22904	61.8574	82.9082	92.745	93.9777	71.487	64.3439	136.106	119.436	1.34031	1.49933	1.51926	0.900079	1.90392	1.67074
AAA.454ESTABI.19538	72.296	14.9421	14.025	26.2176	71.4619	92.5448	126.396	103.295	0.206679	0.193994	0.362643	1.29502	1.76872	1.44546
AAA.454ESTABI.17003	61.689	15.0362	17.3167	12.996	71.4394	63.5205	66.8358	109.187	0.243742	0.28071	0.210669	0.889152	0.93556	1.52838
AAA.454ESTABI.22229	79.8425	146.181	165.183	193.294	71.3781	85.7962	64.6102	49.1185	1.83087	2.06887	2.42094	1.202	0.905183	0.688144
AAA.454ESTABI.5341	59.3749	168.645	168.488	222.845	71.3712	102.532	71.522	60.2881	2.84035	2.8377	3.75317	1.4366	1.00211	0.844713
AAA.454ESTABI.17675	74.3949	94.3936	117.833	119.943	71.2752	85.1069	78.5294	81.4731	1.26882	1.58389	1.61225	1.19406	1.10178	1.14308
AAA.454ESTABI.19308	101.439	64.4145	84.2663	118.065	71.2665	74.711	75.1886	60.6855	0.635007	0.830709	1.1639	1.04833	1.05503	0.851529
AAA.454ESTABI.21076	95.5601	147.431	180.209	152.731	71.2384	103.693	95.6902	104.459	1.54281	1.88582	1.59827	1.45558	1.34324	1.46634
AAA.454ESTABI.21623	74.8019	45.6041	42.8841	34.9987	71.2322	76.3351	71.7598	76.3025	0.609665	0.573302	0.467885	1.07164	1.00741	1.07118
AAA.454ESTABI.8757	73.7525	54.3774	62.4662	65.1933	71.1096	76.9659	74.4869	68.3157	0.737295	0.846971	0.883948	1.08236	1.04749	0.96071
AAA.454ESTABI.24585	103.463	7.64019	4.61077	5.67109	71.051	84.069	128.876	86.8333	0.0738449	0.0445645	0.0548129	1.18322	1.81385	1.22213
AAA.454ESTABI.4575	80.2024	119.456	139.116	134.065	70.8832	81.9839	68.788	67.7474	1.48944	1.73456	1.67159	1.15661	0.970442	0.955761
AAA.454ESTABI.23328	91.2439	66.1468	72.0804	76.6215	70.87	79.9211	85.8693	89.3499	0.724945	0.789975	0.839744	1.12771	1.21165	1.26076
AAA.454ESTABI.14606	77.1202	25.3576	29.4037	23.6926	70.8048	61.6363	42.5897	91.769	0.328806	0.381271	0.307217	0.87051	0.601509	1.29609
AAA.454ESTABI.21251	88.9146	9.50954	6.79094	4.67355	70.7985	71.7358	66.2402	44.2357	0.106951	0.0763761	0.0525622	1.01324	0.935617	0.624812
AAA.454ESTABI.23109	91.0264	110.025	150.788	158.901	70.7753	84.2062	88.0803	110.756	1.20871	1.65653	1.74566	1.18977	1.24451	1.5649
AAA.454ESTABI.4743	76.8847	154.85	111.251	97.3733	70.7395	101.829	50.9763	69.6475	2.01406	1.44699	1.26648	1.4395	0.720621	0.984564
AAA.454ESTABI.18069	96.9756	451.854	558.618	382.849	70.7249	80.5903	160.867	134.521	4.65946	5.7604	3.94789	1.13949	2.27454	1.90203
AAA.454ESTABI.17368	61.5652	84.8814	76.2402	63.3189	70.6469	60.4112	73.6013	54.1182	1.37872	1.23837	1.02849	0.855114	1.04182	0.766038
AAA.454ESTABI.5556	61.5181	56.6399	60.4257	48.6185	70.636	49.3611	40.1368	50.2371	0.920703	0.982242	0.790312	0.69881	0.56822	0.711211
AAA.454ESTABI.24883	72.4801	11.3245	8.61765	13.833	70.4876	80.3383	60.533	65.2084	0.156243	0.118897	0.190853	1.13975	0.858776	0.925105
AAA.454ESTABI.19621	121.798	93.865	85.2814	82.2984	70.4301	66.5297	125.528	114.899	0.77066	0.700186	0.675695	0.944621	1.78231	1.63139
AAA.454ESTABI.9854	83.3051	43.4355	53.5285	47.2508	70.3744	66.5128	43.583	34.6237	0.521403	0.64256	0.567202	0.945128	0.619302	0.491993
AAA.454ESTABI.22270	83.5902	179.483	187.935	198.855	70.3203	72.4077	95.522	83.1013	2.14718	2.24829	2.37893	1.02968	1.35839	1.18175
AAA.454ESTABI.10317	89.7656	308.988	250.695	84.5613	70.3094	156.068	210.827	107.497	3.44217	2.79277	0.942024	2.21974	2.99856	1.52891
AAA.454ESTABI.19220	74.7351	159.83	119.542	45.0378	70.2913	109.779	83.6495	71.3683	2.13862	1.59954	0.602632	1.56178	1.19004	1.01532
AAA.454ESTABI.19261	77.1507	76.8394	85.1835	80.3763	70.2655	92.439	106.892	94.8969	0.995964	1.10412	1.04181	1.31557	1.52126	1.35055
AAA.454ESTABI.13832	75.7719	26.2391	27.8843	26.7727	70.2388	59.1993	63.5053	48.6246	0.34629	0.368002	0.353332	0.842828	0.904134	0.692274
AAA.454ESTABI.12086	85.5948	8.70077	7.11145	16.6833	70.2137	66.5828	133.354	128.614	0.101651	0.0830828	0.194911	0.948287	1.89925	1.83175
AAA.454ESTABI.16217	87.6176	64.6854	65.4168	70.3396	70.207	89.3385	128.674	86.0322	0.73827	0.746617	0.802802	1.2725	1.83278	1.22541
AAA.454ESTABI.15878	67.7937	10.6392	12.2224	20.6933	70.1106	72.9305	106.973	98.7412	0.156935	0.180289	0.30524	1.04022	1.52578	1.40836
AAA.454ESTABI.5349	62.9069	6.03553	2.86637	2.50337	70.1065	56.3156	46.897	66.5985	0.0959438	0.0455653	0.0397949	0.803286	0.66894	0.949962
AAA.454ESTABI.4936	65.6846	73.7611	60.2116	58.8915	70.0186	51.2517	67.7866	61.3936	1.12296	0.916677	0.89658	0.731974	0.968123	0.876819
AAA.454ESTABI.17421	73.9081	52.8315	40.6345	40.8608	69.8573	82.837	66.4742	88.0365	0.714827	0.549798	0.55286	1.1858	0.951572	1.26023
AAA.454ESTABI.19943	74.1843	59.9418	53.6519	56.0502	69.8536	74.7884	71.0702	71.5399	0.808012	0.723225	0.755553	1.07064	1.01742	1.02414
AAA.454ESTABI.15293	68.0224	28.2811	29.0223	40.8086	69.7815	86.9303	63.2777	74.4284	0.415761	0.426657	0.599929	1.24575	0.906798	1.06659
AAA.454ESTABI.22412	78.357	101.77	119.252	110.469	69.7688	78.0938	55.5162	59.0276	1.2988	1.5219	1.40982	1.11932	0.795717	0.846046
AAA.454ESTABI.17350	74.0477	123.685	181.921	168.301	69.7615	106.134	78.6681	75.9549	1.67034	2.45682	2.27288	1.52138	1.12767	1.08878
AAA.454ESTABI.21411	65.9778	88.9786	103.383	98.5314	69.7426	70.0183	76.4029	85.1108	1.34861	1.56694	1.4934	1.00395	1.0955	1.22036
AAA.454ESTABI.15941	91.772	20.2556	20.1525	14.1612	69.6414	74.4593	62.478	81.5989	0.220717	0.219593	0.154308	1.06918	0.897138	1.1717
AAA.454ESTABI.21389	72.1773	135.872	164.421	149.011	69.6402	82.9061	120.98	63.3327	1.88247	2.27802	2.06451	1.19049	1.73722	0.909426
AAA.454ESTABI.4548	78.5755	149.023	157.364	133.13	69.6007	74.1803	114.985	91.7896	1.89656	2.00272	1.6943	1.0658	1.65207	1.3188
AAA.454ESTABI.20476	81.7522	146.113	183.409	219.167	69.5444	59.6637	94.4669	84.9278	1.78727	2.24348	2.68087	0.857922	1.35837	1.2212
AAA.454ESTABI.24114	72.7686	98.6378	110.017	114.585	69.5153	84.1797	79.5355	77.662	1.3555	1.51188	1.57464	1.21095	1.14414	1.11719
AAA.454ESTABI.15202	71.0199	99.6745	115.948	121.919	69.4602	83.8163	76.4147	75.8431	1.40347	1.63261	1.71668	1.20668	1.10012	1.09189
AAA.454ESTABI.15693	74.8873	17.5325	10.9626	9.19487	69.4411	55.7404	48.4344	64.0039	0.234118	0.146389	0.122783	0.802701	0.697489	0.921701
AAA.454ESTABI.23381	91.7805	160.774	179.94	163.622	69.4268	85.2101	96.3108	63.2992	1.75172	1.96055	1.78275	1.22734	1.38723	0.91174
AAA.454ESTABI.22756	77.9707	68.99	66.1809	90.7648	69.2955	70.0864	91.8863	78.6257	0.884819	0.848792	1.16409	1.01141	1.32601	1.13464
AAA.454ESTABI.17036	74.9471	74.0809	77.5779	69.4465	69.2278	63.8487	47.044	65.3691	0.988442	1.0351	0.926607	0.922299	0.679555	0.944262
AAA.454ESTABI.15317	82.2848	97.4698	96.1347	76.3964	69.2126	69.267	67.6058	61.9053	1.18454	1.16832	0.928438	1.00079	0.976785	0.894422
AAA.454ESTABI.16407	69.9423	62.3719	76.4052	64.3272	69.0937	67.6953	81.9971	83.0891	0.891762	1.0924	0.919718	0.97976	1.18675	1.20256
AAA.454ESTABI.22148	79.1811	44.2428	53.1741	63.6726	69.0759	46.9754	65.2238	32.7784	0.558755	0.67155	0.80414	0.680055	0.944234	0.474527
AAA.454ESTABI.18462	79.7445	71.6635	61.3399	53.3362	69.0522	83.4634	62.8115	63.4074	0.898663	0.769205	0.668839	1.2087	0.909623	0.918252
AAA.454ESTABI.5641	62.7159	2.10938	1.65432	1.42217	69.0471	65.2389	53.1265	76.985	0.0336339	0.026378	0.0226764	0.944846	0.769424	1.11496
AAA.454ESTABI.16427	170.251	161.078	189.766	221.066	69.0395	71.501	70.2757	72.7955	0.94612	1.11463	1.29847	1.03565	1.01791	1.0544
AAA.454ESTABI.18662	86.8362	63.7864	46.291	21.8171	69.0304	74.1591	72.2186	75.1926	0.73456	0.533085	0.251244	1.0743	1.04619	1.08927
AAA.454ESTABI.20167	82.9302	119.338	147.324	179.221	68.9938	103.094	113.347	75.8143	1.43902	1.77649	2.1611	1.49426	1.64286	1.09886
AAA.454ESTABI.14878	77.7967	104.779	107.514	111.128	68.9667	82.9582	109.461	80.3006	1.34682	1.38199	1.42844	1.20287	1.58716	1.16434
AAA.454ESTABI.21735	64.8955	21.3077	12.8922	17.3764	68.9621	85.8712	70.1257	87.8301	0.328339	0.198661	0.26776	1.24519	1.01687	1.2736
AAA.454ESTABI.16716	76.9782	78.628	98.7938	121.835	68.9483	62.5695	70.7042	74.747	1.02143	1.2834	1.58271	0.907484	1.02547	1.0841
AAA.454ESTABI.16683	88.6322	203.202	209.82	192.965	68.9385	78.0967	94.8878	106.22	2.29265	2.36732	2.17715	1.13285	1.37641	1.54079
AAA.454ESTABI.5546	91.3958	133.974	159.426	142.29	68.9352	95.9042	90.21	98.6917	1.46587	1.74434	1.55685	1.39122	1.30862	1.43166
AAA.454ESTABI.8170	78.0866	57.5126	57.2916	47.0732	68.9233	78.8509	62.862	93.072	0.736523	0.733693	0.602834	1.14404	0.912058	1.35037
AAA.454ESTABI.22739	67.1569	68.4533	80.522	81.7542	68.9208	78.7248	72.4784	61.8953	1.0193	1.19901	1.21736	1.14225	1.05162	0.898064
AAA.454ESTABI.18770	68.8749	14.2387	18.4154	17.4651	68.9146	96.9814	84.3937	124.739	0.206733	0.267375	0.253578	1.40727	1.22461	1.81005
AAA.454ESTABI.16235	59.7101	28.1829	20.4408	10.9182	68.8907	90.5304	66.0879	66.2963	0.471995	0.342334	0.182854	1.31412	0.959315	0.96234
AAA.454ESTABI.14615	75.3094	101.116	112.799	128.508	68.8782	90.2618	73.5473	59.9108	1.34267	1.4978	1.7064	1.31045	1.06779	0.869808
AAA.454ESTABI.18402	73.811	180.554	209.781	125.5	68.8705	172.402	38.7832	60.4947	2.44617	2.84213	1.70029	2.50328	0.563131	0.878383
AAA.454ESTABI.23521	91.4925	41.0373	31.8091	31.8776	68.8234	53.8723	59.6372	35.6458	0.448532	0.347668	0.348417	0.782762	0.866524	0.517931
AAA.454ESTABI.23908	90.9129	36.1389	32.2803	32.8872	68.8004	52.7495	81.4103	82.4711	0.397511	0.355069	0.361744	0.766703	1.18328	1.1987
AAA.454ESTABI.21462	65.825	71.39	91.1082	81.9693	68.7771	58.9746	70.1231	80.5642	1.08454	1.3841	1.24526	0.857475	1.01957	1.17138
AAA.454ESTABI.16936	88.6282	54.2549	47.3217	50.2759	68.7455	77.4245	92.6931	71.0976	0.612164	0.533935	0.567268	1.12625	1.34835	1.03421
AAA.454ESTABI.13449	40.0779	1.14914	0.47143	1.27669	68.7418	66.0679	56.2778	61.5089	0.0286726	0.0117628	0.0318553	0.961102	0.818685	0.894783
AAA.454ESTABI.19042	69.769	27.1228	25.4799	30.1819	68.7292	49.0202	62.3051	33.5282	0.388752	0.365204	0.432598	0.713238	0.90653	0.48783
AAA.454ESTABI.22991	74.0214	54.9348	42.1099	33.5232	68.6769	54.8939	77.4465	73.2879	0.742148	0.568889	0.452885	0.799307	1.12769	1.06714
AAA.454ESTABI.19959	72.0597	45.0748	45.4414	38.6183	68.6674	86.9471	65.1919	54.0448	0.625521	0.630607	0.535921	1.26621	0.949386	0.787052
AAA.454ESTABI.21228	75.8613	57.2847	55.3512	60.6235	68.64	74.9875	85.1609	85.3814	0.755124	0.729637	0.799136	1.09248	1.24069	1.2439
AAA.454ESTABI.20964	84.2242	73.0452	75.8185	71.0479	68.5664	67.8782	56.2644	76.0586	0.867271	0.900199	0.843558	0.989963	0.820583	1.10927
AAA.454ESTABI.23807	77.7568	71.8838	81.1126	99.7318	68.5492	67.2194	95.3345	93.9187	0.924469	1.04316	1.28261	0.9806	1.39075	1.37009
AAA.454ESTABI.10233	66.9268	69.1911	79.1578	63.4588	68.5368	79.8474	80.3628	91.5184	1.03383	1.18275	0.948183	1.16503	1.17255	1.33532
AAA.454ESTABI.14912	71.71	49.7423	62.6447	66.8376	68.5301	70.6189	40.6055	55.9005	0.693659	0.873583	0.932054	1.03048	0.592521	0.815707
AAA.454ESTABI.16518	66.7711	31.8044	27.1478	35.3864	68.5167	66.8842	41.3005	40.5766	0.47632	0.40658	0.529966	0.976174	0.60278	0.592215
AAA.454ESTABI.14818	80.5572	101.26	91.5056	61.7634	68.4355	81.7537	90.4426	58.583	1.257	1.13591	0.766703	1.19461	1.32157	0.856032
AAA.454ESTABI.22069	105.977	180.421	203.123	187.485	68.3966	66.2106	111.872	88.1216	1.70246	1.91668	1.76912	0.968039	1.63563	1.28839
AAA.454ESTABI.16686	74.3381	83.9117	69.9163	63.0231	68.3624	84.481	64.2433	92.0651	1.12878	0.940518	0.847789	1.23578	0.939746	1.34672
AAA.454ESTABI.3850	84.6377	129.66	128.562	140.422	68.2773	82.1284	116.387	115.492	1.53195	1.51896	1.6591	1.20287	1.70462	1.69152
AAA.454ESTABI.16424	96.2355	185	131.761	110.25	68.2401	67.957	96.0317	48.0911	1.92236	1.36915	1.14563	0.995851	1.40726	0.704734
AAA.454ESTABI.3034	150.683	13.6022	14.1758	11.4374	68.2376	41.1566	83.7551	10.4639	0.0902703	0.094077	0.0759035	0.603136	1.2274	0.153346
AAA.454ESTABI.17548	76.0506	115.845	136.201	135.841	68.1719	62.9063	80.2386	86.0123	1.52326	1.79092	1.7862	0.922759	1.177	1.2617
AAA.454ESTABI.16096	74.4803	102.52	105.172	123.677	68.1426	66.8379	64.5381	54.5107	1.37648	1.41208	1.66053	0.980853	0.947103	0.79995
AAA.454ESTABI.15073	66.3784	79.1522	82.5943	81.8603	68.0994	68.2794	83.8435	74.9308	1.19244	1.2443	1.23324	1.00264	1.23119	1.10032
AAA.454ESTABI.15935	74.9136	85.2288	98.9478	99.4612	68.0459	93.8343	79.7216	95.586	1.1377	1.32083	1.32768	1.37898	1.17158	1.40473
AAA.454ESTABI.21063	76.8102	108.867	101.201	118.562	68.0455	100.493	98.8571	67.3836	1.41735	1.31754	1.54357	1.47685	1.45281	0.990272
AAA.454ESTABI.15275	73.1617	42.0268	29.4355	23.3594	68.0343	65.0268	48.7655	87.6865	0.574437	0.402336	0.319285	0.955794	0.716778	1.28886
AAA.454ESTABI.5217	68.1571	113.126	97.3799	115.403	68.028	93.4421	52.0483	69.7437	1.65978	1.42876	1.69319	1.37358	0.765102	1.02522
AAA.454ESTABI.21375	76.9857	71.9289	73.9529	80.418	67.9645	57.8501	80.3201	98.7592	0.934316	0.960607	1.04458	0.851181	1.1818	1.4531
AAA.454ESTABI.14166	76.6683	69.8309	64.4033	71.9954	67.9628	83.4	85.964	92.3917	0.910818	0.840024	0.93905	1.22714	1.26487	1.35945
AAA.454ESTABI.20161	80.9688	85.4167	95.186	86.0521	67.8512	69.4424	77.7182	105.282	1.05493	1.17559	1.06278	1.02345	1.14542	1.55166
AAA.454ESTABI.16482	78.1609	78.1455	103.884	130.637	67.7756	55.718	81.7512	59.1886	0.999802	1.32911	1.67138	0.822095	1.2062	0.873302
AAA.454ESTABI.22667	56.2726	48.6995	58.6977	57.4751	67.7613	54.0473	39.1693	42.0515	0.86542	1.04309	1.02137	0.797612	0.578048	0.620583
AAA.454ESTABI.24315	77.6432	54.1806	64.7962	72.8963	67.7425	68.7475	89.1572	80.1263	0.697816	0.834538	0.938863	1.01484	1.31612	1.18281
AAA.454ESTABI.15423	58.6765	83.3363	85.7742	120.125	67.7115	96.0903	51.5697	51.3399	1.42027	1.46182	2.04724	1.41911	0.761609	0.758216
AAA.454ESTABI.4604	70.5569	34.129	28.6663	25.6133	67.6752	56.1747	64.7316	42.8013	0.483709	0.406286	0.363017	0.830063	0.956504	0.632451
AAA.454ESTABI.18766	73.1662	69.0971	86.4483	89.7392	67.6707	71.2763	79.3851	73.8628	0.944386	1.18153	1.22651	1.05328	1.17311	1.0915
AAA.454ESTABI.15350	74.9075	67.7976	74.6056	66.0494	67.5898	69.1023	87.6132	80.861	0.905084	0.995969	0.881745	1.02238	1.29625	1.19635
AAA.454ESTABI.18930	72.0571	31.5632	30.3747	25.2635	67.5764	53.8579	35.9035	31.9198	0.43803	0.421537	0.350603	0.796993	0.531303	0.472352
AAA.454ESTABI.15343	68.6464	49.3821	59.2152	50.6256	67.5743	82.9788	91.6575	85.7224	0.719369	0.862612	0.737484	1.22796	1.3564	1.26856
AAA.454ESTABI.24611	63.3179	10.1682	9.54352	19.9863	67.507	67.5177	115.832	79.965	0.160589	0.150724	0.31565	1.00016	1.71586	1.18454
AAA.454ESTABI.25049	71.3453	34.2165	33.7612	43.0709	67.4784	74.7241	72.8214	84.1841	0.47959	0.473209	0.603697	1.10738	1.07918	1.24757
AAA.454ESTABI.4194	76.909	23.4675	28.1258	42.8154	67.4724	42.2277	78.9939	86.0179	0.305133	0.365703	0.556702	0.625852	1.17076	1.27486
AAA.454ESTABI.19519	63.6406	169.49	216.869	227.189	67.4144	143.458	63.6156	79.3022	2.66323	3.40772	3.56987	2.12801	0.943649	1.17634
AAA.454ESTABI.18009	85.163	102.391	122.73	133.854	67.4	72.7038	77.0261	119.098	1.20229	1.44112	1.57174	1.07869	1.14282	1.76704
AAA.454ESTABI.14661	69.7392	45.4696	44.6885	44.185	67.3857	49.9464	53.0493	53.7095	0.651995	0.640794	0.633575	0.741201	0.787249	0.797045
AAA.454ESTABI.22304	72.0125	47.5986	41.7096	45.8525	67.3587	76.0866	84.0844	101.02	0.660977	0.5792	0.636729	1.12957	1.24831	1.49973
AAA.454ESTABI.24444	63.2215	22.1694	26.3848	34.7206	67.352	54.8464	67.54	69.719	0.350662	0.417339	0.54919	0.814325	1.00279	1.03514
AAA.454ESTABI.19772	83.9914	43.6267	40.2122	45.7965	67.3108	46.3042	61.019	66.3199	0.519419	0.478765	0.545252	0.687916	0.906525	0.985278
AAA.454ESTABI.3364	100.53	42.7194	43.5869	45.5292	67.2373	56.1949	65.855	54.3542	0.424941	0.433569	0.45289	0.83577	0.979442	0.808394
AAA.454ESTABI.8562	90.2011	73.6334	63.963	71.7181	67.2216	49.0931	65.8953	22.1572	0.816324	0.709115	0.795091	0.730317	0.980269	0.329615
AAA.454ESTABI.444	68.6367	35.9899	41.6953	24.495	67.0743	64.61	53.0929	96.979	0.524354	0.607479	0.35688	0.96326	0.791554	1.44584
AAA.454ESTABI.20386	72.5324	87.2255	115.326	125.612	67.073	87.5615	77.9037	95.8945	1.20257	1.58999	1.73181	1.30547	1.16148	1.4297
AAA.454ESTABI.21299	85.2061	88.3093	89.4501	92.9928	67.0593	56.7332	73.1502	74.7849	1.03642	1.04981	1.09139	0.846015	1.09083	1.1152
AAA.454ESTABI.18096	70.193	81.7562	65.982	57.3241	67.0013	78.0018	56.0896	64.4447	1.16473	0.940008	0.816664	1.16418	0.837142	0.961843
AAA.454ESTABI.20595	68.0756	12.1557	10.8185	20.3412	66.829	69.7533	108.611	93.832	0.178561	0.158919	0.298803	1.04376	1.6252	1.40406
AAA.454ESTABI.15668	79.2088	69.5421	74.2018	67.7013	66.8203	73.5564	74.7056	77.4453	0.87796	0.936787	0.85472	1.10081	1.11801	1.15901
AAA.454ESTABI.15691	71.6086	59.9039	60.3768	59.536	66.7861	67.9291	75.0239	71.9445	0.836546	0.84315	0.831408	1.01712	1.12335	1.07724
AAA.454ESTABI.17095	83.4579	137.355	128.612	135.791	66.7537	65.4344	97.118	99.3464	1.6458	1.54104	1.62707	0.980236	1.45487	1.48825
AAA.454ESTABI.16609	73.0965	91.3343	96.5791	93	66.7077	78.2945	81.1033	87.2026	1.2495	1.32125	1.27229	1.17369	1.2158	1.30723
AAA.454ESTABI.15383	82.334	50.817	43.1676	37.3243	66.596	58.442	55.9762	38.9236	0.617205	0.524299	0.453328	0.87756	0.840534	0.584473
AAA.454ESTABI.6807	58.2932	58.8603	55.2813	60.8804	66.5664	92.5806	43.2844	75.306	1.00973	0.948332	1.04438	1.3908	0.650244	1.13129
AAA.454ESTABI.20456	55.8594	128.296	175.481	143.137	66.5586	66.9091	148.886	120.991	2.29677	3.14148	2.56246	1.00527	2.23691	1.81781
AAA.454ESTABI.13345	50.3637	4.05992	3.16788	8.24238	66.5129	66.29	115.454	93.5026	0.0806119	0.0629	0.163657	0.99665	1.73581	1.40578
AAA.454ESTABI.8580	77.6726	51.593	48.6913	39.9231	66.5017	72.5467	69.026	80.8465	0.664237	0.626878	0.513992	1.0909	1.03796	1.21571
AAA.454ESTABI.16077	55.2252	17.7521	18.2709	20.8234	66.4483	74.0727	71.6215	72.2024	0.321449	0.330843	0.377064	1.11474	1.07785	1.0866
AAA.454ESTABI.15702	79.4712	121.674	132.209	142.686	66.4014	96.5194	97.7547	88.8429	1.53105	1.66361	1.79545	1.45357	1.47218	1.33797
AAA.454ESTABI.20377	91.1835	205.864	199.852	194.916	66.3791	57.6752	89.4881	59.9929	2.25769	2.19176	2.13763	0.868875	1.34814	0.903792
AAA.454ESTABI.15525	61.8938	70.4748	71.8428	73.702	66.3228	63.4188	83.6588	74.7021	1.13864	1.16074	1.19078	0.956214	1.26139	1.12634
AAA.454ESTABI.15123	61.1178	69.1161	85.3091	80.0563	66.3096	76.1735	56.3179	79.2364	1.13087	1.39581	1.30987	1.14876	0.849317	1.19495
AAA.454ESTABI.23469	73.994	98.9334	117.011	92.8565	66.2585	75.6667	102.132	100.438	1.33705	1.58136	1.25492	1.14199	1.54142	1.51585
AAA.454ESTABI.6988	61.8749	3.452	4.49062	3.69746	66.2426	59.6614	45.8657	56.4949	0.05579	0.0725758	0.059757	0.90065	0.69239	0.852848
AAA.454ESTABI.22170	65.7527	63.3698	77.0653	88.2698	66.2258	85.4358	83.3896	86.9886	0.96376	1.17205	1.34245	1.29007	1.25917	1.31351
AAA.454ESTABI.19630	55.2962	3.55102	2.47749	6.18749	66.1575	66.8711	70.528	67.0642	0.0642181	0.044804	0.111897	1.01079	1.06606	1.01371
AAA.454ESTABI.15635	74.89	258.487	320.252	428.765	66.1255	105.583	156.4	88.5499	3.45155	4.2763	5.72526	1.59671	2.36519	1.33912
AAA.454ESTABI.11830	53.4587	5.22024	3.01922	6.54163	66.0651	48.6907	39.968	75.3076	0.0976498	0.0564775	0.122368	0.737011	0.604978	1.1399
AAA.454ESTABI.18584	91.9707	77.7726	82.8042	89.8078	66.0471	45.4298	67.0808	47.9814	0.845623	0.900333	0.976483	0.68784	1.01565	0.726474
AAA.454ESTABI.17794	56.8948	53.9747	55.8339	45.1845	66.0387	59.7007	28.6134	51.404	0.948675	0.981353	0.794176	0.904026	0.433283	0.778392
AAA.454ESTABI.21633	68.068	37.6997	32.434	33.2211	65.9562	70.471	66.5749	69.7258	0.553853	0.476495	0.488058	1.06845	1.00938	1.05715
AAA.454ESTABI.22055	76.9421	34.1261	27.1825	32.3044	65.9448	65.9066	60.8691	87.9203	0.443529	0.353285	0.419853	0.999421	0.923031	1.33324
AAA.454ESTABI.9986	68.5117	7.59709	5.19841	9.2684	65.9329	56.2845	89.7562	70.012	0.110887	0.0758763	0.135282	0.853664	1.36133	1.06187
AAA.454ESTABI.20586	72.3212	77.5813	29.0037	4.42025	65.931	82.0755	44.6426	67.6461	1.07273	0.40104	0.0611198	1.24487	0.677111	1.02601
AAA.454ESTABI.16439	78.0682	117.582	129.854	117.561	65.9283	96.9035	87.3233	99.5219	1.50614	1.66334	1.50587	1.46983	1.32452	1.50955
AAA.454ESTABI.15831	60.1878	23.0717	15.1234	12.4458	65.9172	52.8794	51.0901	44.8443	0.383328	0.25127	0.206782	0.802208	0.775064	0.680312
AAA.454ESTABI.17244	74.301	50.7611	53.8108	60.1196	65.8984	54.5282	54.817	95.5787	0.683182	0.724228	0.809136	0.827459	0.831842	1.4504
AAA.454ESTABI.17768	71.5458	56.1563	61.6528	46.5736	65.8881	86.6882	83.3719	96.5865	0.784901	0.861726	0.650962	1.31569	1.26536	1.46592
AAA.454ESTABI.16684	77.1528	144.091	103.977	105.631	65.8481	77.2122	61.0052	65.0802	1.8676	1.34768	1.36912	1.17258	0.926453	0.988338
AAA.454ESTABI.23915	69.797	68.2837	39.5942	15.2037	65.8343	82.3867	86.8035	84.5991	0.978319	0.567277	0.217827	1.25143	1.31851	1.28503
AAA.454ESTABI.17509	63.4335	24.1033	29.0009	40.4697	65.7797	67.6971	66.6086	63.3633	0.379977	0.457186	0.637986	1.02915	1.0126	0.963265
AAA.454ESTABI.20418	72.8644	54.2306	65.8159	78.0917	65.7778	74.6623	66.4837	58.3495	0.744267	0.903265	1.07174	1.13507	1.01073	0.887069
AAA.454ESTABI.8584	53.031	2.56933	2.03118	2.58633	65.7417	57.2217	106.727	106.321	0.0484496	0.0383017	0.0487701	0.870402	1.62343	1.61725
AAA.454ESTABI.17144	89.6345	19.6866	17.2163	14.9648	65.678	74.0704	81.0723	57.5149	0.219632	0.192072	0.166953	1.12778	1.23439	0.87571
AAA.454ESTABI.17386	70.0489	94.4771	77.9753	43.2821	65.6639	93.6483	114.431	98.6172	1.34873	1.11316	0.617885	1.42618	1.74267	1.50185
AAA.454ESTABI.16985	86.2437	100.177	102.803	93.9415	65.6609	80.6237	136.301	95.4179	1.16156	1.19201	1.08926	1.22788	2.07583	1.45319
AAA.454ESTABI.19545	72.4606	69.485	71.324	63.9467	65.6604	86.5624	103.223	91.5913	0.958935	0.984314	0.882503	1.31834	1.57208	1.39492
AAA.454ESTABI.16177	77.909	93.7909	92.5405	89.6238	65.6503	79.5296	68.7767	55.2353	1.20385	1.1878	1.15037	1.21141	1.04762	0.841357
AAA.454ESTABI.19149	65.5088	49.2909	48.1111	41.6086	65.6353	83.5051	78.8104	54.0102	0.752432	0.734423	0.635161	1.27226	1.20073	0.822883
AAA.454ESTABI.16999	59.5553	46.2552	47.703	46.694	65.6343	59.3626	36.2561	57.1552	0.776675	0.800986	0.784045	0.904445	0.552396	0.870813
AAA.454ESTABI.13988	76.5996	71.2032	72.1185	84.0563	65.6337	70.2471	82.4645	71.9578	0.929551	0.9415	1.09735	1.07029	1.25643	1.09635
AAA.454ESTABI.22662	79.4483	108.515	85.5051	59.1136	65.6239	53.6363	73.0616	54.4968	1.36585	1.07624	0.744052	0.817328	1.11334	0.830441
AAA.454ESTABI.24604	53.7719	8.04873	8.1927	17.3864	65.6105	58.4152	63.1456	56.1357	0.149683	0.15236	0.323337	0.890334	0.962432	0.85559
AAA.454ESTABI.15483	78.329	34.6819	16.936	15.7966	65.5698	63.4175	47.2662	63.0243	0.442772	0.216216	0.20167	0.967176	0.720854	0.961179
AAA.454ESTABI.22174	68.0421	29.9386	27.9462	20.8876	65.5575	75.3092	81.2817	136.375	0.440001	0.410719	0.306981	1.14875	1.23985	2.08023
AAA.454ESTABI.21695	64.143	27.0849	29.7473	35.5153	65.4377	62.0542	72.8855	87.7788	0.422258	0.463765	0.55369	0.948295	1.11382	1.34141
AAA.454ESTABI.7607	87.0317	146.674	147.585	148.214	65.4181	87.2135	116.72	92.719	1.68529	1.69576	1.70299	1.33317	1.78421	1.41733
AAA.454ESTABI.24925	75.9642	145.763	131.244	87.1962	65.3485	95.444	139.611	72.1478	1.91884	1.72771	1.14786	1.46054	2.13641	1.10405
AAA.454ESTABI.21322	69.2768	76.5582	73.3471	82.4778	65.3313	72.0031	82.0828	72.419	1.1051	1.05875	1.19055	1.10212	1.25641	1.10849
AAA.454ESTABI.4724	58.9443	4.39311	4.19872	9.02624	65.3127	47.896	59.1489	70.8698	0.0745298	0.0712319	0.153132	0.733333	0.905627	1.08508
AAA.454ESTABI.17145	67.3857	78.8448	76.7415	79.158	65.2983	60.0721	67.6443	65.852	1.17005	1.13884	1.1747	0.919964	1.03593	1.00848
AAA.454ESTABI.8296	75.3152	70.0879	79.6558	71.6099	65.2529	114.37	80.3944	83.4947	0.930594	1.05763	0.950803	1.75272	1.23204	1.27956
AAA.454ESTABI.20975	64.6584	107.44	115.758	114.203	65.2422	96.3848	75.6971	77.7154	1.66166	1.7903	1.76625	1.47734	1.16025	1.19118
AAA.454ESTABI.156	70.3299	46.5425	40.5675	32.6584	65.2216	70.5831	80.3582	92.9001	0.661774	0.576818	0.464361	1.0822	1.23208	1.42438
AAA.454ESTABI.8119	78.4927	232.77	148.988	123.441	65.1492	78.2093	50.8757	70.4442	2.96549	1.89811	1.57264	1.20046	0.780911	1.08128
AAA.454ESTABI.19980	58.349	61.0615	71.3252	69.0944	65.1391	61.5648	78.709	86.6374	1.04649	1.22239	1.18416	0.945128	1.20832	1.33004
AAA.454ESTABI.18958	72.0792	37.3735	27.0872	23.5339	65.1287	55.0038	45.5885	54.7481	0.518506	0.375797	0.326501	0.84454	0.699975	0.840614
AAA.454ESTABI.7740	57.2207	110.791	115.128	102.378	65.1231	61.5949	92.4188	76.9549	1.93621	2.012	1.78918	0.945823	1.41914	1.18168
AAA.454ESTABI.17264	69.8317	93.9563	109.392	102.081	65.0668	78.0497	85.9856	86.3527	1.34547	1.56651	1.46182	1.19953	1.3215	1.32714
AAA.454ESTABI.20274	71.667	122.942	142.126	155.001	65.0512	81.0032	85.4122	72.6578	1.71546	1.98314	2.16279	1.24522	1.313	1.11693
AAA.454ESTABI.20174	68.5588	93.6882	107.758	108.258	65.0287	70.8501	87.9566	68.9518	1.36654	1.57176	1.57905	1.08952	1.35258	1.06033
AAA.454ESTABI.15857	88.0096	27.1176	24.1705	21.1294	65.0202	62.8071	30.5682	74.6424	0.308121	0.274635	0.240081	0.965962	0.470134	1.14799
AAA.454ESTABI.23365	69.2566	254.696	279.811	190.707	64.9643	109.552	127.434	90.1647	3.67757	4.04021	2.75363	1.68634	1.96159	1.38791
AAA.454ESTABI.16628	47.5449	4.9436	4.43971	4.64601	64.928	54.449	52.8412	75.5055	0.103977	0.0933793	0.0977184	0.838607	0.813843	1.16291
AAA.454ESTABI.5120	76.2812	9.45149	9.16409	7.33872	64.8938	68.3669	55.0897	69.3615	0.123903	0.120136	0.0962061	1.05352	0.848921	1.06885
AAA.454ESTABI.21686	67.8753	85.6841	105.53	107.93	64.7799	64.5885	89.0026	83.4566	1.26237	1.55476	1.59012	0.997046	1.37392	1.28831
AAA.454ESTABI.20053	61.481	80.8172	87.0534	79.595	64.6616	62.5975	86.2168	104.549	1.31451	1.41594	1.29463	0.968079	1.33335	1.61686
AAA.454ESTABI.8654	52.3978	22.119	18.9554	20.4622	64.652	54.4617	36.6514	35.1788	0.422137	0.361759	0.390516	0.842383	0.566903	0.544125
AAA.454ESTABI.24937	49.5349	1.38423	1.92462	5.30415	64.5076	49.3465	71.6758	65.6052	0.0279446	0.0388538	0.107079	0.764972	1.11112	1.01701
AAA.454ESTABI.16902	75.2677	73.5814	75.9082	60.14	64.45	80.0421	46.769	41.1477	0.977595	1.00851	0.799014	1.24193	0.725664	0.638444
AAA.454ESTABI.8709	90.4799	133.033	180.097	187.501	64.4035	77.2777	83.6389	86.2174	1.47031	1.99046	2.07229	1.1999	1.29867	1.33871
AAA.454ESTABI.22030	66.5704	62.9814	88.9838	79.8582	64.385	73.6477	64.4905	135.454	0.946088	1.33669	1.19961	1.14386	1.00164	2.10382
AAA.454ESTABI.4892	80.268	74.2388	71.4231	45.7507	64.3766	66.3475	62.6706	77.9828	0.924886	0.889808	0.569974	1.03061	0.973499	1.21135
AAA.454ESTABI.15265	59.1098	3.7369	2.80435	2.94414	64.3501	50.5877	61.775	93.3941	0.0632197	0.0474431	0.0498079	0.786132	0.959983	1.45134
AAA.454ESTABI.21367	71.9188	110.157	120.031	114.154	64.3486	56.5025	79.0395	58.7896	1.53169	1.66899	1.58726	0.878069	1.2283	0.913611
AAA.454ESTABI.23579	52.4024	6.34734	8.13405	10.3451	64.3441	70.2857	84.9644	118.115	0.121127	0.155223	0.197417	1.09234	1.32047	1.83568
AAA.454ESTABI.19232	74.8777	66.0816	77.361	92.6681	64.2862	65.3625	78.7436	64.3395	0.882528	1.03317	1.23759	1.01674	1.22489	1.00083
AAA.454ESTABI.17733	86.8229	48.8267	43.4643	57.2785	64.2817	62.9041	86.4516	44.6994	0.562371	0.500609	0.659716	0.97857	1.34489	0.695367
AAA.454ESTABI.15040	80.1601	282.481	282.299	286.981	64.2347	73.4802	70.7338	62.2908	3.52396	3.52169	3.5801	1.14393	1.10118	0.969737
AAA.454ESTABI.20781	64.826	34.8384	38.4751	46.1829	64.2324	88.3197	63.7994	69.3367	0.537414	0.593513	0.712413	1.375	0.99326	1.07947
AAA.454ESTABI.20910	51.7574	3.76622	1.80974	1.41171	64.155	47.3971	52.0692	58.6378	0.0727668	0.0349659	0.0272755	0.73879	0.811615	0.914001
AAA.454ESTABI.6555	67.4738	35.202	36.6844	30.1059	64.155	76.953	64.6484	83.548	0.521714	0.543684	0.446187	1.19948	1.00769	1.30228
AAA.454ESTABI.10907	51.4736	53.5624	50.7155	35.6893	64.1121	52.2918	53.7665	65.6521	1.04058	0.985271	0.693352	0.815631	0.838632	1.02402
AAA.454ESTABI.18126	84.6409	38.9411	32.8446	35.0955	64.0586	73.6995	71.8454	72.2197	0.460074	0.388046	0.41464	1.1505	1.12156	1.1274
AAA.454ESTABI.22624	46.1839	2.92339	2.40896	6.62746	64.0428	64.3721	76.5686	75.2268	0.0632988	0.0521601	0.143502	1.00514	1.19559	1.17463
AAA.454ESTABI.21323	61.9201	13.4201	13.4939	18.6993	64.0288	65.4076	62.3746	55.8902	0.216733	0.217925	0.301992	1.02153	0.974164	0.872891
AAA.454ESTABI.8199	58.2655	81.5221	99.3816	84.2905	64.0144	53.9741	79.258	72.6423	1.39915	1.70567	1.44666	0.843155	1.23813	1.13478
AAA.454ESTABI.18345	67.8629	101.76	93.486	90.6075	64.0056	62.7662	63.8979	68.2202	1.49949	1.37757	1.33516	0.980637	0.998317	1.06585
AAA.454ESTABI.23558	55.8082	67.2285	76.0578	61.496	63.9829	88.8464	55.3015	69.7131	1.20463	1.36284	1.10192	1.3886	0.864318	1.08956
AAA.454ESTABI.10152	49.4004	90.9254	92.1583	112.894	63.9744	93.8364	45.9497	47.4269	1.84058	1.86554	2.28528	1.46678	0.718251	0.741341
AAA.454ESTABI.23005	69.4443	101.742	72.5768	45.7105	63.919	80.6788	60.2913	53.6853	1.46509	1.04511	0.658232	1.2622	0.943245	0.839895
AAA.454ESTABI.9578	65.4331	26.3905	21.9561	12.4607	63.9182	59.324	65.9378	69.7611	0.403321	0.335551	0.190434	0.928123	1.0316	1.09141
AAA.454ESTABI.18999	74.2404	160.794	138.592	76.7252	63.8688	88.5167	75.479	65.8872	2.16586	1.86681	1.03347	1.38591	1.18178	1.0316
AAA.454ESTABI.13971	74.2173	53.5075	54.0958	47.7098	63.7414	68.0141	61.5819	68.5073	0.720957	0.728884	0.642839	1.06703	0.966121	1.07477
AAA.454ESTABI.15052	70.6779	87.273	95.3727	109.36	63.7041	58.6726	109.458	79.9794	1.2348	1.3494	1.5473	0.921017	1.71822	1.25548
AAA.454ESTABI.16560	70.9269	77.1945	96.6562	82.7944	63.6318	80.7778	68.989	145.739	1.08837	1.36276	1.16732	1.26946	1.08419	2.29035
AAA.454ESTABI.13999	74.5472	96.0692	116.341	117.191	63.6293	91.6419	102.686	109.444	1.2887	1.56064	1.57204	1.44025	1.61381	1.72003
AAA.454ESTABI.14186	83.1277	46.2224	39.6774	56.0929	63.6187	65.5961	88.5602	40.7225	0.556041	0.477306	0.67478	1.03108	1.39205	0.640102
AAA.454ESTABI.19411	74.9951	93.9807	126.525	110.295	63.6044	66.9014	47.7165	104.136	1.25316	1.6871	1.4707	1.05184	0.750207	1.63725
AAA.454ESTABI.17081	72.3369	52.5006	39.7422	30.8324	63.544	64.8169	80.7475	78.2404	0.725779	0.549403	0.426233	1.02003	1.27073	1.23128
AAA.454ESTABI.19093	60.9913	15.6483	13.126	10.54	63.4804	66.6454	67.9063	79.0727	0.256566	0.215211	0.172811	1.04986	1.06972	1.24562
AAA.454ESTABI.15972	64.6642	90.9733	112.267	131.103	63.3928	93.0403	64.4926	68.2508	1.40686	1.73616	2.02744	1.46768	1.01735	1.07663
AAA.454ESTABI.22733	71.603	54.5101	49.192	44.374	63.2826	62.0418	60.273	49.2648	0.761282	0.68701	0.619723	0.980392	0.952442	0.778489
AAA.454ESTABI.19689	65.0817	69.5717	71.9151	79.1543	63.2791	74.8139	78.8262	96.0835	1.06899	1.105	1.21623	1.18228	1.24569	1.51841
AAA.454ESTABI.15695	69.3559	60.7211	69.2669	71.2949	63.2736	72.7822	62.807	96.0904	0.8755	0.998717	1.02796	1.15028	0.992625	1.51865
AAA.454ESTABI.18056	81.564	98.9752	93.2235	75.5476	63.2352	61.7621	88.3042	68.2398	1.21347	1.14295	0.926237	0.976705	1.39644	1.07914
AAA.454ESTABI.9993	77.991	119.691	107.405	85.0692	63.0139	101.616	89.3752	82.9761	1.53467	1.37714	1.09076	1.61259	1.41834	1.31679
AAA.454ESTABI.16796	83.5129	121.836	118.018	126.02	62.9881	83.8335	101.867	79.997	1.45889	1.41318	1.50899	1.33094	1.61724	1.27003
AAA.454ESTABI.16719	67.5383	32.6906	20.9769	14.8698	62.9716	98.2497	37.1235	41.1775	0.48403	0.310593	0.220168	1.56022	0.589528	0.653907
AAA.454ESTABI.15025	64.9829	105.999	111.459	93.322	62.921	64.5444	76.3911	70.3149	1.63118	1.71521	1.4361	1.0258	1.21408	1.11751
AAA.454ESTABI.21497	59.9312	48.6053	43.7919	31.9514	62.8435	77.8666	41.2444	52.2904	0.811017	0.730702	0.533135	1.23906	0.656303	0.832073
AAA.454ESTABI.15164	70.0847	53.5452	46.1905	29.8518	62.8005	68.3118	74.5174	83.4408	0.764008	0.659067	0.425938	1.08776	1.18657	1.32866
AAA.454ESTABI.14594	83.9006	53.869	48.2099	51.4067	62.737	81.4132	64.5373	81.7231	0.642057	0.574607	0.612709	1.29769	1.0287	1.30263
AAA.454ESTABI.16507	60.7475	72.5166	61.9932	54.8246	62.701	53.5682	70.9463	71.9359	1.19374	1.02051	0.902499	0.854342	1.1315	1.14728
AAA.454ESTABI.21287	53.8073	4.73417	2.46483	1.89044	62.6838	44.5184	31.0823	64.2695	0.0879839	0.0458084	0.0351335	0.710206	0.495858	1.0253
AAA.454ESTABI.21305	78.3252	65.4217	74.2412	76.7992	62.6725	83.3749	46.6787	55.1483	0.835257	0.947858	0.980517	1.33033	0.744804	0.879945
AAA.454ESTABI.22949	68.7679	33.9515	29.7777	29.6922	62.6397	65.8233	49.948	41.2432	0.493712	0.433017	0.431775	1.05082	0.797386	0.65842
AAA.454ESTABI.13426	51.3715	0.847209	0.874786	0.367619	62.5224	49.9672	31.1974	62.0315	0.0164918	0.0170286	0.00715609	0.799189	0.49898	0.992148
AAA.454ESTABI.15336	79.2229	110.89	141.09	165.911	62.4665	93.0891	64.2777	76.6806	1.39972	1.78092	2.09423	1.49022	1.02899	1.22755
AAA.454ESTABI.17824	74.0231	66.1252	70.4058	88.9502	62.4662	96.1322	98.7153	76.4639	0.893305	0.951134	1.20166	1.53895	1.5803	1.22408
AAA.454ESTABI.4877	69.4684	70.7845	89.5133	100.113	62.396	72.2554	89.3601	87.5147	1.01895	1.28855	1.44113	1.15801	1.43214	1.40257
AAA.454ESTABI.23738	72.2446	107.16	107.283	134.535	62.3847	63.8466	94.8699	57.3431	1.48329	1.485	1.86222	1.02343	1.52072	0.919186
AAA.454ESTABI.17983	61.9303	23.1918	25.8146	23.3194	62.3531	66.0444	59.3683	85.1342	0.374482	0.416833	0.376543	1.0592	0.952131	1.36536
AAA.454ESTABI.22443	59.6739	1.6996	1.17603	2.65638	62.3121	58.7901	40.519	38.5523	0.0284815	0.0197076	0.044515	0.943478	0.65026	0.618698
AAA.454ESTABI.24901	65.1535	30.6274	38.1052	60.2486	62.2804	133.296	66.4081	77.9098	0.47008	0.584853	0.924717	2.14026	1.06628	1.25095
AAA.454ESTABI.20748	69.2925	95.8281	105.851	94.8341	62.2752	79.1164	110.588	69.6745	1.38295	1.5276	1.3686	1.27043	1.77579	1.11882
AAA.454ESTABI.14969	66.1645	95.2115	112.078	122.777	62.203	52.5372	87.5712	82.9301	1.43901	1.69393	1.85564	0.844609	1.40783	1.33322
AAA.454ESTABI.2334	53.6606	51.1095	44.78	45.6093	62.1996	64.5306	60.0711	80.0843	0.952458	0.834503	0.849958	1.03748	0.96578	1.28754
AAA.454ESTABI.5102	85.2127	212.174	252.837	178.711	62.1764	65.2001	75.2197	123.654	2.48994	2.96712	2.09723	1.04863	1.20978	1.98877
AAA.454ESTABI.17931	68.6357	102.268	135.607	102.938	62.1341	71.6836	49.5422	67.5577	1.49002	1.97576	1.49977	1.15369	0.797342	1.08729
AAA.454ESTABI.1546	72.1471	69.2682	87.4158	70.0616	62.1306	55.2673	80.8636	88.7375	0.960097	1.21163	0.971094	0.889535	1.30151	1.42824
AAA.454ESTABI.15825	68.5464	78.8888	59.9886	36.5022	62.1304	82.5561	111.642	101.885	1.15088	0.875153	0.532518	1.32875	1.7969	1.63986
AAA.454ESTABI.17007	65.6282	60.6061	72.4919	57.8862	62.1134	73.1702	93.7605	78.8748	0.923476	1.10458	0.882032	1.17801	1.50951	1.26985
AAA.454ESTABI.21387	74.8308	55.6388	57.2727	75.3476	62.1008	58.9306	78.4268	34.2185	0.743528	0.765362	1.00691	0.948951	1.2629	0.551015
AAA.454ESTABI.21764	70.8958	35.2987	34.8117	34.4011	62.0714	45.4347	72.8175	65.5612	0.497895	0.491026	0.485234	0.731975	1.17312	1.05622
AAA.454ESTABI.21147	69.3921	45.2766	46.9877	52.2608	61.938	59.989	78.6578	70.9683	0.652475	0.677134	0.753124	0.968533	1.26994	1.1458
AAA.454ESTABI.16021	78.1777	74.3653	87.6096	98.4153	61.8802	67.8927	88.6272	82.4594	0.951234	1.12065	1.25887	1.09716	1.43224	1.33257
AAA.454ESTABI.13991	82.8276	64.0521	70.5007	70.6263	61.8666	86.9308	82.1815	48.2923	0.773318	0.851174	0.85269	1.40513	1.32837	0.780588
AAA.454ESTABI.22981	63.7616	41.8287	38.0961	35.4172	61.7612	51.1665	64.7122	75.6653	0.656017	0.597477	0.555463	0.828456	1.04778	1.22513
AAA.454ESTABI.21642	68.3605	76.9119	80.3373	79.3352	61.758	57.0989	76.8061	61.7158	1.12509	1.1752	1.16054	0.924559	1.24366	0.999316
AAA.454ESTABI.18102	81.5925	137.992	105.92	56.7947	61.7494	62.4566	119.75	69.4782	1.69123	1.29816	0.696077	1.01145	1.93929	1.12516
AAA.454ESTABI.17962	60.3911	51.1817	54.3495	50.9944	61.7486	62.3191	52.2413	49.9739	0.847505	0.899959	0.844403	1.00924	0.846031	0.809311
AAA.454ESTABI.16969	51.226	46.7379	42.8786	38.2956	61.7482	60.59	53.9656	57.9266	0.912386	0.837048	0.747581	0.981243	0.873961	0.93811
AAA.454ESTABI.23545	76.1798	160.444	127.126	89.9587	61.7011	84.2064	80.8323	68.1985	2.10613	1.66876	1.18087	1.36475	1.31006	1.1053
AAA.454ESTABI.24144	45.5337	3.32561	3.67952	5.81973	61.691	47.347	78.6539	79.6051	0.0730363	0.0808088	0.127812	0.767487	1.27497	1.29038
AAA.454ESTABI.13006	65.3695	4.09935	4.29725	10.0069	61.6845	76.45	89.0544	61.4231	0.0627104	0.0657378	0.153082	1.23937	1.44371	0.995762
AAA.454ESTABI.15216	64.3275	98.5856	101.423	90.1255	61.626	92.2749	77.6095	94.3138	1.53256	1.57667	1.40104	1.49734	1.25936	1.53042
AAA.454ESTABI.24518	56.9969	29.943	26.6304	26.3139	61.6239	51.7841	50.5974	58.3802	0.525345	0.467224	0.461672	0.840325	0.821068	0.947364
AAA.454ESTABI.15434	55.1604	165.065	184.134	161.012	61.5787	72.9532	63.658	124.068	2.99246	3.33815	2.91897	1.18471	1.03377	2.01478
AAA.454ESTABI.22173	55.5732	90.3464	106.479	103.748	61.5535	70.5422	72.0334	87.5242	1.62572	1.91601	1.86688	1.14603	1.17026	1.42192
AAA.454ESTABI.18157	61.7256	104.411	108.313	109.395	61.5496	79.5699	68.7289	70.1717	1.69153	1.75475	1.77228	1.29278	1.11664	1.14008
AAA.454ESTABI.20448	69.2123	95.8456	95.108	107.83	61.529	93.8985	70.2553	55.7558	1.38481	1.37415	1.55796	1.52608	1.14182	0.90617
AAA.454ESTABI.7427	84.367	83.1586	121.226	125.73	61.4858	78.4857	65.3517	101.286	0.985676	1.43688	1.49027	1.27649	1.06287	1.64731
AAA.454ESTABI.21333	68.431	117.601	106.184	102.945	61.4836	66.9007	69.7582	66.9045	1.71853	1.5517	1.50436	1.08811	1.13458	1.08817
AAA.454ESTABI.16612	78.8569	124.69	150.484	177.104	61.4546	48.2796	110.949	73.4951	1.58122	1.90831	2.2459	0.785613	1.80538	1.19593
AAA.454ESTABI.5979	64.4968	231.839	126.335	92.9412	61.4538	68.5968	79.2596	108.765	3.59459	1.95877	1.44102	1.11623	1.28974	1.76987
AAA.454ESTABI.20058	70.3761	70.4525	65.7926	67.819	61.4177	67.8302	97.3746	73.7032	1.00109	0.934871	0.963666	1.10441	1.58545	1.20003
AAA.454ESTABI.10616	67.2028	32.758	36.5225	23.1887	61.4108	80.6829	104.177	96.2071	0.487449	0.543466	0.345055	1.31382	1.6964	1.56662
AAA.454ESTABI.408	48.1928	99.3645	93.9982	117.75	61.3883	105.28	31.9083	45.0716	2.06181	1.95046	2.44331	1.71499	0.519779	0.734205
AAA.454ESTABI.21662	68.0323	64.1475	68.9775	80.7934	61.3756	55.6321	76.4041	63.5582	0.942898	1.01389	1.18757	0.906421	1.24486	1.03556
AAA.454ESTABI.14810	66.3264	179.718	140.09	95.6524	61.3501	76.2033	81.1152	59.2612	2.70961	2.11213	1.44215	1.24211	1.32217	0.965951
AAA.454ESTABI.15558	54.8174	80.3943	106.642	104.034	61.3214	82.321	51.8955	55.4554	1.46658	1.94541	1.89783	1.34245	0.846287	0.90434
AAA.454ESTABI.22062	79.8041	134.802	155.483	144.556	61.2256	73.8789	91.2462	89.0534	1.68917	1.94831	1.81139	1.20667	1.49033	1.45451
AAA.454ESTABI.9845	68.6277	9.08308	4.58995	1.88455	61.2044	52.4171	40.7161	82.1748	0.132353	0.0668819	0.0274604	0.856426	0.665248	1.34263
AAA.454ESTABI.15890	61.2224	65.9899	58.2981	66.0869	61.0924	68.239	71.9144	71.7006	1.07787	0.952234	1.07945	1.11698	1.17714	1.17364
AAA.454ESTABI.13944	57.974	33.9193	33.3119	23.875	61.0803	80.2925	73.2953	81.8051	0.585078	0.574601	0.411823	1.31454	1.19998	1.3393
AAA.454ESTABI.15259	65.6743	21.4138	11.7176	8.31759	61.0451	50.2584	64.1726	65.7188	0.32606	0.17842	0.126649	0.823299	1.05123	1.07656
AAA.454ESTABI.8895	76.7276	37.4086	34.3858	36.4609	61.0394	49.2848	53.3546	39.9247	0.487551	0.448155	0.4752	0.807426	0.8741	0.65408
AAA.454ESTABI.19032	58.8865	21.4023	28.3324	44.5541	61.0341	58.2877	59.5085	74.2598	0.36345	0.481136	0.756611	0.955003	0.975003	1.21669
AAA.454ESTABI.1821	53.8614	24.9771	28.5248	33.8571	61.0201	69.8273	70.5541	84.5249	0.463729	0.529596	0.628596	1.14433	1.15624	1.3852
AAA.454ESTABI.14866	61.2212	101.005	127.305	105.185	61.0108	137.162	88.0976	105.329	1.64984	2.07942	1.71812	2.24816	1.44397	1.7264
AAA.454ESTABI.7788	62.4056	58.4509	63.8416	85.8851	60.9828	96.5739	26.9108	42.4224	0.936629	1.02301	1.37624	1.58363	0.441284	0.695646
AAA.454ESTABI.12008	56.1248	7.65318	10.2103	7.8203	60.9264	83.1676	17.0277	61.7477	0.13636	0.181922	0.139338	1.36505	0.27948	1.01348
AAA.454ESTABI.14739	62.3191	46.6567	60.7304	66.78	60.912	83.3227	58.4384	82.7847	0.748673	0.974507	1.07158	1.36792	0.959389	1.35909
AAA.454ESTABI.20170	51.7436	7.02122	2.65998	2.14342	60.8267	44.6797	22.5452	55.0782	0.135693	0.051407	0.0414239	0.734541	0.370646	0.905493
AAA.454ESTABI.22631	108.41	48.257	46.7073	35.1713	60.8151	65.6282	91.5611	75.9796	0.445134	0.43084	0.324429	1.07914	1.50556	1.24935
AAA.454ESTABI.24674	67.8168	63.0515	63.0841	36.1281	60.7866	70.8773	72.0262	81.6503	0.929733	0.930213	0.532731	1.166	1.1849	1.34323
AAA.454ESTABI.20394	80.0485	146.098	121.276	86.5344	60.7522	65.5144	81.2273	52.3556	1.82512	1.51504	1.08103	1.07839	1.33703	0.86179
AAA.454ESTABI.17343	62.6579	51.5402	59.7001	75.9865	60.7484	64.0011	87.8485	68.2556	0.822564	0.952794	1.21272	1.05354	1.44611	1.12358
AAA.454ESTABI.21221	87.9951	139.953	124.229	103.991	60.7065	84.0484	160.296	82.9217	1.59046	1.41178	1.18178	1.3845	2.64051	1.36594
AAA.454ESTABI.15060	66.7914	77.2302	94.9692	117.767	60.7009	66.9874	77.2127	69.891	1.15629	1.42188	1.7632	1.10357	1.27202	1.1514
AAA.454ESTABI.15749	57.0812	85.3683	82.4462	71.9324	60.6905	55.3697	89.1833	65.8973	1.49556	1.44437	1.26018	0.912329	1.46948	1.08579
AAA.454ESTABI.16387	66.7256	67.9757	67.4489	67.9284	60.6724	64.6412	57.468	49.5294	1.01874	1.01084	1.01803	1.06541	0.947184	0.816341
AAA.454ESTABI.15587	51.548	57.137	57.8048	45.1147	60.6229	56.3156	53.974	60.995	1.10842	1.12138	0.875198	0.928948	0.890324	1.00614
AAA.454ESTABI.16785	43.8523	4.9738	3.963	5.09429	60.6028	45.1267	62.5458	81.4273	0.113422	0.0903714	0.116169	0.74463	1.03206	1.34362
AAA.454ESTABI.11044	67.087	97.4037	101.132	89.3985	60.5953	48.6164	61.363	73.1907	1.4519	1.50747	1.33257	0.802313	1.01267	1.20786
AAA.454ESTABI.17625	70.7484	120.217	149.289	170.325	60.568	115.071	81.182	83.0723	1.69922	2.11014	2.40747	1.89986	1.34034	1.37155
AAA.454ESTABI.23790	74.6425	64.3752	76.6231	103.349	60.5147	61.7197	85.9091	79.4712	0.862447	1.02653	1.38459	1.01991	1.41964	1.31325
AAA.454ESTABI.20570	71.5712	12.8018	14.2531	11.059	60.4722	56.2081	57.9488	20.8629	0.178868	0.199146	0.154517	0.929485	0.958271	0.345
AAA.454ESTABI.15680	43.0939	0.793008	0.745657	2.19852	60.407	47.8853	71.1322	84.5017	0.0184019	0.0173031	0.0510169	0.792711	1.17755	1.39887
AAA.454ESTABI.14751	74.6272	59.8461	56.0449	62.2839	60.4005	69.7311	87.2766	60.48	0.801934	0.750999	0.8346	1.15448	1.44497	1.00132
AAA.454ESTABI.22253	71.8641	101.934	108.103	99.3242	60.3849	93.4211	98.8672	80.8107	1.41843	1.50427	1.38211	1.5471	1.63728	1.33826
AAA.454ESTABI.20573	73.1863	122.773	138.958	121.074	60.3592	70.1678	82.5671	86.5085	1.67755	1.89869	1.65433	1.1625	1.36793	1.43323
AAA.454ESTABI.15272	56.5878	64.8095	57.8523	53.2342	60.2876	49.2158	59.9679	64.33	1.14529	1.02235	0.940737	0.81635	0.994698	1.06705
AAA.454ESTABI.14160	66.6032	157.914	166.142	193.472	60.2798	83.204	95.1065	57.2837	2.37096	2.4945	2.90485	1.3803	1.57775	0.950297
AAA.454ESTABI.14975	69.2393	87.3575	102.735	82.143	60.1835	69.5692	65.3166	70.4822	1.26167	1.48377	1.18636	1.15595	1.08529	1.17112
AAA.454ESTABI.17438	70.8087	99.9866	106.927	89.1453	60.1658	62.0702	88.1317	59.2918	1.41207	1.51008	1.25896	1.03165	1.46481	0.985474
AAA.454ESTABI.12791	51.916	1.11679	0.680759	2.02473	60.1443	52.6641	65.2045	47.7731	0.0215114	0.0131127	0.0390002	0.875629	1.08413	0.794309
AAA.454ESTABI.14816	63.6301	81.8331	77.0159	80.2404	60.1287	74.7615	56.3296	49.192	1.28608	1.21037	1.26105	1.24336	0.936816	0.818112
AAA.454ESTABI.14212	61.7505	77.5834	100.469	124.558	60.1008	53.956	99.9268	82.548	1.2564	1.62701	2.01712	0.897758	1.66265	1.37349
AAA.454ESTABI.1533	66.4508	7.55694	6.26941	6.8092	60.0986	48.4588	31.9768	20.0562	0.113722	0.0943467	0.10247	0.806321	0.532072	0.333722
AAA.454ESTABI.3526	60.6787	29.9038	29.6263	24.7874	60.0946	40.0734	43.6255	63.5623	0.492822	0.488248	0.408502	0.66684	0.725947	1.0577
AAA.454ESTABI.7311	51.6097	5.98503	7.16569	11.1056	60.0867	66.9633	95.3042	64.8631	0.115967	0.138844	0.215185	1.11445	1.58611	1.07949
AAA.454ESTABI.15279	55.7343	5.25959	6.11709	14.3184	60.078	68.3569	61.2998	76.0311	0.0943689	0.109754	0.256904	1.1378	1.02034	1.26554
AAA.454ESTABI.16502	57.2281	39.4228	46.0332	38.837	60.0444	64.8526	79.0637	69.4465	0.688872	0.804382	0.678635	1.08008	1.31675	1.15659
AAA.454ESTABI.15359	79.3897	119.918	119.263	126.617	59.9994	96.4759	73.0854	72.7076	1.51049	1.50225	1.59487	1.60795	1.2181	1.21181
AAA.454ESTABI.18897	54.5015	57.9622	97.8511	159.418	59.961	73.0131	67.1855	47.9639	1.0635	1.79538	2.92502	1.21768	1.12049	0.799918
AAA.454ESTABI.6574	57.7109	111.134	121.14	112.08	59.93	54.3893	94.9636	78.5894	1.9257	2.09908	1.94209	0.907548	1.58458	1.31135
AAA.454ESTABI.8161	63.2094	61.1527	53.703	66.2588	59.9129	75.5944	58.6846	39.2893	0.967463	0.849606	1.04824	1.26174	0.979497	0.655773
AAA.454ESTABI.11801	49.4631	6.63025	5.78659	13.2108	59.8415	79.1529	68.4327	66.8109	0.134044	0.116988	0.267085	1.32271	1.14357	1.11647
AAA.454ESTABI.22349	58.9197	134.572	142.107	103.479	59.8146	76.4939	54.7117	53.4266	2.28398	2.41188	1.75627	1.27885	0.914688	0.893204
AAA.454ESTABI.23752	64.5493	80.3865	79.6926	89.7042	59.7144	79.37	53.7387	47.7563	1.24535	1.2346	1.3897	1.32916	0.899929	0.799745
AAA.454ESTABI.23707	68.3695	53.8791	64.0395	73.4983	59.6963	71.8868	83.4862	65.8239	0.788058	0.936668	1.07502	1.20421	1.39852	1.10265
AAA.454ESTABI.10145	61.3904	12.291	14.8442	23.2645	59.691	76.7373	68.5171	89.6122	0.200211	0.2418	0.378961	1.28558	1.14786	1.50127
AAA.454ESTABI.17739	71.4797	125.599	128.254	125.293	59.614	62.7624	72.9206	63.195	1.75713	1.79427	1.75285	1.05281	1.22321	1.06007
AAA.454ESTABI.17139	114.814	166.455	183.279	176.957	59.5725	71.8287	82.4635	75.1921	1.44977	1.59631	1.54125	1.20574	1.38425	1.26219
AAA.454ESTABI.15122	60.7258	25.0308	29.6305	22.2188	59.5635	61.7199	60.4375	89.6089	0.412194	0.487939	0.365887	1.0362	1.01467	1.50443
AAA.454ESTABI.15378	67.9659	44.9627	37.8281	34.5284	59.5533	74.345	57.4281	59.5475	0.661548	0.556575	0.508026	1.24838	0.964314	0.999901
AAA.454ESTABI.20860	69.49	60.6638	58.3489	67.2987	59.5334	65.2822	79.7226	46.1747	0.872985	0.839673	0.968465	1.09657	1.33912	0.77561
AAA.454ESTABI.16293	61.7439	81.0425	78.2497	80.9197	59.4834	51.8785	84.2172	100.857	1.31256	1.26733	1.31057	0.872152	1.41581	1.69554
AAA.454ESTABI.14940	80.4705	125.78	150.459	185.957	59.4832	73.3513	93.7929	84.528	1.56305	1.86974	2.31087	1.23314	1.5768	1.42104
AAA.454ESTABI.5013	52.1507	53.2051	65.5013	46.6846	59.4661	38.939	54.5191	57.7959	1.02022	1.256	0.895186	0.65481	0.91681	0.971913
AAA.454ESTABI.22659	55.7941	58.4224	60.9714	55.241	59.4511	63.5548	49.786	67.3263	1.04711	1.09279	0.990086	1.06903	0.837428	1.13247
AAA.454ESTABI.25021	65.6026	25.6859	25.4272	22.239	59.4178	65.4848	70.801	51.7634	0.391537	0.387594	0.338996	1.10211	1.19158	0.871177
AAA.454ESTABI.8854	85.0685	77.9182	91.1751	106.221	59.4114	53.519	50.1299	68.2312	0.915946	1.07178	1.24866	0.900821	0.843777	1.14845
AAA.454ESTABI.15639	44.2254	186.65	170.37	109.776	59.3953	47.5599	84.2099	73.9013	4.22043	3.8523	2.48219	0.800735	1.41779	1.24423
AAA.454ESTABI.18733	60.032	8.66773	11.0011	13.6418	59.3576	38.8269	39.9384	16.0052	0.144385	0.183253	0.227242	0.654118	0.672843	0.26964
AAA.454ESTABI.14635	47.4347	17.7874	20.9677	15.3757	59.3385	59.6186	64.9167	73.2806	0.374988	0.442034	0.324144	1.00472	1.09401	1.23496
AAA.454ESTABI.15880	50.6303	4.18546	3.68453	9.40886	59.3022	57.2146	65.5077	71.5366	0.0826671	0.0727733	0.185835	0.964798	1.10464	1.20631
AAA.454ESTABI.15813	70.07	106.185	132.92	114.591	59.2617	69.09	99.1902	137.629	1.51541	1.89696	1.63538	1.16585	1.67377	2.32239
AAA.454ESTABI.3003	64.3295	41.081	39.8367	25.8639	59.2238	76.4271	50.4293	101.882	0.638603	0.61926	0.402053	1.29048	0.851503	1.72029
AAA.454ESTABI.18626	76.8213	68.0703	64.914	69.3914	59.2115	79.9607	58.115	60.9035	0.886086	0.844999	0.903282	1.35043	0.981482	1.02858
AAA.454ESTABI.395	102.157	70.5835	88.4222	39.2913	59.1617	85.2316	75.8163	74.7748	0.69093	0.865549	0.384615	1.44066	1.28151	1.26391
AAA.454ESTABI.19743	54.9052	50.562	64.9717	66.1353	59.1579	46.0577	46.7611	64.5601	0.920897	1.18334	1.20454	0.778555	0.790445	1.09132
AAA.454ESTABI.20499	57.8557	60.3952	71.1353	97.6616	59.1439	95.2079	60.9078	66.3778	1.04389	1.22953	1.68802	1.60977	1.02982	1.12231
AAA.454ESTABI.4842	83.7147	74.8769	82.0695	77.5567	59.0599	57.6347	98.0047	67.7898	0.89443	0.980348	0.926441	0.97587	1.65941	1.14782
AAA.454ESTABI.14084	164.572	44.3288	44.4798	41.1596	59.009	58.9348	34.9299	44.9695	0.269358	0.270275	0.2501	0.998742	0.591941	0.762079
AAA.454ESTABI.16726	46.558	2.74449	2.42743	4.38908	58.9659	68.7767	57.7483	73.6104	0.0589477	0.0521377	0.0942713	1.16638	0.97935	1.24835
AAA.454ESTABI.16958	61.2517	51.6097	53.1564	68.8047	58.9533	70.6592	57.165	100.838	0.842583	0.867834	1.12331	1.19856	0.969667	1.71047
AAA.454ESTABI.24938	47.5686	0.870044	0.369983	0.421479	58.9477	44.7802	63.5414	61.7259	0.0182903	0.00777788	0.00886045	0.759659	1.07793	1.04713
AAA.454ESTABI.21250	59.4893	0.446204	0.464551	0.16576	58.941	80.6542	69.0977	36.3395	0.00750058	0.00780898	0.00278639	1.36839	1.17232	0.616541
AAA.454ESTABI.16473	65.8156	60.714	46.8312	50.0161	58.926	59.4546	75.2124	59.7912	0.922487	0.711551	0.759943	1.00897	1.27639	1.01468
AAA.454ESTABI.8154	74.045	60.159	64.4144	77.5826	58.89	49.0742	72.8574	31.3644	0.812466	0.869936	1.04778	0.833321	1.23718	0.532594
AAA.454ESTABI.8408	63.127	38.1051	32.5832	21.0724	58.8684	73.1188	54.0218	42.3309	0.603627	0.516153	0.33381	1.24207	0.917671	0.719078
AAA.454ESTABI.14144	79.8999	157.493	160.801	126.463	58.8529	60.0195	74.6203	85.3704	1.97112	2.01253	1.58277	1.01982	1.26791	1.45057
AAA.454ESTABI.16676	58.1098	82.7173	80.5864	83.917	58.8483	58.4345	72.4267	67.5318	1.42346	1.38679	1.44411	0.992967	1.23073	1.14756
AAA.454ESTABI.15491	44.1386	55.388	60.9429	69.8799	58.8085	52.3004	52.8479	53.3437	1.25487	1.38072	1.58319	0.889333	0.898644	0.907075
AAA.454ESTABI.16105	53.9451	32.0291	38.2774	41.1661	58.8016	53.7406	47.5149	57.1428	0.593736	0.709563	0.763112	0.913931	0.808054	0.97179
AAA.454ESTABI.22230	72.26	61.7574	63.1019	72.9835	58.7836	62.1286	76.9572	75.4754	0.854656	0.873263	1.01001	1.0569	1.30916	1.28395
AAA.454ESTABI.7426	69.3912	88.2891	112.73	123.513	58.7824	77.1206	73.034	83.1905	1.27234	1.62455	1.77995	1.31197	1.24245	1.41523
AAA.454ESTABI.15068	61.9229	53.7029	58.4997	56.7109	58.7803	78.9923	98.2355	68.5723	0.867255	0.944719	0.915832	1.34386	1.67123	1.16658
AAA.454ESTABI.24278	70.1114	0.526025	0.305023	0.0280027	58.7681	49.0428	21.5222	46.2708	0.00750271	0.00435055	0.000399403	0.834514	0.366222	0.787345
AAA.454ESTABI.19922	68.497	62.25	66.7506	72.9102	58.7353	63.4659	71.3221	51.8662	0.908799	0.974504	1.06443	1.08054	1.2143	0.88305
AAA.454ESTABI.15261	82.9328	152.331	106.758	78.7371	58.7107	58.2402	89.0013	71.0332	1.8368	1.28728	0.949408	0.991986	1.51593	1.20988
AAA.454ESTABI.16311	63.0248	125.393	117.42	104.082	58.6731	70.6805	71.5283	81.5774	1.98957	1.86308	1.65145	1.20465	1.2191	1.39037
AAA.454ESTABI.23922	59.0286	40.0442	41.6365	36.4237	58.6679	66.4258	62.7186	70.9016	0.678385	0.705361	0.617051	1.13223	1.06904	1.20852
AAA.454ESTABI.22394	60.3265	20.6372	21.6097	23.9509	58.6674	42.9006	49.0187	31.8887	0.342091	0.358213	0.397021	0.731251	0.835536	0.54355
AAA.454ESTABI.16737	64.649	32.2676	30.0159	34.8055	58.6574	54.3579	59.5294	62.6158	0.49912	0.464291	0.538377	0.926702	1.01487	1.06748
AAA.454ESTABI.22287	74.1311	112.508	136.009	107.641	58.5263	66.2247	59.9965	89.0919	1.51768	1.83471	1.45204	1.13154	1.02512	1.52225
AAA.454ESTABI.3056	69.0424	73.0393	61.6763	56.8249	58.5168	90.1042	45.5222	42.8652	1.05789	0.893311	0.823044	1.5398	0.777934	0.732528
AAA.454ESTABI.22491	64.8751	81.596	77.1914	88.3728	58.5097	70.3681	67.5353	23.6274	1.25774	1.18985	1.3622	1.20267	1.15426	0.40382
AAA.454ESTABI.19489	30.1615	20.3551	31.6728	52.7859	58.5007	41.8015	33.4136	56.6901	0.67487	1.05011	1.75011	0.714547	0.571165	0.969049
AAA.454ESTABI.22648	69.7544	47.8104	37.3433	28.7658	58.4679	52.7842	53.0904	43.4723	0.685411	0.535355	0.412388	0.90279	0.908027	0.743524
AAA.454ESTABI.18613	48.7578	29.2278	31.2973	28.3541	58.4414	59.0119	48.2488	70.6287	0.599449	0.641893	0.58153	1.00976	0.825593	1.20854
AAA.454ESTABI.5220	59.2106	30.8836	26.6527	20.7214	58.4382	65.0916	47.4095	68.9167	0.521589	0.450134	0.349961	1.11385	0.811275	1.17931
AAA.454ESTABI.13898	67.58	126.958	152.928	164.452	58.4292	60.9634	77.9458	53.5742	1.87864	2.26291	2.43344	1.04337	1.33402	0.916909
AAA.454ESTABI.20770	54.8206	31.1736	30.6081	26.0787	58.4107	55.4325	47.9921	42.8996	0.568646	0.558332	0.475711	0.949012	0.821631	0.734447
AAA.454ESTABI.22670	61.8165	107.881	117.257	107.999	58.3519	61.1245	69.1769	75.3665	1.74518	1.89686	1.74709	1.04752	1.18551	1.29159
AAA.454ESTABI.7241	46.852	21.5353	39.8076	50.6995	58.3347	59.7309	64.4621	78.3834	0.459646	0.849647	1.08212	1.02394	1.10504	1.34369
AAA.454ESTABI.23815	73.2601	159.063	126.426	106.592	58.3218	67.5764	122.524	94.0925	2.17121	1.72572	1.45498	1.15868	2.10083	1.61333
AAA.454ESTABI.14466	65.5201	72.4357	59.56	35.7179	58.298	80.5941	66.0359	63.8904	1.10555	0.909033	0.545143	1.38245	1.13273	1.09593
AAA.454ESTABI.24487	57.8607	70.8124	68.1181	74.6698	58.1865	82.1729	55.2011	62.2234	1.22384	1.17728	1.29051	1.41223	0.948692	1.06938
AAA.454ESTABI.19575	59.4273	28.3478	28.2015	21.1114	58.1501	63.9652	71.2009	76.0368	0.477017	0.474555	0.355247	1.1	1.22443	1.3076
AAA.454ESTABI.16205	73.4127	74.8665	102.139	87.13	58.06	104.276	53.3965	77.2416	1.0198	1.3913	1.18685	1.79601	0.919678	1.33037
AAA.454ESTABI.18721	69.5313	86.0202	85.0997	82.7343	58.0344	66.6447	86.9759	89.8008	1.23714	1.2239	1.18989	1.14837	1.4987	1.54737
AAA.454ESTABI.10223	61.4666	35.6787	37.0383	24.5721	57.9861	55.7975	45.7045	60.7062	0.580458	0.602576	0.399764	0.962257	0.788197	1.04691
AAA.454ESTABI.16530	70.677	29.787	25.3577	31.0203	57.9618	65.1347	94.9387	68.0457	0.421452	0.358784	0.438902	1.12375	1.63795	1.17398
AAA.454ESTABI.24705	75.4689	10.3953	10.1077	21.9407	57.9585	48.2209	62.1499	66.2759	0.137743	0.133932	0.290725	0.83199	1.07232	1.14351
AAA.454ESTABI.22355	45.5347	15.1235	17.8351	19.7148	57.9463	58.7857	53.7393	76.5938	0.332132	0.391681	0.432962	1.01449	0.927398	1.32181
AAA.454ESTABI.11276	55.4205	22.4681	19.1147	40.0248	57.9316	45.6259	54.2848	68.1326	0.405411	0.344903	0.722202	0.787582	0.93705	1.17609
AAA.454ESTABI.16604	95.0984	278.328	276.13	332.83	57.9312	68.5429	112.479	81.6818	2.92674	2.90363	3.49985	1.18318	1.94159	1.40998
AAA.454ESTABI.17946	45.86	64.4553	78.4412	66.7566	57.9135	110.591	50.5351	90.8743	1.40548	1.71045	1.45566	1.90958	0.872595	1.56914
AAA.454ESTABI.19092	59.7332	81.2275	89.647	105.175	57.9013	78.4816	37.5458	40.6763	1.35984	1.50079	1.76075	1.35544	0.648445	0.702512
AAA.454ESTABI.20812	62.7113	66.2161	74.2121	69.8021	57.8884	63.9825	70.3777	107.482	1.05589	1.18339	1.11307	1.10527	1.21575	1.85671
AAA.454ESTABI.19500	59.261	64.4233	69.6225	68.4576	57.8678	50.4851	78.5348	83.9494	1.08711	1.17485	1.15519	0.872421	1.35714	1.45071
AAA.454ESTABI.19765	63.1478	16.2811	12.5081	17.2024	57.8464	57.5933	76.5861	44.6236	0.257826	0.198077	0.272415	0.995624	1.32396	0.771416
AAA.454ESTABI.14278	58.5503	24.3963	23.627	26.2911	57.8391	52.9785	75.0473	54.6416	0.416672	0.403534	0.449035	0.915963	1.29752	0.944717
AAA.454ESTABI.18709	72.4384	88.1339	84.4921	104.67	57.8251	50.3512	48.7825	33.2268	1.21667	1.1664	1.44495	0.870751	0.843623	0.574609
AAA.454ESTABI.13951	57.0644	64.5352	73.0042	84.0848	57.7801	45.2487	74.0695	82.5265	1.13092	1.27933	1.47351	0.783119	1.28192	1.42829
AAA.454ESTABI.15356	55.8756	24.8241	28.5461	24.5577	57.7642	80.8171	36.9985	59.9067	0.444274	0.510886	0.439506	1.39909	0.64051	1.03709
AAA.454ESTABI.22442	69.617	30.9537	23.6418	30.1235	57.7135	52.8834	59.398	33.2662	0.444628	0.339599	0.432703	0.91631	1.02919	0.576403
AAA.454ESTABI.18354	64.5757	0.569731	0.327095	0.494109	57.708	56.1212	55.2016	67.9222	0.00882268	0.00506529	0.00765163	0.972503	0.956568	1.177
AAA.454ESTABI.21535	41.0609	18.5644	18.4849	19.9044	57.6731	47.4949	75.8721	75.0509	0.452119	0.450183	0.484754	0.823518	1.31555	1.30132
AAA.454ESTABI.19780	52.3961	118.934	142.914	144.589	57.6498	60.9838	56.734	54.8284	2.26989	2.72757	2.75953	1.05783	0.984116	0.95106
AAA.454ESTABI.18732	59.6388	15.5887	14.7804	20.8235	57.6491	58.5581	61.6791	41.1019	0.261385	0.247833	0.34916	1.01577	1.0699	0.712967
AAA.454ESTABI.19815	68.9802	58.4277	55.061	60.293	57.6393	66.5035	65.8178	56.2015	0.84702	0.798214	0.874061	1.15379	1.14189	0.975055
AAA.454ESTABI.23137	52.4505	56.7575	62.7813	54.3214	57.6209	44.73	74.3118	85.082	1.08212	1.19696	1.03567	0.77628	1.28967	1.47658
AAA.454ESTABI.24904	53.3835	29.5061	56.3778	93.7858	57.6053	77.1447	58.3505	44.9891	0.55272	1.05609	1.75683	1.33919	1.01294	0.780988
AAA.454ESTABI.17964	66.9007	91.5288	91.3636	101.259	57.5868	71.8855	99.3107	75.5327	1.36813	1.36566	1.51358	1.2483	1.72454	1.31163
AAA.454ESTABI.16734	63.2198	78.2032	96.1857	106.251	57.5106	52.1543	100.737	75.4688	1.237	1.52145	1.68066	0.906864	1.75163	1.31226
AAA.454ESTABI.21084	80.0801	91.3919	97.5679	130.754	57.4719	39.9708	90.6672	27.227	1.14126	1.21838	1.63278	0.695483	1.57759	0.473744
AAA.454ESTABI.23412	57.2985	43.9738	46.9352	50.5504	57.44	83.0472	68.0568	65.8526	0.767451	0.819134	0.882229	1.44581	1.18483	1.14646
AAA.454ESTABI.16562	53.1288	29.3046	30.2744	28.7957	57.4332	49.4558	41.2191	48.1896	0.551577	0.56983	0.541998	0.8611	0.717687	0.839054
AAA.454ESTABI.10716	46.5473	23.1786	19.3836	19.0195	57.3687	95.3309	43.6323	60.4996	0.497959	0.416427	0.408606	1.66172	0.76056	1.05458
AAA.454ESTABI.7323	59.7402	22.9605	16.4587	10.3471	57.3326	56.4446	70.7264	59.8082	0.38434	0.275505	0.173202	0.984511	1.23362	1.04318
AAA.454ESTABI.20686	57.3092	42.3503	35.2507	36.1183	57.3114	51.1346	67.8126	75.6653	0.738978	0.615097	0.630235	0.892225	1.18323	1.32025
AAA.454ESTABI.18246	57.5677	78.2235	90.7118	106.469	57.2888	86.6922	79.8605	71.1656	1.35881	1.57574	1.84946	1.51325	1.394	1.24222
AAA.454ESTABI.557	98.1431	76.5037	65.1774	74.7781	57.2727	59.1803	88.9174	65.5796	0.779511	0.664106	0.761929	1.03331	1.55253	1.14504
AAA.454ESTABI.23923	62.6656	61.7553	77.7622	89.305	57.2442	57.7112	47.9672	59.0413	0.985472	1.24091	1.4251	1.00816	0.837941	1.03139
AAA.454ESTABI.18403	72.444	104.385	103.818	101.788	57.1953	70.5181	86.1004	60.4136	1.44091	1.43308	1.40505	1.23294	1.50538	1.05627
AAA.454ESTABI.22293	70.5839	62.6046	71.2491	77.7455	57.1952	69.1913	44.0123	70.3258	0.886953	1.00942	1.10146	1.20974	0.76951	1.22958
AAA.454ESTABI.23628	62.7923	33.5723	24.7608	22.3025	57.1835	53.3723	64.9627	61.3348	0.534657	0.394329	0.35518	0.933351	1.13604	1.0726
AAA.454ESTABI.1549	62.3807	126.1	123.397	101.559	57.1695	79.8243	127.296	90.2661	2.02147	1.97812	1.62805	1.39628	2.22665	1.57892
AAA.454ESTABI.13160	53.3182	8.16297	12.0363	24.0416	57.1646	60.7856	107.565	107.587	0.153099	0.225746	0.450908	1.06334	1.88167	1.88205
AAA.454ESTABI.24576	69.7008	13.6304	11.5016	18.8903	57.158	55.9573	52.2712	80.2063	0.195556	0.165014	0.271021	0.978994	0.914504	1.40324
AAA.454ESTABI.15528	50.8591	20.7708	24.9147	21.782	57.1339	77.9775	52.1387	53.5297	0.408398	0.489877	0.428281	1.36482	0.912571	0.936916
AAA.454ESTABI.14350	64.6725	65.2648	61.7032	57.8945	57.1296	50.0383	75.7979	68.2799	1.00916	0.954088	0.895195	0.875872	1.32677	1.19517
AAA.454ESTABI.14951	58.0238	31.9759	29.0909	24.938	57.0826	59.0026	47.1983	56.1828	0.551082	0.501362	0.429789	1.03364	0.826841	0.984236
AAA.454ESTABI.23753	62.9462	116.726	106.941	106.321	57.0562	79.5932	84.8353	54.9346	1.85437	1.69893	1.68908	1.395	1.48687	0.962815
AAA.454ESTABI.22974	57.125	64.8917	69.2839	60.9317	57.0513	56.6748	81.0825	70.9525	1.13596	1.21285	1.06664	0.993401	1.42122	1.24366
AAA.454ESTABI.20072	60.358	29.2472	20.2437	24.1585	57.043	47.1978	53.7133	37.2539	0.484562	0.335394	0.400254	0.827408	0.941629	0.653084
AAA.454ESTABI.19818	59.8154	44.3061	55.7353	72.9469	56.982	63.1278	75.1731	80.6675	0.740714	0.931787	1.21953	1.10786	1.31924	1.41567
AAA.454ESTABI.17484	53.6567	144.507	186.19	163.469	56.9421	64.581	75.7004	89.6081	2.69319	3.47003	3.04657	1.13415	1.32943	1.57367
AAA.454ESTABI.16997	44.4489	46.2788	36.2688	30.4819	56.9289	52.7186	34.2728	36.4684	1.04117	0.815968	0.685774	0.926044	0.602029	0.640596
AAA.454ESTABI.19915	62.8043	42.1109	38.9753	51.1554	56.9151	57.8849	78.5294	51.3259	0.67051	0.620583	0.81452	1.01704	1.37976	0.901799
AAA.454ESTABI.20695	70.98	78.8348	81.3778	83.536	56.9146	72.247	87.9978	74.7333	1.11066	1.14649	1.17689	1.26939	1.54614	1.31308
AAA.454ESTABI.13862	67.263	83.9646	100.41	137.685	56.8923	68.0382	71.5229	70.1104	1.2483	1.49279	2.04697	1.19591	1.25716	1.23233
AAA.454ESTABI.20797	66.4215	95.8219	85.8339	91.4415	56.8859	93.1307	42.7863	46.8369	1.44263	1.29226	1.37669	1.63715	0.752143	0.823348
AAA.454ESTABI.20281	65.568	52.4881	49.0154	46.7056	56.8261	59.5594	46.731	48.3361	0.800514	0.74755	0.712323	1.0481	0.822351	0.850596
AAA.454ESTABI.14386	58.0203	39.9698	46.1051	37.2767	56.759	65.9351	82.5992	76.5718	0.688892	0.794637	0.642477	1.16167	1.45526	1.34907
AAA.454ESTABI.15568	68.7011	140.171	177.387	169.486	56.7357	62.4174	120.245	73.3227	2.04031	2.58202	2.46701	1.10014	2.11939	1.29236
AAA.454ESTABI.24913	41.0417	4.36873	5.56656	13.2573	56.635	55.5664	88.5912	76.2456	0.106446	0.135632	0.323022	0.981132	1.56425	1.34626
AAA.454ESTABI.17829	60.7313	113.085	117.757	103.481	56.5881	48.9604	97.0349	91.6313	1.86206	1.93898	1.70392	0.865206	1.71476	1.61927
AAA.454ESTABI.16086	58.6862	97.791	99.1362	95.1607	56.5877	65.4887	82.4452	83.8094	1.66634	1.68926	1.62152	1.15729	1.45695	1.48105
[truncated: 15,264 more rows]
