# Supplementary material for: Defining the molecular profile of planarian pluripotent stem cells using a combinatorial RNA-seq, RNA interference and irradiation approach
Source: Genome Biol. 2012 Mar 22;13(3):R19. doi: 10.1186/gb-2012-13-3-r19 (PMC3439970; doi:10.1186/gb-2012-13-3-r19)
Supplement: Additional file 7 — Mapping of category 1 transcripts described by Eisenhoffer and co-workers [24]. [file gb-2012-13-3-r19-S7.xls]

## Sheet: Hoja1
id	clone	name	accession
AAA.454ESTABI.20642	H.2.12c	piwi-like protein 1 (SMEDWI-1)	AY067236
AAA.454ESTABI.20033	NB.19.5f	sam68-like mammalian protein 1 (SLM-1)	EE669951.1
AAA.454ESTABI.13994	H.48.9h	acidic leucine-rich nuclear phosphoprotein 32 family member A (pp32a)	AY067162
AAA.454ESTABI.16273	H.22.5f	high mobility group protein B1 (HMGB1)	AY067622
AAA.454ESTABI.21907	H.50.4d	high mobility group protein (HMGB)	AY068306
AAA.454ESTABI.22368	H.9.4h	histone deacetylase-1 (HD1)	AY967490
AAA.454ESTABI.21017	NB.32.8d	prohibitin (PHB)	AY967616
AAA.454ESTABI.19181	H.8.11d	mRNA export factor THO complex subunit 4 (THOC4)	AY067307
AAA.454ESTABI.20934	H.33.12d	plasminogen activator inhibitor 1 mRNA-binding protein (PAI-RBP1)	AY067357
