# Supplementary material for: Defining the molecular profile of planarian pluripotent stem cells using a combinatorial RNA-seq, RNA interference and irradiation approach
Source: Genome Biol. 2012 Mar 22;13(3):R19. doi: 10.1186/gb-2012-13-3-r19 (PMC3439970; doi:10.1186/gb-2012-13-3-r19)
Supplement: Additional file 8 — Mapping of transcripts downregulated by irradiation by Rossi and co-workers [25]. [file gb-2012-13-3-r19-S8.xls]

## Sheet: Hoja1
genbank	id
gi|32901231|gb|BP186707.1|BP186707	AAA.454ESTABI.23229
gi|32904098|gb|BP189574.1|BP189574	AAA.454ESTABI.20490
gi|32900017|gb|BP185977.1|BP185977	AAA.454ESTABI.23795
gi|32902252|gb|BP187728.1|BP187728	AAA.454ESTABI.15309
gi|32904793|gb|BP190269.1|BP190269	AAA.454ESTABI.18772
gi|32903243|gb|BP188719.1|BP188719	AAA.454ESTABI.15993
gi|32901296|gb|BP186772.1|BP186772	AAA.454ESTABI.17289
gi|32901916|gb|BP187392.1|BP187392	AAA.454ESTABI.16618
gi|32901476|gb|BP186952.1|BP186952	AAA.454ESTABI.18346
gi|32903936|gb|BP189412.1|BP189412	AAA.454ESTABI.15988
gi|32902343|gb|BP187819.1|BP187819	AAA.454ESTABI.8923
gi|32901229|gb|BP186705.1|BP186705	AAA.454ESTABI.15120
gi|32905088|gb|BP190564.1|BP190564	AAA.454ESTABI.20659
gi|32900542|gb|BP186241.1|BP186241	AAA.454ESTABI.5260
gi|32903183|gb|BP188659.1|BP188659	AAA.454ESTABI.16007
gi|32900868|gb|BP186405.1|BP186405	AAA.454ESTABI.18930
gi|32901695|gb|BP187171.1|BP187171	AAA.454ESTABI.16568
gi|56085685|gb|BP187272.2|BP187272	AAA.454ESTABI.15763
gi|32900566|gb|BP186253.1|BP186253	AAA.454ESTABI.19022
gi|32903225|gb|BP188701.1|BP188701	AAA.454ESTABI.22078
gi|32902540|gb|BP188016.1|BP188016	AAA.454ESTABI.14275
gi|32901032|gb|BP186508.1|BP186508	AAA.454ESTABI.17498
gi|32905315|gb|BP190791.1|BP190791	AAA.454ESTABI.336
gi|32903833|gb|BP189309.1|BP189309	AAA.454ESTABI.23877
gi|32902158|gb|BP187634.1|BP187634	AAA.454ESTABI.16295
gi|56085711|gb|BP188582.2|BP188582	AAA.454ESTABI.19787
gi|32903884|gb|BP189360.1|BP189360	AAA.454ESTABI.18741
