# Supplementary material for: Defining the molecular profile of planarian pluripotent stem cells using a combinatorial RNA-seq, RNA interference and irradiation approach
Source: Genome Biol. 2012 Mar 22;13(3):R19. doi: 10.1186/gb-2012-13-3-r19 (PMC3439970; doi:10.1186/gb-2012-13-3-r19)
Supplement: Additional file 9 — Mapping of known neoblast markers compiled from the literature. [file gb-2012-13-3-r19-S9.xls]

## Sheet: Hoja1
id	name	reference
AAA.454ESTABI.20533	DjMCM2	(Salvetti et al., 2000)
AAA.454ESTABI.22122	DjPCNA	(Orii et al., 2005)
AAA.454ESTABI.20642	Smedwi-1	(Reddien et al., 2005)
AAA.454ESTABI.9082	Smedwi-2	(Reddien et al., 2005)
AAA.454ESTABI.17140	Smedwi-3	(Reddien et al., 2005)
AAA.454ESTABI.20564	Smed-bruli	(Guo et al., 2006)
AAA.454ESTABI.21556	Djcbc-1	(Yoshida-Kashikawa et al., 2007)
AAA.454ESTABI.16133	Spoltud-1	(Solana et al., 2009)
AAA.454ESTABI.21874	DjVLGA	(Shibata et al., 1999)
AAA.454ESTABI.19507	Smed-smb	(Fernandéz-Taboada et al., 2010)
AAA.454ESTABI.10223	DjPum	(Salvetti et al., 2005)
AAA.454ESTABI.22442	Smed-CHD4	(Scimone et al., 2010)
AAA.454ESTABI.21387	DjRbAp48	(Bonuccelli et al., 2010)
AAA.454ESTABI.18619	Smedinx-11	(Oviedo et al., 2007)
AAA.454ESTABI.9829	Dj-mot	(Conte et al. 2009)
