# Supplementary material for: Defining the molecular profile of planarian pluripotent stem cells using a combinatorial RNA-seq, RNA interference and irradiation approach
Source: Genome Biol. 2012 Mar 22;13(3):R19. doi: 10.1186/gb-2012-13-3-r19 (PMC3439970; doi:10.1186/gb-2012-13-3-r19)
Supplement: Additional file 10 — Category 1, 2, 3 and 4 transcripts described by Eisenhoffer and co-workers [24]. [file gb-2012-13-3-r19-S10.xls]

## Sheet: Hoja1
					RPKM	irradiated			RPKM	Smed-H2B(RNAi)			irradiated (rel.)			Smed-H2B (RNAi) (rel.)
ID	clone	name	accession	category	non irrad	day 2	day 4	day 7	control (RNAi)	day 1	day 2	day 5	day 2	day 4	day 7	day 1	day 2	day 5
AAA.454ESTABI.20642	H.2.12c	piwi-like protein 1 (SMEDWI-1)	AY067236	1	172.636	0.926685	0.527382	0.819441	160.644	107.877	87.0043	10.721	0.00536787	0.00305488	0.00474665	0.671528	0.541599	0.066738
AAA.454ESTABI.20033	NB.19.5f	sam68-like mammalian protein 1 (SLM-1)	EE669951.1	1	504.102	372.516	386.298	407.093	408.642	389.132	364.542	264.948	0.73897	0.76631	0.807561	0.952259	0.892082	0.648363
AAA.454ESTABI.13994	H.48.9h	acidic leucine-rich nuclear phosphoprotein 32 family member A (pp32a)	AY067162	1	71.6125	23.4302	22.7911	23.9876	72.5326	43.9926	42.3924	22.4875	0.32718	0.318256	0.334965	0.606521	0.584459	0.310032
AAA.454ESTABI.16273	H.22.5f	high mobility group protein B1 (HMGB1)	AY067622	1	22.1915	5.56398	3.05244	4.06233	24.1476	21.5793	16.7272	10.2385	0.250725	0.13755	0.183058	0.893644	0.692709	0.423995
AAA.454ESTABI.21907	H.50.4d	high mobility group protein (HMGB)	AY068306	1	101.08	43.7056	41.9941	40.2814	106.777	101.769	47.2722	41.0993	0.432385	0.415453	0.398509	0.953098	0.44272	0.384909
AAA.454ESTABI.22368	H.9.4h	histone deacetylase-1 (HD1)	AY967490	1	274.674	118.522	114.968	123.561	243.6	256.856	124.435	123.576	0.431501	0.418564	0.449848	1.05442	0.510817	0.507291
AAA.454ESTABI.21017	NB.32.8d	prohibitin (PHB)	AY967616	1	106.043	85.1516	87.9802	86.357	92.7276	144.993	82.7413	53.7511	0.802993	0.829667	0.81436	1.56365	0.892306	0.579667
AAA.454ESTABI.19181	H.8.11d	mRNA export factor THO complex subunit 4 (THOC4)	AY067307	1	119.795	40.7808	34.293	31.5737	114.125	123.164	119.312	81.3054	0.340423	0.286265	0.263566	1.07921	1.04545	0.712426
AAA.454ESTABI.20934	H.33.12d	plasminogen activator inhibitor 1 mRNA-binding protein (PAI-RBP1)	AY067357	1	200.526	91.2932	81.9669	72.9893	210.708	184.142	189.903	140.551	0.455269	0.40876	0.36399	0.873923	0.901265	0.667042
AAA.454ESTABI.17431	NB.21.11e	novel	-	2	360.371	2.01099	0.384915	1.18201	288.218	529.621	171.711	62.8534	0.00558033	0.00106811	0.00327997	1.83757	0.595767	0.218076
AAA.454ESTABI.14371	NB.32.1g	novel	FG311358	2	885.162	9.4307	0.52832	2.26241	983.623	1692.53	939.278	463.449	0.0106542	0.000596863	0.00255593	1.72071	0.954917	0.471165
AAA.454ESTABI.17877	NB.8.8b	L-arginine:glycine amidinotransferase (AGAT-1)		3	176.542	90.458	22.3254	1.05879	156.379	229.801	190.637	133.48	0.512389	0.12646	0.00599737	1.46951	1.21907	0.853569
AAA.454ESTABI.17878	H.56.4h	L-arginine:glycine amidinotransferase (AGAT-2)	AY066974	3	165.824	177.095	40.5891	2.22062	145.895	198.056	197.911	139.444	1.06797	0.244773	0.0133915	1.35752	1.35653	0.955783
AAA.454ESTABI.21171	NB.2.5d	L-arginine:glycine amidinotransferase (AGAT-3)	FG310984	3	55.6818	103.009	40.4946	2.78861	44.3805	62.5051	100.473	58.7113	1.84996	0.72725	0.0500811	1.40839	2.2639	1.32291
AAA.454ESTABI.23789	H.45.8g	Mitochondrial carrier protein (MCP)	AY067834	3	49.1059	129.286	94.005	29.4095	47.1241	45.9729	54.0513	60.0272	2.6328	1.91433	0.598899	0.97557	1.147	1.27381
AAA.454ESTABI.15093	H.63.4c	ornithine decarboxylase (ODC)	AY068126	3	36.6305	30.2092	17.7542	4.37879	32.2763	34.3738	42.5747	45.3057	0.824702	0.484684	0.11954	1.06498	1.31907	1.40368
AAA.454ESTABI.19077	H.18.1b	60S ribosomal protein L21 (RPL21)	AY067194	4	939.41	522.402	453.571	380.009	974.919	1112.83	721.107	607.762	0.556096	0.482825	0.404519	1.14146	0.739658	0.623397
AAA.454ESTABI.21120	NB.38.10e	60S ribosomal protein L18 (RPL18)	AY967634	4	610.936	261.784	230.358	246.58	561.569	732.399	367.535	343.898	0.428497	0.377058	0.403611	1.3042	0.654478	0.612387
AAA.454ESTABI.8652	NB.21.6b	elongation factor 1 gamma (EF-1 gamma)	AY967580	4	863.051	528.814	448.09	358.568	830.678	696.05	1078.48	850.452	0.612726	0.519193	0.415466	0.83793	1.29832	1.0238
AAA.454ESTABI.23795	H.96.10c	protein SET (SET/TAF)	AY068217	4	406.065	242.52	220.801	162.587	390.114	292.242	441.915	283.652	0.597244	0.543759	0.400398	0.749122	1.13279	0.7271
AAA.454ESTABI.15988	H.21.6h	heat shock protein 60 (HSP60)	AY067276	4	818.801	319.679	306.243	300.007	643.042	623.199	466.842	297.278	0.390423	0.374014	0.366399	0.969141	0.72599	0.462299
