# Supplementary material for: Defining the molecular profile of planarian pluripotent stem cells using a combinatorial RNA-seq, RNA interference and irradiation approach
Source: Genome Biol. 2012 Mar 22;13(3):R19. doi: 10.1186/gb-2012-13-3-r19 (PMC3439970; doi:10.1186/gb-2012-13-3-r19)
Supplement: Additional file 11 — Validation of peaking transcripts. (a) Dynamics of validated peaking transcript expression in irradiated samples (left) and Smed-H2B(RNAi) samples (right) relative to non-irradiated (left) and control(RNAi) (right) samples. (b-d) WMISH of the transcripts AAA.454ESTABI.18948 (Smed-argininosuccinate-synthase) (b), AAA.454ESTABI.18310 (Smed-soxF) (c) and AAA.454ESTABI.16120 (Smed-histone-H1-gamma) (c) in non-irradiated and animals 2, 4 and 7 days after irradiation. Smed-argininosuccinate-synthase (b) and Smed-soxF (c) signals are lost progressively after irradiation, in a pattern similar to progeny markers. Smed-histone-H1- gamma signals are distributed in a pattern reminiscent of NBs and the majority of signals are lost after 2 days of irradiation. [file gb-2012-13-3-r19-S11.xls]

## Sheet: filterList
	RPKM	irradiated			RPKM	Smed-H2B(RNAi)			irradiated (rel.)			Smed-H2B(RNAi) (rel.)			irradiation	Smed-H2B(RNAi)
id	non irrad	day 2	day 4	day 7	control (RNAi)	day 1	day 2	day 5	day 2	day 4	day 7	day 1	day 2	day 5	is	is
AAA.454ESTABI.2087	2.1951	0.541109	0.237233	0.928384	2.32995	1.78234	0.49948	0	0.246507	0.108074	0.422934	0.764972	0.214374	0	0.259172	0
AAA.454ESTABI.12341	1.18767	0	0.0952318	0	1.02033	0.268306	0	0	0	0.0801837	0	0.262959	0	0	0.0267279	0
AAA.454ESTABI.8821	1.02076	0	0	0	0.83905	0.176509	0	0	0	0	0	0.210367	0	0	0	0
AAA.454ESTABI.12036	3.85181	0.279555	0.585027	0.216965	3.63312	1.79833	0.671946	0	0.0725776	0.151884	0.0563281	0.494982	0.18495	0	0.0935965	0
AAA.454ESTABI.7700	2.51537	0	0	0	1.55069	0.652431	0.975124	0	0	0	0	0.420734	0.62883	0	0	0
AAA.454ESTABI.13727	3.01976	0	0	0.22898	2.48219	1.30543	1.17066	0	0	0	0.0758274	0.525918	0.471623	0	0.0252758	0
AAA.454ESTABI.14558	2.94378	0.0345636	0	0	2.39165	1.22713	0.641927	0	0.0117412	0	0	0.513091	0.268403	0	0.00391374	0
AAA.454ESTABI.10439	0.118313	0.0234864	0.0255301	0.0666435	0.098467	0.0690474	0	0	0.198511	0.215785	0.563281	0.701224	0	0	0.325859	0
AAA.454ESTABI.25039	1.44767	0	0	0.135908	2.67742	0	0	0	0	0	0.0938802	0	0	0	0.0312934	0
AAA.454ESTABI.24137	1.1302	0	0	0	2.00665	1.23122	0.131442	0	0	0	0	0.613571	0.0655031	0	0	0
AAA.454ESTABI.12063	0.743039	0	0	0	1.64907	0.346909	0	0	0	0	0	0.210367	0	0	0	0
AAA.454ESTABI.11396	4.32265	0	0	0	2.78521	1.30204	1.45952	0	0	0	0	0.467483	0.524025	0	0	0
AAA.454ESTABI.12904	1.40047	0.030694	0	0.0477872	2.53831	1.19872	0.570059	0	0.021917	0	0.0341223	0.472253	0.224582	0	0.0186798	0
AAA.454ESTABI.2007	2.32401	0.122244	0.141192	0	1.85681	1.30204	0.324338	0	0.0526007	0.0607535	0	0.701224	0.174675	0	0.0377847	0
AAA.454ESTABI.12301	1.93023	0.174279	0.131423	0.228741	54.421	1.29337	1.55893	0.940925	0.0902894	0.0680867	0.118505	0.023766	0.0286457	0.0172897	0.0922936	0.0172897
AAA.454ESTABI.15633	14.8899	0	0	0	12.7013	9.22174	4.32922	0.258031	0	0	0	0.726046	0.340848	0.0203153	0	0.0203153
AAA.454ESTABI.6691	5.67005	0.938422	0.45808	0.259403	175.772	7.32213	5.26138	3.68782	0.165505	0.0807893	0.0457496	0.0416569	0.0299329	0.0209806	0.0973479	0.0209806
AAA.454ESTABI.5169	2.69595	0.0988855	0.0760754	0	3.22576	1.09451	0.899718	0.0796254	0.0366793	0.0282184	0	0.339302	0.278917	0.0246842	0.0216326	0.0246842
AAA.454ESTABI.10841	4.32136	0	0	0	3.76248	2.17275	1.27576	0.112905	0	0	0	0.577479	0.339075	0.0300083	0	0.0300083
AAA.454ESTABI.6219	18.5951	0.102313	0	0	15.7133	7.62824	8.41515	0.528528	0.00550216	0	0	0.485463	0.535542	0.0336356	0.00183405	0.0336356
AAA.454ESTABI.7397	2.91385	0.091948	0.10278	0	3.16314	1.0351	1.76807	0.107576	0.0315555	0.035273	0	0.327238	0.55896	0.0340094	0.0222762	0.0340094
AAA.454ESTABI.6281	19.6297	0.280641	0.186729	0.0839012	23.2833	15.689	4.43241	0.835155	0.0142968	0.00951256	0.0042742	0.673832	0.190369	0.0358692	0.00936118	0.0358692
AAA.454ESTABI.22202	7.48482	0.348597	0.316418	0.204866	7.50625	5.79303	2.51369	0.271899	0.0465738	0.0422746	0.0273708	0.771761	0.33488	0.036223	0.0387398	0.036223
AAA.454ESTABI.7927	8.17833	0.325361	0.208183	0.196484	8.4162	6.61269	3.50699	0.310369	0.0397834	0.0254554	0.0240249	0.785709	0.416695	0.0368776	0.0297546	0.0368776
AAA.454ESTABI.4554	298.195	1.88334	1.34308	0.645645	38.8129	14.858	20.9616	1.51531	0.00631579	0.00450403	0.00216518	0.382811	0.540067	0.0390413	0.00432833	0.0390413
AAA.454ESTABI.14974	12.2525	0.0561401	0.0692694	0.087404	10.6591	9.96589	8.86254	0.435011	0.00458194	0.00565351	0.00713359	0.934965	0.831453	0.0408112	0.00578968	0.0408112
AAA.454ESTABI.8493	6.2981	0.467981	0.508819	0.425309	4.90707	2.81532	2.92207	0.227572	0.0743052	0.0807893	0.0675298	0.573729	0.595483	0.0463764	0.0742081	0.0463764
AAA.454ESTABI.13091	2.14007	0.0240532	0.0315756	0.0748964	2.51686	1.36636	0.319089	0.124254	0.0112395	0.0147545	0.0349973	0.542883	0.12678	0.0493684	0.0203304	0.0493684
AAA.454ESTABI.10672	7.37105	0.168902	0.17916	0.0769951	7.59524	3.33604	0.787271	0.383206	0.0229142	0.0243059	0.0104456	0.439228	0.103653	0.0504534	0.0192219	0.0504534
AAA.454ESTABI.7018	10.429	0.567181	0.932635	0.236367	7.68678	3.41376	2.28257	0.392133	0.0543847	0.0894267	0.0226643	0.444109	0.296948	0.051014	0.0554919	0.051014
AAA.454ESTABI.5305	2.21555	0.0560287	0.202977	0	2.74223	0.994611	0.743274	0.144716	0.0252888	0.0916145	0	0.362702	0.271047	0.0527731	0.0389678	0.0527731
AAA.454ESTABI.16075	19.647	0.8082	0.470017	0.730511	11.4746	5.55194	9.92145	0.643905	0.0411361	0.0239231	0.0371818	0.483845	0.864641	0.0561154	0.0340803	0.0561154
AAA.454ESTABI.12073	5.31689	0.0602742	0.183549	0.0469202	6.66297	1.17697	1.67915	0.389204	0.0113364	0.0345219	0.00882474	0.176644	0.252012	0.058413	0.0182276	0.058413
AAA.454ESTABI.10533	6.58377	0.0607884	0	0	6.37139	4.28906	4.94138	0.390037	0.00923305	0	0	0.673175	0.775557	0.0612168	0.00307768	0.0612168
AAA.454ESTABI.19229	3.61372	0.237955	0.0527755	0.0948527	3.11037	1.78451	2.18219	0.196701	0.0658476	0.0146042	0.0262479	0.573729	0.701587	0.0632405	0.0355666	0.0632405
AAA.454ESTABI.15613	9.59025	0.13708	0.0791633	0.117435	8.32859	5.59686	3.63699	0.531093	0.0142937	0.00825456	0.0122452	0.672006	0.436688	0.0637675	0.0115978	0.0637675
AAA.454ESTABI.14985	13.8234	0.244194	0.395937	0.266658	11.6436	6.37201	4.67443	0.765518	0.0176653	0.0286426	0.0192903	0.547256	0.401461	0.065746	0.0218661	0.065746
AAA.454ESTABI.22122	47.1554	0.0768069	0.110187	0.148528	43.2035	26.0803	16.6212	2.87476	0.00162881	0.00233667	0.00314975	0.603662	0.384719	0.06654	0.00237174	0.06654
AAA.454ESTABI.20642	172.636	0.926685	0.527382	0.819441	160.644	107.877	87.0043	10.721	0.00536787	0.00305488	0.00474665	0.671528	0.541599	0.066738	0.0043898	0.066738
AAA.454ESTABI.20533	10.8707	0.0642575	0.0358672	0.114431	9.0669	5.65966	5.6576	0.614937	0.00591106	0.00329943	0.0105265	0.624211	0.623984	0.0678221	0.00657901	0.0678221
AAA.454ESTABI.20989	3.27964	0	0.044933	0	2.54176	0.486094	2.54281	0.176817	0	0.0137006	0	0.191243	1.00041	0.0695646	0.00456687	0.0695646
AAA.454ESTABI.17359	6.33239	0.815631	1.40102	0.7204	5.37168	3.94195	3.63318	0.382369	0.128803	0.221248	0.113764	0.733839	0.676358	0.0711824	0.154605	0.0711824
AAA.454ESTABI.22759	23.1787	0.27726	0.198824	0.166399	12.4487	6.35111	8.50616	0.900084	0.0119619	0.00857788	0.00717897	0.510182	0.683296	0.0723033	0.00923958	0.0723033
AAA.454ESTABI.5853	2.2898	0.073442	0.175443	0.377502	14.316	8.2135	6.33281	1.04331	0.0320736	0.0766194	0.164863	0.573729	0.442359	0.0728772	0.0911853	0.0728772
AAA.454ESTABI.6924	1.72365	0.615686	0.396682	0.54419	1.67361	1.50888	0.125288	0.121968	0.357199	0.230141	0.315719	0.901574	0.0748607	0.0728772	0.30102	0.0728772
AAA.454ESTABI.9385	3.56623	0	0	0	4.69231	1.78393	2.66626	0.346082	0	0	0	0.380182	0.56822	0.0737552	0	0.0737552
AAA.454ESTABI.12484	2.57156	0	0	0	2.41232	1.11396	0.647474	0.180091	0	0	0	0.461782	0.268403	0.0746547	0	0.0746547
AAA.454ESTABI.12461	2.24748	0.932095	0.48639	0.711549	2.51494	2.55712	0.658945	0.192445	0.414729	0.216416	0.316599	1.01677	0.262013	0.076521	0.315915	0.076521
AAA.454ESTABI.5307	4.94845	0.145529	0.0991252	0	5.42339	4.99145	0.852597	0.415003	0.029409	0.0200316	0	0.920356	0.157208	0.076521	0.0164802	0.076521
AAA.454ESTABI.6781	5.23016	0.570255	0.500022	0.32958	6.69668	6.10463	1.57915	0.512437	0.109032	0.0956037	0.0630153	0.911591	0.235811	0.076521	0.089217	0.076521
AAA.454ESTABI.14217	1.6361	0.269873	0.156618	0.197973	1.65049	0.954827	1.55682	0.126298	0.164949	0.0957266	0.121003	0.57851	0.943245	0.076521	0.127226	0.076521
AAA.454ESTABI.22259	2.44241	0.0742001	0.0784741	0.051168	1.77108	0.752679	0.646849	0.136893	0.0303799	0.0321299	0.0209498	0.424984	0.36523	0.077294	0.0278199	0.077294
AAA.454ESTABI.16888	6.01176	0.389289	0.286141	0.233108	6.97434	4.14636	4.29034	0.541419	0.0647546	0.0475969	0.0387754	0.594516	0.61516	0.07763	0.0503756	0.07763
AAA.454ESTABI.13429	2.41422	0.527297	0.309253	0.4229	2.7495	0.889854	0.77582	0.215789	0.218413	0.128097	0.175171	0.323642	0.282167	0.0784831	0.173894	0.0784831
AAA.454ESTABI.24776	2.21461	0	0	0	1.66759	1.47708	0.68989	0.134322	0	0	0	0.885757	0.413704	0.0805485	0	0.0805485
AAA.454ESTABI.18784	13.7023	0.0463976	0.069592	0.221378	12.028	7.0248	8.15478	0.992338	0.00338611	0.00507884	0.0161562	0.584038	0.677984	0.0825025	0.00820705	0.0825025
AAA.454ESTABI.20654	299.736	2.90896	2.34496	3.46469	261.782	165.011	139.155	21.7967	0.00970505	0.00782341	0.0115591	0.630339	0.531566	0.0832626	0.00969585	0.0832626
AAA.454ESTABI.4687	2.06936	0.152359	0.0515249	0.145888	1.3552	0.950302	0.23672	0.115224	0.073626	0.024899	0.0704994	0.701224	0.174675	0.0850234	0.0563415	0.0850234
AAA.454ESTABI.5394	7.11657	0.31055	0.509942	0.173676	5.78508	3.76688	2.74281	0.491867	0.0436376	0.0716556	0.0244045	0.651137	0.474118	0.0850234	0.0465659	0.0850234
AAA.454ESTABI.23811	4.2768	0	0.0583138	0.0367901	4.26729	3.69147	2.63324	0.36621	0	0.0136349	0.00860227	0.865061	0.617076	0.085818	0.0074124	0.085818
AAA.454ESTABI.24177	3.11792	0.160542	0.0760754	0.0479959	3.64199	1.31341	3.92604	0.318501	0.0514899	0.0243994	0.0153935	0.360629	1.07799	0.0874526	0.0304276	0.0874526
AAA.454ESTABI.15815	1.22546	0.0247923	0	0.0424787	1.42263	0.704174	0.920903	0.128072	0.020231	0	0.0346635	0.494982	0.647325	0.0900248	0.0182982	0.0900248
AAA.454ESTABI.24981	2.97147	0	0	0.259651	2.98962	1.10985	0.55293	0.26914	0	0	0.0873812	0.371236	0.18495	0.0900248	0.0291271	0.0900248
AAA.454ESTABI.19819	4.67591	0.0638599	0.0226104	0.0415711	5.30503	2.20143	2.2849	0.48936	0.0136572	0.00483551	0.00889048	0.414971	0.430706	0.0922445	0.00912774	0.0922445
AAA.454ESTABI.8973	2.23646	0.134969	0.0327182	0.0427036	2.06111	0.619416	0.396763	0.193125	0.0603493	0.0146295	0.0190943	0.300525	0.192499	0.0936992	0.0313577	0.0936992
AAA.454ESTABI.22220	27.1182	0.0972519	0.0218959	0.0259682	27.953	20.0751	21.2862	2.62797	0.00358623	0.000807426	0.000957596	0.718172	0.761499	0.0940138	0.00178375	0.0940138
AAA.454ESTABI.19428	4.23351	0.123369	0.0621976	0.0774727	2.5988	1.76627	2.13704	0.244754	0.0291411	0.0146917	0.0182998	0.679648	0.822316	0.0941797	0.0207109	0.0941797
AAA.454ESTABI.23704	11.2904	0.287831	0.14368	0.241728	8.84376	7.57955	7.46645	0.852183	0.0254935	0.0127259	0.0214101	0.857052	0.844263	0.0963598	0.0198765	0.0963598
AAA.454ESTABI.17969	0.470144	0.17061	0.195585	0.156475	0.808647	0.548751	0.205041	0.0798433	0.362888	0.416011	0.332824	0.678604	0.253561	0.0987368	0.370574	0.0987368
AAA.454ESTABI.3359	2.42605	0	0	0	2.18281	1.37757	0.915078	0.222708	0	0	0	0.631102	0.41922	0.102028	0	0.102028
AAA.454ESTABI.14981	3.79214	0.414231	0.291265	0.675477	3.73495	2.09523	2.89667	0.38107	0.109234	0.0768075	0.178126	0.560979	0.775557	0.102028	0.121389	0.102028
AAA.454ESTABI.10174	0.523001	0.728212	0.352614	0	1.02417	0	0.214676	0.104494	1.39237	0.674213	0	0	0.20961	0.102028	0.688861	0.102028
AAA.454ESTABI.16355	3.60443	0.160674	0.0527308	0.256438	4.88105	1.99658	3.94326	0.518754	0.0445769	0.0146295	0.0711453	0.409047	0.807872	0.106279	0.0434505	0.106279
AAA.454ESTABI.25004	5.4296	0.206331	0	0.300439	4.6681	3.19726	1.36532	0.498429	0.0380011	0	0.0553335	0.684916	0.292479	0.106774	0.0311115	0.106774
AAA.454ESTABI.21683	1.70781	0.211507	0.173291	0.158132	2.34005	1.17868	0.932639	0.252202	0.123847	0.10147	0.0925936	0.503696	0.398554	0.107776	0.10597	0.107776
AAA.454ESTABI.9185	5.98065	0.969844	0.673028	0.916169	4.38955	2.19861	0.492908	0.479848	0.162164	0.112534	0.153189	0.500874	0.112291	0.109316	0.142629	0.109316
AAA.454ESTABI.15380	22.5942	1.15367	0.796579	1.10065	19.0632	15.1942	11.5408	2.08391	0.0510606	0.0352559	0.048714	0.797043	0.605396	0.109316	0.0450101	0.109316
AAA.454ESTABI.24428	1.54893	0	0	0	2.18758	0.986133	1.47388	0.239137	0	0	0	0.450787	0.673747	0.109316	0	0.109316
AAA.454ESTABI.12286	3.27255	0.203455	0.246275	0.158129	4.48834	2.23174	0.384873	0.499567	0.0621701	0.0752547	0.0483198	0.497232	0.0857496	0.111303	0.0619149	0.111303
AAA.454ESTABI.19916	22.5386	3.61924	1.90169	2.29307	18.9057	16.8199	16.9658	2.10974	0.160579	0.0843745	0.10174	0.889678	0.897393	0.111593	0.115564	0.111593
AAA.454ESTABI.20794	15.2731	1.5745	0.610599	0.322631	15.7356	14.3563	10.3738	1.81263	0.103089	0.0399787	0.0211241	0.912345	0.659257	0.115193	0.0547308	0.115193
AAA.454ESTABI.5694	13.8177	0.103438	0.249818	0.107361	9.25229	6.12069	1.55516	1.06867	0.00748587	0.0180795	0.00776979	0.661532	0.168084	0.115503	0.0111117	0.115503
AAA.454ESTABI.19972	6.24077	0	0	0	5.75259	3.72356	2.50436	0.677222	0	0	0	0.647284	0.435344	0.117725	0	0.117725
AAA.454ESTABI.11681	0.374108	0	0	0	1.07936	0.174663	0.783157	0.127068	0	0	0	0.161821	0.725573	0.117725	0	0.117725
AAA.454ESTABI.11703	0.534175	0.0351224	0	0.0546818	0.77059	0.124698	0.27956	0.0907174	0.0657509	0	0.102367	0.161821	0.362787	0.117725	0.0560393	0.117725
AAA.454ESTABI.15741	3.44744	0.175201	0.0630856	0.51877	4.70127	1.74528	1.01442	0.564308	0.0508207	0.0182993	0.15048	0.371236	0.215775	0.120033	0.0731999	0.120033
AAA.454ESTABI.24479	3.42125	0.0478618	0.0628301	0	5.08891	5.09781	1.77781	0.618109	0.0139895	0.0183646	0	1.00175	0.34935	0.121462	0.0107847	0.121462
AAA.454ESTABI.19806	3.20676	0.211231	0.214818	0.0820866	2.66885	2.0497	1.06556	0.324164	0.0658707	0.0669892	0.025598	0.768007	0.399257	0.121462	0.0528193	0.121462
AAA.454ESTABI.22398	4.42501	0.484764	0.513049	0.42055	3.66885	1.71512	2.38865	0.453728	0.109551	0.115943	0.0950394	0.467483	0.651062	0.12367	0.106844	0.12367
AAA.454ESTABI.22439	4.76741	0.183364	0.0886578	0.145457	4.09277	2.04085	2.90728	0.510372	0.038462	0.0185966	0.0305108	0.498648	0.710345	0.124701	0.0291898	0.124701
AAA.454ESTABI.11788	2.58332	0	0.0582164	0	1.95091	1.59138	1.62738	0.243732	0	0.0225355	0	0.81571	0.834162	0.124932	0.00751184	0.124932
AAA.454ESTABI.18528	0.818287	0.130432	0.284209	0.253835	0.660388	0.34731	0.69212	0.0842227	0.159396	0.347322	0.310203	0.525918	1.04805	0.127535	0.272307	0.127535
AAA.454ESTABI.5746	0.824155	0.0602099	0	0	1.21939	0.641302	0.319497	0.155516	0.0730565	0	0	0.525918	0.262013	0.127535	0.0243522	0.127535
AAA.454ESTABI.24890	10.0455	0	0.118889	0.0587888	11.0025	4.99457	4.9159	1.41797	0	0.0118351	0.00585227	0.45395	0.4468	0.128878	0.00589579	0.128878
AAA.454ESTABI.4981	4.26198	0.453502	0.328216	0.436372	5.36607	1.72197	3.7175	0.695962	0.106406	0.0770103	0.102387	0.320899	0.692779	0.129697	0.095268	0.129697
AAA.454ESTABI.20050	6.17172	0.114089	0.0448882	0.057873	4.64242	3.21139	2.367	0.640077	0.0184858	0.00727321	0.00937713	0.691748	0.509862	0.137876	0.0117121	0.137876
AAA.454ESTABI.23902	1.48461	0	0	0	1.94162	1.36151	0	0.270136	0	0	0	0.701224	0	0.139129	0	0.139129
AAA.454ESTABI.11905	0.800889	0.0658239	0.238462	0.215262	1.222	0.233699	0.349287	0.170016	0.0821886	0.297747	0.268779	0.191243	0.285832	0.139129	0.216238	0.139129
AAA.454ESTABI.12372	0.945738	0.146313	0.265027	0.706278	1.35813	1.03893	0	0.188956	0.154708	0.280233	0.7468	0.764972	0	0.139129	0.393914	0.139129
AAA.454ESTABI.13304	4.44128	0.0602099	0	0.281221	3.35334	1.71014	3.35472	0.466547	0.0135569	0	0.0633198	0.509981	1.00041	0.139129	0.0256256	0.139129
AAA.454ESTABI.19439	3.95918	0.178694	0.240813	0	3.55657	2.28857	1.38135	0.512287	0.0451342	0.0608239	0	0.643476	0.388395	0.14404	0.0353194	0.14404
AAA.454ESTABI.20451	2.08422	0	0.0479636	0	1.47179	1.32693	0	0.21452	0	0.0230127	0	0.901574	0	0.145754	0.0076709	0.145754
AAA.454ESTABI.19687	1.18016	0.134951	0.155868	0.173416	1.19572	0.958249	0.447563	0.174282	0.114349	0.132073	0.146943	0.801399	0.374304	0.145754	0.131122	0.145754
AAA.454ESTABI.20611	2.64825	0.12142	0.143103	0	3.32201	1.20953	0.401727	0.488853	0.0458491	0.0540369	0	0.364097	0.120929	0.147156	0.0332953	0.147156
AAA.454ESTABI.10452	5.04349	0.610883	0.393122	0.388628	10.0393	4.36955	7.07496	1.50112	0.121123	0.0779465	0.0770553	0.435242	0.704723	0.149524	0.0920416	0.149524
AAA.454ESTABI.12382	1.36486	0.0722506	0.157075	0	1.0097	0.849634	0.158733	0.154527	0.0529362	0.115085	0	0.841469	0.157208	0.153042	0.0560071	0.153042
AAA.454ESTABI.9188	1.39069	0.0649567	0	0.0837413	2.67793	0.668379	0.642189	0.416782	0.0467084	0	0.0602159	0.249588	0.239808	0.155636	0.0356414	0.155636
AAA.454ESTABI.20032	566.223	84.8042	64.6825	54.32	585.664	472.321	355.151	91.2723	0.149772	0.114235	0.095934	0.806471	0.606407	0.155844	0.11998	0.155844
AAA.454ESTABI.498	24.9405	2.19942	1.04377	0.512688	27.0347	14.3866	14.4468	4.25192	0.0881868	0.0418506	0.0205565	0.532154	0.534381	0.157276	0.050198	0.157276
AAA.454ESTABI.23014	2.05444	0.400125	0.211648	0.564312	1.73697	0.456751	1.42221	0.276905	0.194761	0.10302	0.274679	0.262959	0.818789	0.159419	0.19082	0.159419
AAA.454ESTABI.25005	4.80054	0.0563642	0.0651004	0.175506	3.61478	1.40079	0.747725	0.58233	0.0117412	0.0135611	0.0365596	0.387519	0.206852	0.161097	0.0206206	0.161097
AAA.454ESTABI.6618	4.49126	0	0.080762	0.0957826	5.91832	2.40267	0.652915	0.953423	0	0.017982	0.0213265	0.405972	0.110321	0.161097	0.0131028	0.161097
AAA.454ESTABI.20699	6.68256	2.3689	1.59139	1.66331	5.63697	3.80481	3.50679	0.922667	0.35449	0.238141	0.248903	0.674975	0.622105	0.163681	0.280511	0.163681
AAA.454ESTABI.21074	13.434	4.35572	4.94922	3.86822	14.7025	6.89445	8.44393	2.43819	0.324232	0.368411	0.287944	0.46893	0.574319	0.165835	0.326862	0.165835
AAA.454ESTABI.14830	7.44856	0.165068	0.217233	0.368732	6.09922	2.56615	3.10797	1.03	0.0221611	0.0291644	0.0495038	0.420734	0.509569	0.168874	0.0336098	0.168874
AAA.454ESTABI.13269	0.53877	0	0	0	0.768678	0.359344	0	0.130711	0	0	0	0.467483	0	0.170047	0	0.170047
AAA.454ESTABI.4963	1.90274	0.0397165	0.143882	0.0680495	1.20653	0.564033	0.737629	0.205167	0.0208733	0.0756183	0.0357639	0.467483	0.611363	0.170047	0.0440852	0.170047
AAA.454ESTABI.6894	3.86826	2.40693	2.65029	3.43279	3.96233	3.70464	1.90333	0.673781	0.622225	0.685137	0.887423	0.934965	0.480356	0.170047	0.731595	0.170047
AAA.454ESTABI.9599	0.23974	0	0	0	0.684086	0	0.119493	0.116327	0	0	0	0	0.174675	0.170047	0	0.170047
AAA.454ESTABI.5545	0.249052	0.080336	0	0	0.552735	0.129197	0.386196	0.0939908	0.322567	0	0	0.233741	0.6987	0.170047	0.107522	0.170047
AAA.454ESTABI.13503	2.80591	0.158423	0.235253	0.55703	2.85948	1.20308	0.399584	0.486246	0.0564606	0.0838419	0.19852	0.420734	0.13974	0.170047	0.112941	0.170047
AAA.454ESTABI.21413	7.73381	0.446683	0.5139	0.439693	8.99411	5.27668	6.19656	1.53551	0.0577572	0.0664485	0.0568534	0.586681	0.688957	0.170724	0.060353	0.170724
AAA.454ESTABI.7331	8.34434	0.114808	0	0	8.60126	4.61588	2.20765	1.47754	0.0137588	0	0	0.536651	0.256665	0.171782	0.00458626	0.171782
AAA.454ESTABI.14147	6.56498	0.657866	0.274892	0.182145	6.251	5.83348	2.9555	1.07895	0.100208	0.0418725	0.0277449	0.933208	0.472805	0.172604	0.0566086	0.172604
AAA.454ESTABI.24136	2.40855	0.22896	0	0	2.2541	0.270964	0.50623	0.394253	0.0950615	0	0	0.12021	0.224582	0.174905	0.0316872	0.174905
AAA.454ESTABI.21612	2.83206	0.147488	0.211669	0.105181	2.10662	0.799149	1.03153	0.369969	0.052078	0.0747405	0.0371394	0.379351	0.489663	0.175622	0.0546526	0.175622
AAA.454ESTABI.19480	5.08647	0	0	0	4.91222	3.57705	2.74739	0.867435	0	0	0	0.728194	0.559296	0.176587	0	0.176587
AAA.454ESTABI.22029	2.79293	0.474688	0.60039	0.791819	2.72461	1.67174	2.78414	0.486477	0.169961	0.214968	0.283509	0.613571	1.02185	0.178549	0.222813	0.178549
AAA.454ESTABI.2949	5.07563	0.182988	0.140778	0.195488	5.77673	3.03809	1.66493	1.03143	0.0360523	0.027736	0.038515	0.525918	0.288214	0.178549	0.0341011	0.178549
AAA.454ESTABI.19828	4.55642	0	0.0389388	0.0923618	3.75457	2.31686	1.88879	0.689529	0	0.00854592	0.0202707	0.617077	0.503064	0.18365	0.00960554	0.18365
AAA.454ESTABI.8650	9.57727	7.32211	5.90605	6.72184	7.02456	5.7326	4.47438	1.29748	0.76453	0.616673	0.701854	0.81608	0.636962	0.184706	0.694352	0.184706
AAA.454ESTABI.24219	1.41364	0.265565	0	0	2.39037	0.314285	0.234865	0.457284	0.18786	0	0	0.131479	0.0982547	0.191303	0.0626199	0.191303
AAA.454ESTABI.11721	1.08154	0	0.0301135	0	0.619438	0.407217	0.304314	0.1185	0	0.0278432	0	0.657397	0.491274	0.191303	0.00928106	0.191303
AAA.454ESTABI.11843	0.495326	0.161218	0.0885082	0.256599	0.517319	0.272067	0.101658	0.0989645	0.325479	0.178687	0.518042	0.525918	0.196509	0.191303	0.340736	0.191303
AAA.454ESTABI.23216	1.46694	0.172343	0.0268438	0.0361845	1.56899	1.32025	0.678306	0.300152	0.117485	0.0182993	0.0246667	0.841469	0.432321	0.191303	0.0534837	0.191303
AAA.454ESTABI.17980	0.235115	0.124461	0.135291	0.26084	0.347869	0.18295	0.136719	0.0665482	0.529362	0.575426	1.10941	0.525918	0.393019	0.191303	0.738067	0.191303
AAA.454ESTABI.13740	2.94107	0.657766	0.196112	0.132017	2.81656	2.63339	1.19482	0.547368	0.223649	0.0666805	0.0448876	0.934965	0.424211	0.194339	0.111739	0.194339
AAA.454ESTABI.5073	19.8429	6.2536	4.08379	5.92251	16.0469	11.9293	9.29412	3.13905	0.315156	0.205806	0.29847	0.743403	0.579186	0.195618	0.273144	0.195618
AAA.454ESTABI.14976	6.86592	0.725426	0.956552	0.650832	7.32505	4.09017	4.19393	1.4532	0.105656	0.139319	0.0947917	0.558382	0.572546	0.198388	0.113256	0.198388
AAA.454ESTABI.12690	6.63984	0.650546	0.761551	1.0331	3.72186	2.80083	2.28334	0.740946	0.097976	0.114694	0.155591	0.752533	0.613493	0.199079	0.122754	0.199079
AAA.454ESTABI.20148	7.33766	0.76994	0.600763	0.612984	7.46849	4.39799	4.17314	1.49452	0.10493	0.0818738	0.0835394	0.588873	0.558767	0.20011	0.0901144	0.20011
AAA.454ESTABI.13061	2.32613	0	0.0422688	0	2.065	0.457272	1.19602	0.415831	0	0.0181713	0	0.221439	0.579186	0.201371	0.00605711	0.201371
AAA.454ESTABI.24945	2.06096	0.227641	0.201952	0.285905	2.80341	1.70716	0.811848	0.564527	0.110454	0.0979896	0.138725	0.608958	0.289593	0.201371	0.115723	0.201371
AAA.454ESTABI.15734	38.4043	2.48865	1.5389	1.82562	30.9159	29.6168	29.3108	6.26005	0.0648014	0.0400711	0.0475369	0.95798	0.948082	0.202486	0.0508031	0.202486
AAA.454ESTABI.15809	16.2869	1.60878	0.870238	1.10997	14.2744	10.4131	9.54622	2.95095	0.0987775	0.0534317	0.068151	0.729499	0.668766	0.20673	0.0734534	0.20673
AAA.454ESTABI.3461	4.95407	1.59756	0.927131	1.25103	5.45608	5.65195	3.76884	1.13865	0.322474	0.187145	0.252525	1.0359	0.69076	0.208694	0.254048	0.208694
AAA.454ESTABI.4640	1.83041	0.30573	0.357558	0	2.17978	1.45904	0.623052	0.454907	0.167028	0.195343	0	0.66935	0.285832	0.208694	0.12079	0.208694
AAA.454ESTABI.8309	1.00345	0.274871	0.121926	0.4274	2.58333	1.12438	0.560165	0.545322	0.273926	0.121507	0.425931	0.435242	0.216838	0.211093	0.273788	0.211093
AAA.454ESTABI.24727	1.574	0	0.227681	0.0767264	2.41201	1.22478	0.392262	0.509158	0	0.144651	0.0487462	0.507783	0.162628	0.211093	0.0644658	0.211093
AAA.454ESTABI.10929	8.26843	1.4929	0.781514	1.20002	7.75	2.62354	3.22095	1.63597	0.180554	0.0945179	0.145133	0.338522	0.415606	0.211093	0.140069	0.211093
AAA.454ESTABI.22837	5.50121	1.84407	2.47114	2.84036	5.79816	3.76831	4.07588	1.22644	0.335212	0.449199	0.516316	0.649915	0.702961	0.211522	0.433576	0.211522
AAA.454ESTABI.23383	4.14489	1.08655	1.22559	1.04055	6.34054	1.85863	2.61451	1.35215	0.262143	0.295688	0.251043	0.293135	0.412348	0.213255	0.269625	0.213255
AAA.454ESTABI.8366	9.49767	1.28205	1.06463	0.49986	8.7338	2.91496	3.03649	1.86358	0.134986	0.112093	0.0526298	0.333756	0.347671	0.213376	0.0999031	0.213376
AAA.454ESTABI.21298	5.53267	0.85251	0.650619	0.491497	5.15828	4.01027	2.90874	1.1155	0.154087	0.117596	0.0888355	0.777444	0.563897	0.216255	0.120173	0.216255
AAA.454ESTABI.21077	9.12339	1.99485	2.75898	0.921824	11.8482	6.32418	9.59113	2.57106	0.218652	0.302408	0.10104	0.533767	0.809502	0.217	0.207366	0.217
AAA.454ESTABI.22243	8.13055	3.69007	2.35096	4.89816	6.73761	3.70415	5.14731	1.46987	0.453853	0.289152	0.60244	0.549772	0.763968	0.218159	0.448481	0.218159
AAA.454ESTABI.12979	1.25264	0.0784401	0.374766	0.122123	1.85337	0.556982	1.2487	0.405205	0.0626199	0.299181	0.0974924	0.300525	0.673747	0.218632	0.153098	0.218632
AAA.454ESTABI.9643	0.204296	0	0	0.232369	0.352649	0.317939	0	0.0771002	0	0	1.13741	0.901574	0	0.218632	0.379137	0.218632
AAA.454ESTABI.9180	1.86253	0.82508	0.983405	0.919775	2.55311	2.30182	0.76451	0.55819	0.44299	0.527996	0.493832	0.901574	0.299443	0.218632	0.488272	0.218632
AAA.454ESTABI.12590	0.287445	0.022235	0	0.076194	0.525364	0.236827	0.176981	0.114861	0.077354	0	0.265073	0.450787	0.336873	0.218632	0.114142	0.218632
AAA.454ESTABI.10629	0.724855	0	0.0688086	0	8.94845	2.96117	0.790316	2.00038	0	0.0949274	0	0.330915	0.0883188	0.223545	0.0316425	0.223545
AAA.454ESTABI.16147	6.8041	3.70216	3.05187	3.99835	3.93932	3.00608	4.06789	0.88659	0.544107	0.448534	0.587637	0.763097	1.03264	0.225062	0.526759	0.225062
AAA.454ESTABI.847	1.1591	0.39432	0.197969	0.0624492	2.30167	0.427231	0.95781	0.518017	0.340195	0.170796	0.0538774	0.185618	0.416138	0.225062	0.188289	0.225062
AAA.454ESTABI.12374	1.44144	0	0	0	2.21474	0.517677	0.773721	0.502147	0	0	0	0.233741	0.34935	0.226729	0	0.226729
AAA.454ESTABI.52	1.41724	1.52904	0.663907	0.793452	1.87128	0.586297	0.876281	0.426531	1.07889	0.468452	0.559859	0.313313	0.468278	0.227935	0.702398	0.227935
AAA.454ESTABI.4007	2.03973	0.0899796	0	0	2.51494	0.26453	0.197683	0.577336	0.0441135	0	0	0.105184	0.0786038	0.229563	0.0147045	0.229563
AAA.454ESTABI.1321	1.22587	0.189848	0	0.0865437	1.8763	0.98678	0.737421	0.430729	0.154869	0	0.0705979	0.525918	0.393019	0.229563	0.0751555	0.229563
AAA.454ESTABI.21189	10.2574	5.14252	3.53677	3.22339	8.88383	8.27362	5.96466	2.05356	0.501348	0.344802	0.31425	0.931313	0.671407	0.231157	0.3868	0.231157
AAA.454ESTABI.10842	38.5678	8.13161	9.35089	6.94016	31.7091	25.4116	13.2041	7.3659	0.210839	0.242453	0.179947	0.801399	0.416413	0.232296	0.21108	0.232296
AAA.454ESTABI.1994	3.5851	0.602174	0.333861	0.361466	2.40738	1.97424	1.60364	0.562013	0.167966	0.0931246	0.100824	0.820075	0.666134	0.233454	0.120638	0.233454
AAA.454ESTABI.15332	12.2568	1.9538	2.81824	3.48198	12.2302	8.42431	5.38803	2.87109	0.159405	0.229933	0.284085	0.688813	0.440552	0.234755	0.224474	0.234755
AAA.454ESTABI.13279	0.586619	0	0.0539988	0.0363942	0.512876	0.248982	0.372129	0.120756	0	0.0920508	0.0620406	0.485463	0.725573	0.235449	0.0513638	0.235449
AAA.454ESTABI.1875	0.470015	0.588948	0	0.0601426	0.847543	0.13715	0.307477	0.199554	1.25304	0	0.127959	0.161821	0.362787	0.235449	0.460333	0.235449
AAA.454ESTABI.24046	3.84466	0.123312	0.142425	0	2.70548	0.875606	1.63585	0.637003	0.0320736	0.0370448	0	0.323642	0.604644	0.235449	0.0230395	0.235449
AAA.454ESTABI.23675	2.12524	0.536103	0.78565	2.22157	3.14445	1.03358	1.23583	0.751926	0.252255	0.369675	1.04532	0.328699	0.393019	0.239128	0.555752	0.239128
AAA.454ESTABI.9927	2.057	1.46313	0.628313	1.14888	3.52766	1.89164	0.652441	0.846872	0.711295	0.305451	0.558525	0.53623	0.18495	0.240066	0.52509	0.240066
AAA.454ESTABI.1182	10.221	4.09924	3.73207	4.2871	5.56192	3.67073	2.91459	1.33523	0.401063	0.36514	0.419442	0.659975	0.524025	0.240066	0.395215	0.240066
AAA.454ESTABI.21880	54.1733	3.5115	2.29148	3.39375	14.2272	12.5489	10.4811	3.41739	0.0648199	0.0422992	0.0626463	0.882033	0.73669	0.240201	0.0565884	0.240201
AAA.454ESTABI.7737	10.7644	5.67322	6.12447	5.52487	13.5642	8.99741	8.64485	3.27281	0.527033	0.568954	0.513251	0.66332	0.637328	0.241283	0.536413	0.241283
AAA.454ESTABI.16321	6.3802	0.892468	0.697126	0.219864	4.5825	4.72364	1.36877	1.12211	0.139881	0.109264	0.0344604	1.0308	0.298694	0.244867	0.094535	0.244867
AAA.454ESTABI.15823	0.984217	0	0.0679485	0	3.07791	1.67095	0.312175	0.759759	0	0.0690381	0	0.542883	0.101424	0.246842	0.0230127	0.246842
AAA.454ESTABI.3345	1.91453	0.450656	1.33259	1.3245	3.56	1.4495	0.72214	0.878757	0.235387	0.69604	0.691811	0.407162	0.202848	0.246842	0.541079	0.246842
AAA.454ESTABI.4545	2.71429	0.0451815	0.222992	0.147756	4.65142	3.84986	2.27763	1.16699	0.0166458	0.0821548	0.0544363	0.827674	0.489663	0.250889	0.051079	0.250889
AAA.454ESTABI.18919	3.61242	0.664413	0.477082	0.375783	5.02668	3.07865	1.60047	1.26593	0.183925	0.132067	0.104025	0.612461	0.318395	0.251841	0.140006	0.251841
AAA.454ESTABI.12102	16.1568	0.102176	0.115398	0.0793743	16.1548	10.8569	8.02887	4.07261	0.00632402	0.00714236	0.00491274	0.672055	0.496996	0.252099	0.00612637	0.252099
AAA.454ESTABI.22343	10.2168	6.06912	4.98921	6.01803	7.66816	5.26146	4.92567	1.93489	0.594034	0.488334	0.589033	0.686144	0.642353	0.252327	0.557134	0.252327
AAA.454ESTABI.10038	6.64815	1.37465	0.344791	0.332353	6.71923	2.33155	3.37585	1.69621	0.206772	0.0518627	0.0499919	0.346997	0.502416	0.252441	0.102875	0.252441
AAA.454ESTABI.16661	12.3993	2.56319	2.44309	2.52852	9.92514	6.57422	5.32233	2.52423	0.206721	0.197035	0.203925	0.662381	0.536247	0.254326	0.20256	0.254326
AAA.454ESTABI.20958	2.64542	0.932917	0.566716	0.67549	2.67	1.69108	1.89562	0.681037	0.352653	0.214225	0.255343	0.633364	0.70997	0.25507	0.274074	0.25507
AAA.454ESTABI.10667	0.668446	0.242571	0	0	1.66896	0.585157	0.728813	0.425701	0.362888	0	0	0.350612	0.436688	0.25507	0.120963	0.25507
AAA.454ESTABI.12334	2.96543	0	0	0	2.72332	1.43224	1.07031	0.694636	0	0	0	0.525918	0.393019	0.25507	0	0.25507
AAA.454ESTABI.7447	0.423825	0	0	0	0.627079	0	0	0.159949	0	0	0	0	0	0.25507	0	0.25507
AAA.454ESTABI.18428	4.13727	0.834382	0.687337	0.519848	4.06932	2.57913	1.96839	1.03796	0.201675	0.166133	0.12565	0.633799	0.483716	0.25507	0.164486	0.25507
AAA.454ESTABI.13945	46.0523	6.7371	9.55401	11.1012	34.2307	24.5299	18.2618	8.78757	0.146292	0.20746	0.241056	0.716606	0.533491	0.256716	0.19827	0.256716
AAA.454ESTABI.20564	30.4495	1.93908	1.82517	2.02253	25.5302	20.5431	24.416	6.55835	0.0636816	0.0599408	0.0664224	0.80466	0.956359	0.256887	0.0633483	0.256887
AAA.454ESTABI.14683	22.8613	5.86373	4.25485	4.43237	23.3553	16.942	13.48	6.01765	0.256492	0.186116	0.193881	0.725404	0.577172	0.257657	0.212163	0.257657
AAA.454ESTABI.13315	8.35945	0.17222	0.431554	0.40832	4.93601	3.40157	4.14747	1.30244	0.0206018	0.0516247	0.0488453	0.689134	0.840247	0.263866	0.0403572	0.263866
AAA.454ESTABI.7461	4.14484	0.256019	0	0	3.91442	3.08799	4.15379	1.04837	0.0617681	0	0	0.788877	1.06115	0.267824	0.0205894	0.267824
AAA.454ESTABI.7567	3.28999	2.49865	2.5571	1.95723	5.62424	3.94385	3.56771	1.51008	0.759472	0.777237	0.594906	0.701224	0.634346	0.268495	0.710538	0.268495
AAA.454ESTABI.23458	3.5725	0.272993	0.495996	0.389652	3.59087	1.93383	2.16773	0.967215	0.0764152	0.138837	0.10907	0.53854	0.603677	0.269354	0.108107	0.269354
AAA.454ESTABI.18733	60.032	8.66773	11.0011	13.6418	59.3576	38.8269	39.9384	16.0052	0.144385	0.183253	0.227242	0.654118	0.672843	0.26964	0.18496	0.26964
AAA.454ESTABI.12730	1.28671	0.225607	0.272438	0.181507	2.85567	0.800987	1.59621	0.776957	0.175336	0.211731	0.141062	0.28049	0.55896	0.272075	0.176043	0.272075
AAA.454ESTABI.4998	2.6142	1.22239	1.32144	2.58773	3.10813	2.0342	1.08583	0.845644	0.467596	0.505485	0.989873	0.654476	0.34935	0.272075	0.654318	0.272075
AAA.454ESTABI.10821	11.3063	2.16763	1.70157	0.949398	12.0048	9.6839	3.68934	3.31531	0.191719	0.150498	0.0839708	0.806671	0.307323	0.276166	0.142062	0.276166
AAA.454ESTABI.641	0.690921	0	0.0477088	0.056582	0.674695	0	0.385699	0.18774	0	0.0690511	0.0818936	0	0.571664	0.278258	0.0503149	0.278258
AAA.454ESTABI.11232	2.8715	0	1.02581	0.536904	6.09579	2.33155	3.92034	1.69621	0	0.357239	0.186977	0.382486	0.643122	0.278258	0.181405	0.278258
AAA.454ESTABI.2632	0.827508	0.290035	0.142851	0.135579	1.01009	0.482933	0.86615	0.281067	0.350492	0.172628	0.16384	0.478107	0.857496	0.278258	0.228987	0.278258
AAA.454ESTABI.24534	1.76195	0.0677023	0.0608289	0.0801884	2.09098	1.02828	0.512287	0.581832	0.0384246	0.0345236	0.045511	0.491767	0.244999	0.278258	0.0394864	0.278258
AAA.454ESTABI.17101	9.10091	2.22214	1.98383	2.60898	9.4258	4.75487	4.38494	2.64957	0.244166	0.217982	0.286673	0.504452	0.465206	0.281098	0.249607	0.281098
AAA.454ESTABI.3171	2.76166	2.1223	1.47376	1.26316	2.80678	1.08451	1.71096	0.78898	0.768488	0.533651	0.457391	0.386389	0.60958	0.281098	0.58651	0.281098
AAA.454ESTABI.19244	4.98316	0.795591	0.729156	1.01289	4.31626	2.32996	3.1751	1.22143	0.159656	0.146324	0.203263	0.53981	0.735613	0.282983	0.169748	0.282983
AAA.454ESTABI.24448	10.2578	1.27046	0.900697	1.96683	10.102	6.50754	6.83872	2.88493	0.123854	0.0878063	0.19174	0.644187	0.67697	0.285581	0.134467	0.285581
AAA.454ESTABI.21258	2.69948	0.342925	0.227025	0.152898	3.23456	1.34078	1.90374	0.926646	0.127034	0.0840995	0.0566397	0.414517	0.58856	0.286483	0.0892576	0.286483
AAA.454ESTABI.8424	1.56173	0.589178	0.230364	0.377949	1.26038	0.662855	0.371514	0.36167	0.377259	0.147505	0.242006	0.525918	0.294764	0.286954	0.25559	0.286954
AAA.454ESTABI.12781	1.97341	0.109527	0.0448244	0.17017	1.84408	1.2123	0.815354	0.529167	0.0555016	0.0227142	0.0862314	0.657397	0.442146	0.286954	0.0548157	0.286954
AAA.454ESTABI.521	19.1672	3.21601	2.9008	2.44036	25.962	12.3077	9.96405	7.46157	0.167788	0.151342	0.12732	0.474067	0.383793	0.287403	0.148816	0.287403
AAA.454ESTABI.21867	7.80173	2.26624	2.92666	2.79439	8.0652	6.16965	4.07859	2.33053	0.290479	0.375129	0.358176	0.764972	0.505703	0.288961	0.341261	0.288961
AAA.454ESTABI.16444	2.53075	1.30811	1.15565	1.17501	3.2254	1.16986	2.71013	0.936179	0.516886	0.456641	0.464292	0.362702	0.840247	0.290252	0.479273	0.290252
AAA.454ESTABI.24774	1.97008	0	0	0	4.59091	1.83958	1.37472	1.33829	0	0	0	0.400699	0.299443	0.291509	0	0.291509
AAA.454ESTABI.6538	0.94849	0.290897	0.230497	0	1.76823	0.708529	0.926597	0.515455	0.306694	0.243014	0	0.400699	0.524025	0.291509	0.183236	0.291509
AAA.454ESTABI.10859	4.80827	2.40118	3.66791	2.99212	7.0451	6.53849	1.30299	2.06126	0.499385	0.762834	0.622285	0.928091	0.18495	0.29258	0.628168	0.29258
AAA.454ESTABI.18719	9.39844	3.13471	2.84715	2.84971	7.96938	4.84186	5.51795	2.33363	0.333535	0.302939	0.303211	0.607559	0.692394	0.292824	0.313228	0.292824
AAA.454ESTABI.24939	5.98664	0.20668	0.197668	0	7.50975	2.43047	4.54073	2.21021	0.0345236	0.0330182	0	0.323642	0.604644	0.294312	0.0225139	0.294312
AAA.454ESTABI.21772	8.07672	1.0797	0.450699	0.244997	6.87603	4.38935	1.67736	2.03207	0.13368	0.0558022	0.0303337	0.638356	0.243943	0.29553	0.0732722	0.29553
AAA.454ESTABI.22674	1.38869	1.30432	0.546054	0.582633	1.35307	1.26507	0.827215	0.402648	0.939249	0.393216	0.419557	0.934965	0.611363	0.297582	0.584008	0.297582
AAA.454ESTABI.4310	20.3832	9.23069	8.33775	8.55617	22.7022	17.3825	19.4194	6.76997	0.452857	0.40905	0.419766	0.765675	0.855394	0.298207	0.427224	0.298207
AAA.454ESTABI.6317	5.77311	0.883592	0.175088	0.684983	11.0164	3.52662	4.70616	3.29865	0.153053	0.0303282	0.118651	0.320124	0.427194	0.29943	0.100677	0.29943
AAA.454ESTABI.13107	2.59099	0.113968	0	0	4.44344	2.19942	0.821814	1.3334	0.0439864	0	0	0.494982	0.18495	0.300083	0.0146621	0.300083
AAA.454ESTABI.1995	3.49574	0.930039	0.756642	0.749836	3.44813	1.55437	1.83917	1.03657	0.266049	0.216447	0.2145	0.450787	0.533383	0.300618	0.232332	0.300618
AAA.454ESTABI.16435	7.87451	3.47001	2.90722	3.19178	9.43826	5.0183	5.05459	2.85716	0.440664	0.369194	0.405331	0.531697	0.535542	0.302721	0.405063	0.302721
AAA.454ESTABI.16393	15.0489	3.7089	4.1707	4.63631	16.0841	11.4273	15.745	4.87111	0.246457	0.277143	0.308084	0.710475	0.978918	0.302854	0.277228	0.302854
AAA.454ESTABI.15976	27.215	13.5188	12.7534	15.6874	21.9463	19.8433	10.7629	6.69412	0.496741	0.468616	0.576423	0.904178	0.490422	0.305023	0.513927	0.305023
AAA.454ESTABI.10500	0.525583	0.171394	0	0.0563907	1.11091	0.350548	0.174643	0.340032	0.326103	0	0.107292	0.315551	0.157208	0.306084	0.144465	0.306084
AAA.454ESTABI.10244	0.481852	0.343092	0.284979	0.330422	0.232478	0.0978115	0.0730946	0.0711579	0.712029	0.591425	0.685734	0.420734	0.314415	0.306084	0.663063	0.306084
AAA.454ESTABI.3156	5.09315	0.847049	0.833225	1.28732	14.2567	4.71293	3.36188	4.36374	0.166311	0.163597	0.252756	0.330577	0.235811	0.306084	0.194222	0.306084
AAA.454ESTABI.5827	5.8637	0	0	0	3.5172	0	0.276465	1.07656	0	0	0	0	0.0786038	0.306084	0	0.306084
AAA.454ESTABI.7125	11.0175	1.79121	1.13798	1.33681	9.43983	8.13639	4.74059	2.90945	0.162578	0.103288	0.121334	0.861921	0.502191	0.30821	0.129067	0.30821
AAA.454ESTABI.9637	15.497	9.84723	8.77793	6.88035	19.7075	11.3611	13.8524	6.09015	0.635427	0.566427	0.443979	0.576487	0.702899	0.309027	0.548611	0.309027
AAA.454ESTABI.13994	71.6125	23.4302	22.7911	23.9876	72.5326	43.9926	42.3924	22.4875	0.32718	0.318256	0.334965	0.606521	0.584459	0.310032	0.3268	0.310032
AAA.454ESTABI.13428	28.5172	0.112954	0	0	21.5414	9.62466	6.59314	6.71019	0.0039609	0	0	0.446798	0.306068	0.311502	0.0013203	0.311502
AAA.454ESTABI.22389	8.05268	2.62201	1.89184	1.42034	7.7206	4.4113	3.37149	2.40692	0.325607	0.234933	0.176381	0.571368	0.436688	0.311752	0.24564	0.311752
AAA.454ESTABI.12297	14.8963	2.42654	3.01212	2.29784	19.9648	9.93536	4.38732	6.24234	0.162896	0.202206	0.154256	0.497643	0.219752	0.312667	0.173119	0.312667
AAA.454ESTABI.9272	7.28479	4.35971	2.35345	2.33791	11.7034	10.914	4.55222	3.693	0.598467	0.323063	0.32093	0.932556	0.388967	0.315551	0.414153	0.315551
AAA.454ESTABI.2844	25.0451	12.1759	12.7365	16.0321	27.2773	19.344	20.1194	8.61169	0.486161	0.508542	0.640129	0.709162	0.73759	0.315709	0.544944	0.315709
AAA.454ESTABI.13030	3.96034	0.115731	0.133669	0	9.37535	8.62866	3.68469	2.98921	0.0292226	0.033752	0	0.920356	0.393019	0.318838	0.0209915	0.318838
AAA.454ESTABI.15756	18.002	0.814664	0.872978	0.535338	19.5959	13.6077	6.72952	6.26005	0.045254	0.0484934	0.0297377	0.694416	0.343415	0.319457	0.0411617	0.319457
AAA.454ESTABI.10953	3.29062	1.77272	1.7918	1.35453	2.86099	3.00929	1.1836	0.921792	0.53872	0.544519	0.411633	1.05184	0.413704	0.322194	0.498291	0.322194
AAA.454ESTABI.19748	28.8162	17.4818	16.2607	16.3915	21.8688	13.3146	16.4843	7.08405	0.606667	0.564289	0.568829	0.608838	0.753781	0.323934	0.579928	0.323934
AAA.454ESTABI.4844	14.7475	8.05662	5.19801	4.08807	12.3735	13.6027	11.6713	4.03168	0.546303	0.352467	0.277204	1.09934	0.943245	0.325832	0.391991	0.325832
AAA.454ESTABI.22943	144.317	59.1395	56.6007	61.37	130.118	142.175	64.6726	42.5816	0.409788	0.392196	0.425243	1.09266	0.497029	0.327253	0.409076	0.327253
AAA.454ESTABI.24181	8.5393	0.0660549	0.0433564	0.159429	11.2038	6.09749	5.6082	3.66817	0.0077354	0.00507728	0.01867	0.544234	0.500561	0.327403	0.0104942	0.327403
AAA.454ESTABI.16747	9.2239	3.79445	2.85824	3.30358	9.38596	7.31926	5.59689	3.09579	0.411371	0.309873	0.358155	0.779809	0.596304	0.329832	0.3598	0.329832
AAA.454ESTABI.22989	14.0551	9.49967	7.71238	8.38588	12.7129	10.1757	12.0889	4.22341	0.675889	0.548725	0.596644	0.800421	0.950914	0.332213	0.607086	0.332213
AAA.454ESTABI.20949	9.09751	5.72546	4.64989	5.25473	6.76436	6.54005	7.1431	2.24823	0.629343	0.511117	0.577601	0.966839	1.05599	0.332364	0.572687	0.332364
AAA.454ESTABI.13103	1.95217	0.314852	0.187221	0.466401	5.53603	1.51904	5.29752	1.84184	0.161283	0.0959043	0.238915	0.274392	0.956915	0.3327	0.165367	0.3327
AAA.454ESTABI.1533	66.4508	7.55694	6.26941	6.8092	60.0986	48.4588	31.9768	20.0562	0.113722	0.0943467	0.10247	0.806321	0.532072	0.333722	0.103513	0.333722
AAA.454ESTABI.4384	1.95217	0.411723	0	0	6.93208	2.27856	7.4922	2.32072	0.210906	0	0	0.328699	1.0808	0.33478	0.070302	0.33478
AAA.454ESTABI.517	17.1319	6.35052	5.9862	5.32286	15.3046	12.383	12.407	5.13828	0.370683	0.349418	0.310699	0.809105	0.810671	0.335733	0.3436	0.335733
AAA.454ESTABI.20658	5.94089	3.60691	3.16821	3.42786	6.86715	5.48957	5.18193	2.31212	0.607133	0.53329	0.576996	0.799395	0.754596	0.336693	0.572473	0.336693
AAA.454ESTABI.6154	8.26942	2.39386	1.13576	0.955977	10.7551	7.8877	1.55118	3.62419	0.289483	0.137344	0.115604	0.73339	0.144227	0.336973	0.180811	0.336973
AAA.454ESTABI.20406	13.324	4.58354	4.26472	6.2482	9.98009	7.25748	8.9488	3.39416	0.344007	0.320079	0.468944	0.727195	0.896665	0.340094	0.377677	0.340094
AAA.454ESTABI.13509	3.00217	0.066218	0.126661	0.461159	3.33143	1.75206	1.16384	1.133	0.0220567	0.04219	0.153609	0.525918	0.34935	0.340094	0.0726185	0.340094
AAA.454ESTABI.23526	18.4686	10.3621	12.3968	14.618	16.7584	12.7874	15.9267	5.74967	0.561062	0.671238	0.791502	0.763045	0.950373	0.343092	0.674601	0.343092
AAA.454ESTABI.20570	71.5712	12.8018	14.2531	11.059	60.4722	56.2081	57.9488	20.8629	0.178868	0.199146	0.154517	0.929485	0.958271	0.345	0.17751	0.345
AAA.454ESTABI.5410	11.7054	5.84524	7.7706	10.7836	17.6875	13.6949	4.3447	6.1094	0.49936	0.663844	0.921242	0.774268	0.245637	0.345407	0.694816	0.345407
AAA.454ESTABI.5693	6.86378	2.68842	2.90772	2.43978	10.1192	7.3247	4.44742	3.49697	0.391683	0.423633	0.355457	0.723844	0.439505	0.345579	0.390258	0.345579
AAA.454ESTABI.24669	3.40179	0.224206	0.242193	0.108822	2.59524	1.98528	1.1127	0.902684	0.0659081	0.0711956	0.0319897	0.764972	0.428748	0.347823	0.0563645	0.347823
AAA.454ESTABI.15950	4.68121	2.14959	1.49505	1.4643	5.0399	2.32507	2.22403	1.75914	0.459194	0.319372	0.312804	0.461332	0.441284	0.349043	0.36379	0.349043
AAA.454ESTABI.8990	0.596495	0.36395	0.0468053	0.0610899	2.1061	0.253174	1.13518	0.736736	0.610147	0.0784671	0.102415	0.12021	0.538997	0.34981	0.263676	0.34981
AAA.454ESTABI.18495	11.6357	5.0208	5.19043	6.54533	9.20747	7.34318	8.93129	3.24345	0.431501	0.446079	0.562523	0.797524	0.970004	0.352263	0.480034	0.352263
AAA.454ESTABI.12881	1.06419	0.060358	0.188947	0.404706	2.19311	1.41957	1.19345	0.77455	0.0567173	0.17755	0.380295	0.647284	0.54418	0.353174	0.204854	0.353174
AAA.454ESTABI.24538	7.51893	1.33742	1.7283	1.10877	7.14184	4.91172	4.96601	2.52231	0.177873	0.22986	0.147464	0.687739	0.695341	0.353174	0.185066	0.353174
AAA.454ESTABI.5609	1.4608	0	0	0	2.10733	2.04606	0.254837	0.744253	0	0	0	0.970925	0.120929	0.353174	0	0.353174
AAA.454ESTABI.23243	7.31416	3.51879	3.84589	2.81384	6.5748	3.6727	3.44536	2.33079	0.481093	0.525814	0.384712	0.558602	0.524025	0.354504	0.463873	0.354504
AAA.454ESTABI.15625	56.013	17.198	14.5942	14.4837	53.1129	46.2027	37.9123	18.8933	0.307035	0.260549	0.258577	0.869897	0.713807	0.355719	0.275387	0.355719
AAA.454ESTABI.6320	9.55847	3.28141	2.46797	3.11049	14.2393	9.47549	5.71052	5.11447	0.343299	0.258197	0.325417	0.665447	0.40104	0.35918	0.308971	0.35918
AAA.454ESTABI.20579	9.04708	3.7272	2.78942	2.69374	8.84693	5.58331	5.68416	3.17884	0.411978	0.308323	0.297746	0.631102	0.6425	0.359316	0.339349	0.359316
AAA.454ESTABI.10035	16.2638	4.08792	3.13058	3.69817	14.2974	10.6831	7.36938	5.14145	0.251351	0.192488	0.227387	0.747206	0.515435	0.359607	0.223742	0.359607
AAA.454ESTABI.6564	2.77353	0	0.0638264	0	1.58549	1.37338	1.17295	0.570934	0	0.0230127	0	0.866218	0.7398	0.360099	0.0076709	0.360099
AAA.454ESTABI.16592	0.691934	0.402574	0.258624	0.317645	0.900207	0.556982	0	0.324164	0.58181	0.373769	0.459068	0.618727	0	0.360099	0.471549	0.360099
AAA.454ESTABI.10140	10.26	4.30889	1.63974	1.4649	8.16476	5.15279	4.94409	2.9619	0.419969	0.159819	0.142778	0.631102	0.60554	0.362766	0.240855	0.362766
AAA.454ESTABI.852	1986.51	1070.46	1079.01	895.5	4953.28	2576.12	514.678	1799.26	0.538863	0.543166	0.45079	0.520084	0.103907	0.363246	0.510939	0.363246
AAA.454ESTABI.5662	4.9499	0.259186	0.12566	0	11.2279	8.49634	7.61919	4.07952	0.0523619	0.0253864	0	0.756717	0.678594	0.363337	0.0259161	0.363337
AAA.454ESTABI.10468	15.4082	1.38029	1.81855	1.32116	12.7389	12.1639	10.0133	4.63201	0.0895816	0.118024	0.0857438	0.954858	0.786038	0.363611	0.0977832	0.363611
AAA.454ESTABI.385	2.12087	0.583262	0.0671096	0.289569	2.0593	1.23774	0.15416	0.750379	0.27501	0.0316425	0.136533	0.601049	0.0748607	0.364386	0.147729	0.364386
AAA.454ESTABI.22469	7.90773	2.3081	2.24177	2.54921	6.72856	4.76171	3.50968	2.46761	0.291879	0.28349	0.322369	0.707687	0.52161	0.366737	0.299246	0.366737
AAA.454ESTABI.17447	300.634	231.159	180.237	190.241	287.789	268.714	166.404	105.649	0.768906	0.599525	0.632799	0.933719	0.578215	0.367105	0.667077	0.367105
AAA.454ESTABI.8551	0.70156	0.0401114	0.0463285	0.0624492	1.6924	0.712051	0.106423	0.621621	0.0571747	0.0660365	0.0890148	0.420734	0.062883	0.367301	0.070742	0.367301
AAA.454ESTABI.23963	20.3436	0.165137	0	0	27.8702	21.1067	11.3916	10.2367	0.00811739	0	0	0.757322	0.40874	0.367301	0.0027058	0.367301
AAA.454ESTABI.23375	16.6418	11.8721	9.53376	14.6078	10.2877	7.95325	9.65814	3.78315	0.713391	0.57288	0.877777	0.773081	0.938801	0.367734	0.721349	0.367734
AAA.454ESTABI.15546	4472.83	665.628	632.957	598.727	12881.1	6039.07	2582.91	4823.16	0.148816	0.141512	0.133859	0.468833	0.20052	0.374438	0.141395	0.374438
AAA.454ESTABI.23048	59.5327	7.03566	6.62322	7.15705	43.5796	33.8326	26.5735	16.3303	0.118182	0.111254	0.120221	0.77634	0.609769	0.374723	0.116552	0.374723
AAA.454ESTABI.13281	2.15177	0.104608	0.033349	0.179813	2.38777	1.33266	0.689466	0.89493	0.0486149	0.0154984	0.0835649	0.558117	0.288749	0.374797	0.049226	0.374797
AAA.454ESTABI.11697	15.3903	0.394253	0.0689541	0.515883	20.7559	10.598	5.38551	7.78712	0.025617	0.00448035	0.0335199	0.5106	0.259469	0.375176	0.0212057	0.375176
AAA.454ESTABI.19447	1.43959	0.0476289	0	0	1.897	0.910153	0.418559	0.71307	0.0330851	0	0	0.479785	0.220642	0.375893	0.0110284	0.375893
AAA.454ESTABI.6394	6.0859	2.20619	0.491958	0.830764	6.69848	1.84805	2.41684	2.52086	0.362508	0.0808356	0.136506	0.275891	0.360804	0.376333	0.193283	0.376333
AAA.454ESTABI.6251	6.84941	0.866989	0.731716	0.104274	7.08708	5.40177	0	2.67225	0.126579	0.106829	0.0152238	0.7622	0	0.37706	0.0828772	0.37706
AAA.454ESTABI.4808	3.42667	2.6372	1.595	1.45012	4.62638	4.79953	1.89298	1.74583	0.76961	0.465467	0.423187	1.03743	0.40917	0.377364	0.552755	0.377364
AAA.454ESTABI.5131	8.50006	1.69611	2.26417	1.35594	14.8931	9.81682	3.59001	5.62221	0.199541	0.266371	0.159521	0.659151	0.241052	0.377504	0.208478	0.377504
AAA.454ESTABI.13992	174.485	69.8172	66.048	64.0902	148.338	136.832	102.448	56.519	0.400132	0.378531	0.36731	0.922433	0.690642	0.381015	0.381991	0.381015
AAA.454ESTABI.24640	27.6422	0.153598	0.145005	0.231899	29.893	21.7659	18.9894	11.3905	0.00555663	0.00524578	0.00838932	0.728128	0.635247	0.381044	0.00639725	0.381044
AAA.454ESTABI.7413	2.98357	0.0516242	0	0	1.74252	0.916424	0.273938	0.666699	0.0173029	0	0	0.525918	0.157208	0.382605	0.00576762	0.382605
AAA.454ESTABI.9725	0.516198	0	0.111675	0.0775372	0.9165	0.964008	0.960538	0.350658	0	0.216341	0.150208	1.05184	1.04805	0.382605	0.122183	0.382605
AAA.454ESTABI.11880	2.24665	0.0829739	0.598844	0	3.7106	0.731802	1.82292	1.41969	0.0369322	0.266549	0	0.197219	0.491274	0.382605	0.101161	0.382605
AAA.454ESTABI.6210	0.430433	0	0	0	1.69828	0.669868	0	0.649771	0	0	0	0.394438	0	0.382605	0	0.382605
AAA.454ESTABI.13326	2.47435	1.37703	0.546043	0.678692	1.96124	1.85661	0.462481	0.750379	0.556522	0.220681	0.274291	0.946652	0.235811	0.382605	0.350498	0.382605
AAA.454ESTABI.13615	1.2365	0.0542005	0	0.0843843	1.46359	0.192432	0	0.559976	0.0438339	0	0.0682446	0.131479	0	0.382605	0.0373595	0.382605
AAA.454ESTABI.11868	3.75652	0.783227	0.0967879	0.838137	2.9864	1.04707	2.54304	1.14261	0.208498	0.0257653	0.223115	0.350612	0.851541	0.382605	0.15246	0.382605
AAA.454ESTABI.12939	4.80216	0.496295	0.64747	0.2969	3.41851	1.48059	1.5016	1.30794	0.103348	0.134829	0.0618263	0.433109	0.439256	0.382605	0.100001	0.382605
AAA.454ESTABI.21907	101.08	43.7056	41.9941	40.2814	106.777	101.769	47.2722	41.0993	0.432385	0.415453	0.398509	0.953098	0.44272	0.384909	0.415449	0.384909
AAA.454ESTABI.16145	4.69651	1.31132	0.986453	0.886324	5.21161	3.69854	2.96134	2.01801	0.279211	0.210039	0.18872	0.709672	0.56822	0.387215	0.22599	0.387215
AAA.454ESTABI.12786	7.3865	1.21566	1.36861	3.86125	9.75295	5.09287	5.65449	3.81092	0.164578	0.185286	0.522744	0.522188	0.579772	0.390746	0.290869	0.390746
AAA.454ESTABI.4869	32.4634	5.54029	6.97413	3.81076	29.9965	32.6326	31.7317	11.7271	0.170663	0.214831	0.117387	1.08788	1.05785	0.390949	0.167627	0.390949
AAA.454ESTABI.22247	31.621	7.3861	6.43994	7.82855	40.4283	24.7364	17.6364	15.8337	0.233582	0.20366	0.247574	0.611859	0.436239	0.391649	0.228272	0.391649
AAA.454ESTABI.10320	2.38343	0.507226	0.253165	0.394226	1.98363	1.92596	0.959513	0.778408	0.212813	0.106219	0.165402	0.970925	0.483716	0.392416	0.161478	0.392416
AAA.454ESTABI.21870	9.91487	3.64651	2.49263	2.82044	8.26569	5.95275	4.97529	3.24797	0.367782	0.251403	0.284466	0.720176	0.601921	0.392946	0.301217	0.392946
AAA.454ESTABI.21396	5.617	1.72919	2.04778	2.16801	5.14824	3.01699	5.37635	2.02602	0.307849	0.364568	0.385973	0.586023	1.04431	0.393537	0.352797	0.393537
AAA.454ESTABI.16322	10.0122	4.88227	6.01831	6.26992	9.94731	7.18351	3.89003	3.93844	0.487633	0.601098	0.626228	0.722156	0.391064	0.39593	0.571653	0.39593
AAA.454ESTABI.9661	2.43675	0.221066	0.699298	0.319638	2.2815	1.95536	0.797043	0.905244	0.090722	0.28698	0.131174	0.857052	0.34935	0.396776	0.169625	0.396776
AAA.454ESTABI.21145	25.8555	14.9257	13.1877	15.4084	21.8586	16.282	16.6246	8.67779	0.577275	0.510057	0.595943	0.74488	0.76055	0.396996	0.561091	0.396996
AAA.454ESTABI.19466	3.02894	0.933648	1.29221	1.66323	3.1772	2.39209	1.41957	1.27959	0.308243	0.426623	0.549112	0.752893	0.4468	0.402742	0.427993	0.402742
AAA.454ESTABI.25036	4.60774	0	0.132046	0.177993	7.332	2.84129	4.54992	2.95291	0	0.0286573	0.038629	0.387519	0.620556	0.402742	0.0224288	0.402742
AAA.454ESTABI.17393	5.71683	3.31751	3.79665	3.66569	5.70945	4.17042	3.36588	2.30582	0.580306	0.664119	0.641211	0.730442	0.589528	0.403861	0.628545	0.403861
AAA.454ESTABI.10593	28.8241	21.8518	17.8588	16.5323	26.2894	21.2709	25.2213	10.6259	0.758108	0.61958	0.573558	0.809105	0.959369	0.404188	0.650415	0.404188
AAA.454ESTABI.16954	2.90842	0.791397	0.987273	1.56843	3.65773	3.3947	1.35299	1.48179	0.272106	0.339454	0.539273	0.928091	0.3699	0.405111	0.383611	0.405111
AAA.454ESTABI.54	1.40868	1.85936	0.773345	0.288441	1.2963	0.802055	0.599376	0.525145	1.31993	0.548985	0.20476	0.618727	0.462375	0.405111	0.691224	0.405111
AAA.454ESTABI.2005	4.78633	0.187773	0.209895	0.278155	4.88064	4.83165	0	1.9772	0.0392311	0.0438529	0.0581144	0.989963	0	0.405111	0.0470661	0.405111
AAA.454ESTABI.18097	3.8558	0.688848	0.706494	1.10555	4.21286	3.18495	1.2418	1.71261	0.178652	0.183229	0.286725	0.756007	0.294764	0.406518	0.216202	0.406518
AAA.454ESTABI.17260	11.6863	2.10064	1.85462	0.853529	10.5526	9.0815	6.0864	4.29965	0.179752	0.1587	0.0730366	0.860593	0.576768	0.40745	0.137163	0.40745
AAA.454ESTABI.14023	1.87311	2.5373	0.538555	0.372616	2.22701	1.24931	1.35373	0.90887	1.35459	0.28752	0.198929	0.560979	0.607869	0.408112	0.613681	0.408112
AAA.454ESTABI.20316	7.44657	1.042	0.269014	0.851042	9.60847	8.759	8.15683	3.92133	0.13993	0.0361259	0.114286	0.911591	0.848921	0.408112	0.0967807	0.408112
AAA.454ESTABI.18202	3.78286	2.75146	2.41562	2.18893	3.75918	2.89963	2.36388	1.53417	0.727349	0.63857	0.578646	0.771346	0.62883	0.408112	0.648188	0.408112
AAA.454ESTABI.24475	10.1274	0.842297	1.15676	1.01781	14.2211	12.9881	8.50643	5.83919	0.0831701	0.114221	0.1005	0.913301	0.598156	0.410601	0.0992973	0.410601
AAA.454ESTABI.22647	16.7569	1.32234	1.14944	1.61734	13.1736	10.2246	10.0265	5.41893	0.0789131	0.0685952	0.0965179	0.776146	0.761105	0.411349	0.0813421	0.411349
AAA.454ESTABI.9084	18.0957	7.72777	8.46089	6.31952	20.1817	14.1519	12.2959	8.31083	0.42705	0.467563	0.349228	0.701224	0.609258	0.4118	0.414614	0.4118
AAA.454ESTABI.6331	26.2317	1.66744	1.02041	0.54322	24.2962	10.6154	10.5772	10.0109	0.0635658	0.0388999	0.0207085	0.436916	0.435344	0.412036	0.0410581	0.412036
AAA.454ESTABI.4378	3.83808	1.43451	1.23103	2.08931	3.98947	3.85603	4.23767	1.65015	0.373757	0.320742	0.544363	0.966552	1.06221	0.413627	0.412954	0.413627
AAA.454ESTABI.4782	5.81712	0.582994	0.673684	0.612482	5.90575	5.68218	4.03039	2.45225	0.10022	0.115811	0.10529	0.962145	0.682451	0.41523	0.107107	0.41523
AAA.454ESTABI.24618	15.9716	2.25642	1.5406	1.00164	15.6033	12.1307	13.3313	6.48904	0.141277	0.0964583	0.0627138	0.777444	0.854389	0.415875	0.10015	0.415875
AAA.454ESTABI.21572	5.32809	3.18894	2.67699	2.71116	5.27258	3.01524	4.66754	2.19359	0.598514	0.502429	0.508842	0.571872	0.885246	0.416037	0.536595	0.416037
AAA.454ESTABI.6353	0.941834	0.149571	0.143049	0	2.29929	0	0.985816	0.959695	0.158809	0.151884	0	0	0.428748	0.417387	0.103564	0.417387
AAA.454ESTABI.12634	1.802	0.555188	0.632498	1.75274	3.666	2.10329	1.57179	1.53014	0.308095	0.350998	0.972661	0.573729	0.428748	0.417387	0.543918	0.417387
AAA.454ESTABI.11964	1.57226	0.611883	0.394221	0.449091	2.02019	1.73856	1.87666	0.8432	0.389173	0.250734	0.285633	0.860593	0.928954	0.417387	0.308514	0.417387
AAA.454ESTABI.24630	5.01352	0.889507	0.585113	1.04484	9.35436	2.89999	2.94115	3.91809	0.177422	0.116707	0.208404	0.310015	0.314415	0.418852	0.167511	0.418852
AAA.454ESTABI.21095	6.30175	3.38218	2.68115	2.27689	7.54172	6.03329	5.17663	3.19708	0.536704	0.425461	0.36131	0.799988	0.686399	0.423919	0.441158	0.423919
AAA.454ESTABI.16273	22.1915	5.56398	3.05244	4.06233	24.1476	21.5793	16.7272	10.2385	0.250725	0.13755	0.183058	0.893644	0.692709	0.423995	0.190444	0.423995
AAA.454ESTABI.12030	5.30814	2.79316	3.01711	2.05316	4.93835	2.1278	1.12243	2.09432	0.526204	0.568393	0.386794	0.430873	0.227288	0.424093	0.493797	0.424093
AAA.454ESTABI.12218	0.843213	0.400314	0.170761	0.575448	2.24567	1.31226	1.56905	0.954671	0.474748	0.202512	0.682446	0.584353	0.6987	0.425117	0.453235	0.425117
AAA.454ESTABI.4705	0.614513	0.602269	0.0518526	0.0698954	1.36382	0.159391	0	0.579784	0.980076	0.0843799	0.113741	0.116871	0	0.425117	0.392732	0.425117
AAA.454ESTABI.24679	4.79385	1.15283	1.01565	0.551302	5.75686	5.67202	5.3843	2.45353	0.240481	0.211865	0.115002	0.985264	0.935285	0.426193	0.189116	0.426193
AAA.454ESTABI.21220	15.7685	2.41516	2.50892	1.97105	13.8533	11.6844	11.0317	5.90469	0.153164	0.15911	0.125	0.843435	0.796322	0.426229	0.145758	0.426229
AAA.454ESTABI.5251	10.7538	3.79237	3.59904	2.76385	10.1104	6.16722	7.68128	4.31409	0.352652	0.334674	0.25701	0.609987	0.759739	0.426697	0.314779	0.426697
AAA.454ESTABI.11947	18.9055	1.28163	1.97525	3.69631	21.5332	14.3224	17.1748	9.20797	0.0677915	0.10448	0.195515	0.665132	0.797597	0.427618	0.122595	0.427618
AAA.454ESTABI.23002	578.059	182.227	143.835	99.2791	455.114	395.751	403.13	194.707	0.31524	0.248825	0.171746	0.869564	0.885778	0.42782	0.24527	0.42782
AAA.454ESTABI.4435	7.81069	3.48354	2.99287	2.17355	7.06228	5.50633	7.14282	3.02329	0.445997	0.383176	0.278279	0.779683	1.01141	0.42809	0.36915	0.42809
AAA.454ESTABI.4732	19.5417	2.05118	0.962562	1.01656	18.2381	18.0417	14.3359	7.80873	0.104964	0.0492569	0.0520202	0.989227	0.786038	0.428153	0.0687472	0.428153
AAA.454ESTABI.24183	16.1006	3.47914	2.53069	4.30968	16.028	11.6772	16.7832	6.86566	0.216088	0.15718	0.267673	0.728552	1.04712	0.428355	0.213647	0.428355
AAA.454ESTABI.21023	24.7226	7.5839	7.75795	9.0584	23.873	22.567	13.2012	10.2273	0.306759	0.313799	0.366401	0.945296	0.552977	0.428405	0.328987	0.428405
AAA.454ESTABI.8496	0.376734	0	0.0440152	0	1.6079	0.676497	1.61775	0.689012	0	0.116834	0	0.420734	1.00613	0.428518	0.0389446	0.428518
AAA.454ESTABI.23377	4.5618	1.70339	1.91289	0.717726	3.08666	1.42853	3.29967	1.32269	0.373404	0.419328	0.157334	0.462808	1.06901	0.428518	0.316688	0.428518
AAA.454ESTABI.17993	11.1355	5.28549	2.94932	4.40266	14.8396	10.4459	4.12744	6.37651	0.474651	0.264857	0.39537	0.703921	0.278136	0.429695	0.378293	0.429695
AAA.454ESTABI.19118	5.34749	0.033303	0.0362009	0.0429338	4.14215	4.30791	2.41448	1.78068	0.00622779	0.00676971	0.00802878	1.04002	0.582904	0.429893	0.00700876	0.429893
AAA.454ESTABI.22734	19.8537	8.0304	9.77047	9.15073	20.0046	14.0277	11.7162	8.60434	0.404479	0.492123	0.460908	0.701224	0.585675	0.430118	0.452503	0.430118
AAA.454ESTABI.20043	19.5992	4.32866	4.79917	5.37874	20.5918	19.0778	15.8736	8.87118	0.220859	0.244865	0.274436	0.926475	0.77087	0.430811	0.24672	0.430811
AAA.454ESTABI.20932	10.0268	7.50476	7.01368	4.52758	10.4914	6.92792	9.98467	4.53605	0.748473	0.699495	0.451549	0.660345	0.951705	0.432361	0.633172	0.432361
AAA.454ESTABI.16868	16.575	7.6035	5.77952	9.44235	15.9916	9.88135	9.7075	6.94636	0.458732	0.348688	0.569673	0.61791	0.607039	0.434377	0.459031	0.434377
AAA.454ESTABI.24256	8.41542	3.46334	2.82507	3.25344	8.21135	8.29829	6.45443	3.57292	0.411547	0.335702	0.386605	1.01059	0.786038	0.43512	0.377951	0.43512
AAA.454ESTABI.21002	14.7446	7.20563	5.41183	5.98132	12.9074	8.70285	11.2513	5.63488	0.488695	0.367038	0.405661	0.674254	0.871696	0.436562	0.420465	0.436562
AAA.454ESTABI.7820	0.130938	0.11479	0	0	0.678061	0	0.15228	0.296491	0.876678	0	0	0	0.224582	0.437263	0.292226	0.437263
AAA.454ESTABI.9533	0.942119	0.437714	0.64602	0.632032	1.5141	1.51674	1.02012	0.662059	0.464606	0.685709	0.670861	1.00175	0.673747	0.437263	0.607059	0.437263
AAA.454ESTABI.9771	0.245415	0	0.0621243	0.0837413	0.63544	0.190965	0	0.277855	0	0.25314	0.341223	0.300525	0	0.437263	0.198121	0.437263
AAA.454ESTABI.21054	7.46334	1.48812	1.3547	1.28161	7.15099	6.29609	5.02832	3.14684	0.199391	0.181514	0.17172	0.880451	0.703165	0.440057	0.184209	0.440057
AAA.454ESTABI.20778	11.3843	6.1686	6.30556	7.59858	9.98716	8.55132	5.67424	4.39766	0.541852	0.553883	0.667462	0.856231	0.568154	0.440332	0.587733	0.440332
AAA.454ESTABI.17679	29.1537	9.90857	8.66947	7.40182	24.0359	18.0149	17.1046	10.6366	0.339874	0.297371	0.25389	0.749501	0.711628	0.442531	0.297045	0.442531
AAA.454ESTABI.13075	24.3258	0.530436	0.622188	0.790259	23.3503	15.1057	8.36183	10.3381	0.0218055	0.0255773	0.0324864	0.646915	0.358104	0.442741	0.0266231	0.442741
AAA.454ESTABI.16385	112.667	13.1482	15.7532	16.6494	115.487	119.165	61.1206	51.1837	0.1167	0.139821	0.147776	1.03185	0.529242	0.443199	0.134765	0.443199
AAA.454ESTABI.15921	28.2294	15.2742	12.5776	15.5286	21.9063	16.2701	14.4682	9.7205	0.541073	0.445548	0.550085	0.742717	0.660458	0.443731	0.512235	0.443731
AAA.454ESTABI.13409	93.1585	35.4759	30.5761	40.7951	79.8973	79.1243	48.2953	35.5746	0.380812	0.328216	0.437911	0.990325	0.604468	0.445254	0.382313	0.445254
AAA.454ESTABI.21729	22.4523	10.9645	8.8466	10.1543	18.9262	15.4268	20.0895	8.43644	0.488345	0.394017	0.452263	0.815103	1.06146	0.445754	0.444875	0.445754
AAA.454ESTABI.19719	6.18708	0.637792	0.408727	0.631752	5.18271	4.38523	5.38164	2.3122	0.103085	0.0660614	0.102108	0.846126	1.03838	0.446137	0.090418	0.446137
AAA.454ESTABI.15768	11.0892	6.45851	7.07908	8.98299	8.83815	8.29514	4.06139	3.95378	0.582415	0.638376	0.810067	0.938561	0.45953	0.447354	0.676953	0.447354
AAA.454ESTABI.5078	29.6078	12.6557	10.5891	10.402	25.0024	25.8237	20.4333	11.1892	0.427442	0.357644	0.351324	1.03285	0.817252	0.447524	0.378804	0.447524
AAA.454ESTABI.14687	11.3987	1.26313	0.872395	0.923663	11.4603	8.21244	5.34723	5.14639	0.110813	0.0765345	0.0810322	0.716596	0.466586	0.449061	0.08946	0.449061
AAA.454ESTABI.7084	3.81192	1.42926	0.476667	0.442288	3.196	2.76843	1.03443	1.4386	0.374944	0.125046	0.116028	0.866218	0.323663	0.450124	0.205339	0.450124
AAA.454ESTABI.14469	311.518	144.276	112.785	94.1378	357.253	336.237	200.901	160.952	0.463136	0.36205	0.30219	0.941173	0.56235	0.450528	0.375792	0.450528
AAA.454ESTABI.24797	18.4161	0.807	0.105551	0.284558	13.5725	13.3027	10.1836	6.13708	0.0438204	0.00573147	0.0154516	0.98012	0.750309	0.45217	0.0216678	0.45217
AAA.454ESTABI.8897	6.37339	4.54279	2.87945	2.78362	6.7496	3.5806	3.13713	3.05401	0.712775	0.451792	0.436757	0.530491	0.464788	0.452472	0.533775	0.452472
AAA.454ESTABI.24449	6.20631	0.180175	0.0942638	0.127064	7.43796	4.63615	5.84651	3.3728	0.029031	0.0151884	0.0204734	0.62331	0.786038	0.453458	0.0215643	0.453458
AAA.454ESTABI.8807	43.9632	19.4841	17.2123	20.5636	41.8404	25.976	33.9784	18.986	0.443192	0.391517	0.467746	0.620835	0.812094	0.453771	0.434152	0.453771
AAA.454ESTABI.22150	40.7259	22.5086	24.437	28.8633	33.0575	27.3648	34.1432	15.0043	0.552686	0.600034	0.708721	0.827794	1.03284	0.453886	0.62048	0.453886
AAA.454ESTABI.17596	22.0321	7.50002	7.81205	7.43595	17.1092	13.4344	11.0135	7.80424	0.340413	0.354575	0.337505	0.785215	0.643719	0.456142	0.344164	0.456142
AAA.454ESTABI.16603	9.38904	3.98131	2.64027	3.18294	9.28062	7.91986	8.44192	4.24311	0.424038	0.281208	0.339006	0.853376	0.909629	0.457201	0.348084	0.457201
AAA.454ESTABI.7217	9.23525	3.73596	3.14673	2.79814	8.72064	6.30987	6.54913	3.99537	0.404533	0.340731	0.302985	0.723556	0.750991	0.458151	0.349416	0.458151
AAA.454ESTABI.13143	0.560187	0.0818506	0.094537	0	2.76278	1.453	1.95449	1.26847	0.146113	0.16876	0	0.525918	0.707434	0.459126	0.104958	0.459126
AAA.454ESTABI.4312	2.71399	1.41889	2.0711	1.51122	3.17016	2.66759	1.16287	1.4555	0.522805	0.763121	0.556825	0.841469	0.366818	0.459126	0.61425	0.459126
AAA.454ESTABI.7389	1.53384	0.152242	0.082745	0	3.19139	2.68545	1.67237	1.46525	0.0992553	0.0539461	0	0.841469	0.524025	0.459126	0.0510672	0.459126
AAA.454ESTABI.5791	1.86405	0.855663	0.113247	0.236652	2.48219	1.2184	1.69095	1.13964	0.459035	0.0607535	0.126956	0.490857	0.681233	0.459126	0.215582	0.459126
AAA.454ESTABI.18582	10.4255	6.23598	7.6638	7.7082	12.2	7.96492	6.51906	5.61053	0.598147	0.735102	0.73936	0.652864	0.534351	0.45988	0.69087	0.45988
AAA.454ESTABI.17432	33.3673	8.9865	8.61574	6.23905	36.548	30.9474	23.4282	16.8271	0.269321	0.258209	0.186981	0.846761	0.641024	0.46041	0.23817	0.46041
AAA.454ESTABI.18114	26.9108	3.70973	3.62742	3.38734	19.5241	20.1322	14.7932	9.01301	0.137853	0.134794	0.125873	1.03114	0.757689	0.461635	0.13284	0.461635
AAA.454ESTABI.4363	7.35972	9.13237	2.50993	1.37014	8.20227	6.69371	7.5589	3.78752	1.24086	0.341036	0.186167	0.81608	0.921561	0.461765	0.589354	0.461765
AAA.454ESTABI.15988	818.801	319.679	306.243	300.007	643.042	623.199	466.842	297.278	0.390423	0.374014	0.366399	0.969141	0.72599	0.462299	0.376945	0.462299
AAA.454ESTABI.19899	22.5758	7.18488	7.05365	6.46817	19.3273	16.8916	14.4264	8.94321	0.318256	0.312443	0.286509	0.873978	0.746428	0.462725	0.305736	0.462725
AAA.454ESTABI.18384	9.76657	0.96973	0.815949	1.33449	11.5556	9.50267	6.22056	5.35906	0.0992907	0.0835451	0.136639	0.822344	0.538317	0.463764	0.106491	0.463764
AAA.454ESTABI.22361	45.1525	20.837	21.2587	28.0511	41.8899	41.9726	33.0757	19.5005	0.461479	0.47082	0.621252	1.00197	0.789586	0.465517	0.51785	0.465517
AAA.454ESTABI.17129	8.00005	3.05729	3.20579	3.27649	8.07043	4.64648	7.47885	3.77035	0.382159	0.400721	0.409558	0.575742	0.926697	0.467181	0.397479	0.467181
AAA.454ESTABI.23485	29.8783	7.66599	6.75241	8.8953	24.7953	19.0568	22.7587	11.5928	0.256574	0.225997	0.297718	0.768565	0.917864	0.46754	0.260096	0.46754
AAA.454ESTABI.12684	5.74825	0.173192	0.0666205	0.35737	5.64971	3.54637	4.94227	2.64971	0.0301294	0.0115897	0.0621701	0.627709	0.874784	0.469	0.0346298	0.469
AAA.454ESTABI.20425	7.20138	3.07775	3.02885	3.48139	6.20788	4.38015	4.09161	2.92101	0.427383	0.420594	0.483433	0.705579	0.6591	0.470533	0.443803	0.470533
AAA.454ESTABI.8848	0.631583	0.358779	0.525567	0.272224	0.959062	0.620785	0	0.451621	0.568063	0.832142	0.431019	0.647284	0	0.470899	0.610408	0.470899
AAA.454ESTABI.848	0.968744	1.1898	0.445895	0.181892	1.16458	0.753811	0.281662	0.548397	1.22819	0.460281	0.18776	0.647284	0.241858	0.470899	0.62541	0.470899
AAA.454ESTABI.2024	0.677675	0.0556971	0	0.0867144	1.222	0.988726	0.443325	0.575438	0.0821886	0	0.127959	0.809105	0.362787	0.470899	0.0700491	0.470899
AAA.454ESTABI.12327	1.6953	0.967474	0.794968	0.737632	2.03801	1.64896	2.21809	0.959695	0.57068	0.468924	0.435103	0.809105	1.08836	0.470899	0.491569	0.470899
AAA.454ESTABI.25012	8.11537	0.911763	0.393522	0.709689	9.20781	5.10863	7.15815	4.33595	0.11235	0.0484909	0.0874499	0.554815	0.7774	0.470899	0.0827637	0.470899
AAA.454ESTABI.2277	10.5085	5.34015	3.76224	4.38292	9.71306	8.86931	5.87295	4.57387	0.508176	0.35802	0.417084	0.913132	0.604644	0.470899	0.42776	0.470899
AAA.454ESTABI.19854	3.19823	1.19507	1.10015	1.3332	2.74625	2.66641	1.66051	1.29321	0.373667	0.343987	0.416855	0.970925	0.604644	0.470899	0.378169	0.470899
AAA.454ESTABI.6607	0.669314	0	0.181	0	1.60923	0	0.583808	0.757785	0	0.270426	0	0	0.362787	0.470899	0.0901421	0.470899
AAA.454ESTABI.20278	1.30844	0.345674	0.132867	0	2.22062	0.359344	0	1.04569	0.264188	0.101546	0	0.161821	0	0.470899	0.121911	0.470899
AAA.454ESTABI.18930	72.0571	31.5632	30.3747	25.2635	67.5764	53.8579	35.9035	31.9198	0.43803	0.421537	0.350603	0.796993	0.531303	0.472352	0.40339	0.472352
AAA.454ESTABI.22182	20.0602	10.7433	7.04596	8.09188	20.3182	17.2857	6.81109	9.60297	0.535554	0.351241	0.40338	0.85075	0.335222	0.47263	0.430058	0.47263
AAA.454ESTABI.15431	13.2147	7.68919	5.09018	4.53973	14.664	15.0182	6.67321	6.93933	0.581868	0.385192	0.343537	1.02416	0.455074	0.473222	0.436866	0.473222
AAA.454ESTABI.22148	79.1811	44.2428	53.1741	63.6726	69.0759	46.9754	65.2238	32.7784	0.558755	0.67155	0.80414	0.680055	0.944234	0.474527	0.678148	0.474527
AAA.454ESTABI.12873	0.542008	0.0169702	0	0	0.830578	0.180752	0.630353	0.39449	0.0313099	0	0	0.217621	0.758933	0.474958	0.0104366	0.474958
AAA.454ESTABI.12081	7.60385	0	0	0	7.03151	4.27324	6.38679	3.34792	0	0	0	0.607727	0.90831	0.476131	0	0.476131
AAA.454ESTABI.18691	83.8832	34.6886	31.7841	33.5585	74.818	64.9385	63.8736	35.6281	0.413535	0.378909	0.400062	0.867953	0.85372	0.476197	0.397502	0.476197
AAA.454ESTABI.24443	30.6713	2.5822	1.77843	6.04738	31.3455	28.505	27.1529	14.9523	0.0841895	0.0579835	0.197168	0.909379	0.866246	0.477014	0.113113	0.477014
AAA.454ESTABI.6158	5.30703	3.92481	2.68028	1.05661	3.48983	3.67073	0.342892	1.66903	0.739548	0.505043	0.199096	1.05184	0.0982547	0.478257	0.481229	0.478257
AAA.454ESTABI.18311	65.3218	8.93065	10.9956	11.1735	77.182	81.1303	49.8695	37.0036	0.136718	0.16833	0.171053	1.05116	0.646128	0.479433	0.1587	0.479433
AAA.454ESTABI.24738	2.58609	0.854838	0.660002	0.510746	5.22701	2.37167	0.322245	2.50965	0.330552	0.255212	0.197497	0.453733	0.06165	0.480132	0.261087	0.480132
AAA.454ESTABI.8237	17.3994	8.75513	8.76194	8.10358	15.3297	11.1034	13.4835	7.36496	0.503186	0.503577	0.465739	0.724302	0.879566	0.480436	0.490834	0.480436
AAA.454ESTABI.24273	3.75227	0.0594494	0.0686637	0.277669	8.62861	5.90988	8.51745	4.14588	0.0158436	0.0182993	0.0740002	0.684916	0.987117	0.480481	0.0360477	0.480481
AAA.454ESTABI.24130	8.62302	0.0825686	0.0317888	0.0943142	10.4978	8.89218	9.42002	5.04729	0.00957537	0.0036865	0.0109375	0.847054	0.897335	0.480796	0.00806646	0.480796
AAA.454ESTABI.6730	1.05609	0.407274	0.294722	0.675911	3.4181	2.67078	2.30293	1.64407	0.385643	0.27907	0.640013	0.781364	0.673747	0.480989	0.434909	0.480989
AAA.454ESTABI.9395	23.2829	6.29079	5.23907	2.46948	29.7398	12.669	21.6234	14.337	0.27019	0.225018	0.106064	0.425994	0.727085	0.482083	0.200424	0.482083
AAA.454ESTABI.20187	7.88617	3.20123	3.04349	4.09468	6.47463	4.91333	5.94914	3.12199	0.40593	0.385928	0.519223	0.758859	0.918839	0.482187	0.437027	0.482187
AAA.454ESTABI.24983	1.87408	0	0	0	3.29274	1.09371	0.544887	1.59135	0	0	0	0.332159	0.165482	0.483291	0	0.483291
AAA.454ESTABI.4353	1.75297	0.296695	0.765109	0.487264	2.63995	1.31532	1.85667	1.27586	0.169253	0.436466	0.277966	0.498238	0.703297	0.483291	0.294562	0.483291
AAA.454ESTABI.6960	0.358495	0.349577	0.0544495	0.073396	1.51169	1.00424	1.00063	0.730586	0.975126	0.151884	0.204734	0.664317	0.661926	0.483291	0.443914	0.483291
AAA.454ESTABI.16132	21.0176	5.27019	4.48965	6.25712	9.93012	6.18445	7.75409	4.79913	0.250752	0.213614	0.297709	0.622798	0.780866	0.483291	0.254025	0.483291
AAA.454ESTABI.21631	14.0922	6.1023	5.78471	5.77535	12.5988	10.3305	10.5043	6.0986	0.433027	0.410491	0.409826	0.819962	0.833752	0.484063	0.417781	0.484063
AAA.454ESTABI.14375	31.6304	5.18463	4.93265	5.18158	30.4661	31.3491	19.4898	14.7845	0.163913	0.155947	0.163817	1.02898	0.639723	0.485277	0.161225	0.485277
AAA.454ESTABI.14849	18.6106	12.5885	9.62217	14.5078	14.4494	14.4719	14.5935	7.01885	0.676416	0.517025	0.779542	1.00156	1.00998	0.485755	0.657661	0.485755
AAA.454ESTABI.3621	5.24916	2.05248	2.13363	1.37821	4.60146	3.45713	1.95199	2.23561	0.391012	0.40647	0.262558	0.751311	0.424211	0.485848	0.353347	0.485848
AAA.454ESTABI.10743	7.2675	0.240123	0.252175	0.239338	10.6987	4.77414	3.69513	5.20977	0.0330406	0.034699	0.0329326	0.446233	0.34538	0.486952	0.0335574	0.486952
AAA.454ESTABI.24632	3.4478	0.108797	0.0569202	0.0844384	3.6596	2.62452	0.65377	1.78205	0.0315555	0.0165091	0.0244905	0.717161	0.178645	0.486952	0.024185	0.486952
AAA.454ESTABI.10927	3.00554	1.10488	0.685325	0.566758	1.9309	0.923175	1.37978	0.940254	0.367615	0.22802	0.188571	0.478107	0.71458	0.486952	0.261402	0.486952
AAA.454ESTABI.993	1.33417	0.167091	0.522011	0.390215	3.102	1.18647	0	1.51053	0.12524	0.391262	0.292477	0.382486	0	0.486952	0.26966	0.486952
AAA.454ESTABI.17807	18.6106	6.10771	4.9085	5.28522	20.0321	17.1124	12.4339	9.7594	0.328183	0.263747	0.283989	0.854247	0.620696	0.487187	0.291973	0.487187
AAA.454ESTABI.19042	69.769	27.1228	25.4799	30.1819	68.7292	49.0202	62.3051	33.5282	0.388752	0.365204	0.432598	0.713238	0.90653	0.48783	0.395518	0.48783
AAA.454ESTABI.19392	29.6858	4.56123	3.5779	5.47851	26.7531	24.6951	20.8952	13.0512	0.15365	0.120526	0.18455	0.923074	0.781039	0.487837	0.152909	0.487837
AAA.454ESTABI.19556	19.2988	13.3235	12.8824	12.9979	17.8608	15.7863	15.1776	8.73093	0.690384	0.667526	0.673507	0.883852	0.84977	0.488832	0.677139	0.488832
AAA.454ESTABI.15097	26.1688	12.4326	12.2546	14.3911	37.409	29.1068	6.17637	18.2996	0.475094	0.468288	0.549935	0.77807	0.165104	0.489176	0.497772	0.489176
AAA.454ESTABI.13773	1862.49	889.712	901.379	749.55	3748.26	2445.77	483.419	1837.15	0.477701	0.483965	0.402446	0.652508	0.128971	0.490133	0.454704	0.490133
AAA.454ESTABI.658	4862.4	808.406	562.246	409.294	9926.39	6640.05	1897.21	4872.95	0.166256	0.115631	0.0841753	0.668929	0.191128	0.490909	0.122021	0.490909
AAA.454ESTABI.12669	5.39637	0.578992	0.394437	0.529728	5.65784	4.17013	3.76558	2.78095	0.107293	0.073093	0.0981637	0.737053	0.66555	0.491522	0.0928499	0.491522
AAA.454ESTABI.22022	31.6721	10.7518	13.6562	10.3795	25.1838	23.3877	21.7374	12.3797	0.339472	0.431176	0.327717	0.928678	0.863149	0.491575	0.366122	0.491575
AAA.454ESTABI.5016	1.38541	1.19398	0.589862	0	2.86973	2.58727	1.12786	1.41168	0.861828	0.425767	0	0.901574	0.393019	0.491921	0.429199	0.491921
AAA.454ESTABI.9854	83.3051	43.4355	53.5285	47.2508	70.3744	66.5128	43.583	34.6237	0.521403	0.64256	0.567202	0.945128	0.619302	0.491993	0.577055	0.491993
AAA.454ESTABI.21290	40.3476	10.7263	10.3194	10.5602	37.6778	33.2708	34.3435	18.5576	0.265847	0.255761	0.26173	0.883034	0.911505	0.492534	0.261113	0.492534
AAA.454ESTABI.23591	3.9469	1.19842	0.905275	0.630087	6.45833	6.55886	2.45072	3.18105	0.303634	0.229363	0.159641	1.01557	0.379466	0.492549	0.23088	0.492549
AAA.454ESTABI.15257	6.41715	2.08856	2.39275	1.93704	5.45632	5.38248	3.19848	2.68913	0.325465	0.372869	0.301854	0.986468	0.586198	0.492847	0.333396	0.492847
AAA.454ESTABI.18467	6.22284	3.10137	3.52788	2.96367	5.97887	3.22236	4.31122	2.94923	0.498385	0.566923	0.476257	0.538957	0.721076	0.493276	0.513855	0.493276
AAA.454ESTABI.17970	19.7535	5.20082	3.24965	3.66508	17.4909	13.5311	11.5014	8.63498	0.263286	0.16451	0.18554	0.773608	0.657567	0.493684	0.204445	0.493684
AAA.454ESTABI.23387	31.9116	17.404	17.7192	14.6625	29.9408	27.2552	20.6557	14.7835	0.54538	0.555259	0.45947	0.910305	0.689886	0.49376	0.520036	0.49376
AAA.454ESTABI.10275	19.7	15.3252	15.0733	10.9194	15.3293	10.0382	9.56451	7.57667	0.77793	0.765142	0.554285	0.654839	0.623937	0.49426	0.699119	0.49426
AAA.454ESTABI.24639	3.51852	0.248406	1.01183	1.01768	5.47423	5.41929	3.54361	2.71049	0.0705995	0.287574	0.289236	0.989963	0.647325	0.495136	0.215803	0.495136
AAA.454ESTABI.19275	6.0716	3.66331	4.50238	4.51024	5.71368	4.72451	4.67289	2.83054	0.603351	0.741548	0.742843	0.826877	0.817843	0.495396	0.695914	0.495396
AAA.454ESTABI.18962	7.34631	2.68108	2.72176	3.10582	7.42381	5.23412	5.9785	3.68399	0.364956	0.370493	0.422773	0.705045	0.805314	0.49624	0.386074	0.49624
AAA.454ESTABI.17277	23.0997	14.416	18.1115	16.0065	22.8758	19.192	18.3024	11.3573	0.624076	0.784059	0.692929	0.838964	0.800074	0.496476	0.700355	0.496476
AAA.454ESTABI.13611	1.77307	0.285967	0.312845	0.625283	2.91486	1.22638	2.52031	1.44981	0.161283	0.176443	0.352656	0.420734	0.864641	0.497387	0.230127	0.497387
AAA.454ESTABI.10537	3.73594	0.75327	0.843176	0.392111	2.78702	1.90547	1.42396	1.38623	0.201628	0.225693	0.104956	0.683693	0.510925	0.497387	0.177426	0.497387
AAA.454ESTABI.7508	5.22231	2.71342	2.87648	2.69763	6.91949	4.003	4.07924	3.44167	0.519583	0.550805	0.51656	0.57851	0.589528	0.497387	0.528983	0.497387
AAA.454ESTABI.19352	143.276	4.76525	5.20865	10.7349	155.797	136.297	132.215	77.545	0.0332593	0.036354	0.0749249	0.874836	0.848638	0.497731	0.0481794	0.497731
AAA.454ESTABI.7231	21.309	9.9846	8.88171	10.6645	22.3197	16.7415	19.4136	11.1295	0.468564	0.416807	0.50047	0.75008	0.869796	0.498641	0.461947	0.498641
AAA.454ESTABI.24520	5.37939	0	0	0.18808	4.46491	3.06284	1.52591	2.22821	0	0	0.0349631	0.68598	0.341756	0.49905	0.0116544	0.49905
AAA.454ESTABI.8054	10.3742	2.14868	2.62638	3.7983	7.72833	5.64509	6.91847	3.8604	0.207118	0.253165	0.36613	0.730442	0.89521	0.499512	0.275471	0.499512
AAA.454ESTABI.17309	21.4738	7.31963	4.15382	2.84592	19.7219	17.6876	12.0302	9.87316	0.340863	0.193437	0.13253	0.89685	0.60999	0.500619	0.222276	0.500619
AAA.454ESTABI.5568	7.92326	0.747281	0.652737	1.36447	11.5898	9.66837	11.9373	5.81048	0.0943148	0.0823824	0.17221	0.834215	1.02998	0.501345	0.116303	0.501345
AAA.454ESTABI.7338	3.56374	0	0.227138	0.196484	6.1854	3.19969	1.43468	3.10369	0	0.0637358	0.0551342	0.517296	0.231946	0.501777	0.0396233	0.501777
AAA.454ESTABI.20042	38.9074	21.2301	20.8273	14.1563	35.4434	33.2704	17.5373	17.829	0.545658	0.535304	0.363847	0.93869	0.494797	0.503027	0.481603	0.503027
AAA.454ESTABI.24965	8.49514	0.975875	0.944974	1.16775	13.5293	8.99741	4.93991	6.81278	0.114875	0.111237	0.137461	0.665032	0.365127	0.503558	0.121191	0.503558
AAA.454ESTABI.8613	20.1225	7.06155	5.3158	5.50241	13.4757	8.94533	10.431	6.79067	0.350929	0.264173	0.273446	0.663811	0.774055	0.503919	0.296183	0.503919
AAA.454ESTABI.20745	9.67179	2.55862	2.02758	2.57723	8.96645	7.04961	7.68869	4.5187	0.264544	0.209639	0.266468	0.786221	0.857496	0.503957	0.246884	0.503957
AAA.454ESTABI.20083	17.4227	6.20779	4.69824	5.26886	17.1022	18.5026	15.4146	8.62479	0.356304	0.269662	0.302414	1.08189	0.901323	0.50431	0.30946	0.50431
AAA.454ESTABI.5906	20.5191	3.98663	1.11369	0.782032	14.4238	10.0882	10.5779	7.2823	0.194289	0.0542759	0.0381124	0.699417	0.733365	0.504881	0.0955591	0.504881
AAA.454ESTABI.22312	16.7781	9.13583	10.2263	10.3985	12.8402	11.8725	11.5951	6.48937	0.544509	0.6095	0.619766	0.924637	0.903029	0.505395	0.591258	0.505395
AAA.454ESTABI.16301	28.3279	12.5836	11.6816	13.7697	27.0251	22.0145	23.1084	13.6628	0.444212	0.412371	0.486083	0.814596	0.855071	0.505558	0.447555	0.505558
AAA.454ESTABI.22870	10.9553	0.384726	0.0552801	0.521609	11.2279	11.555	7.23823	5.6866	0.0351178	0.00504598	0.0476125	1.02913	0.644664	0.50647	0.0292588	0.50647
AAA.454ESTABI.22257	6.44417	2.28719	2.40668	2.19867	6.36636	5.04585	5.84998	3.22486	0.354925	0.373466	0.341187	0.792581	0.918889	0.506548	0.356526	0.506548
AAA.454ESTABI.24182	11.4371	0.0584647	0.175733	0.166152	10.8785	10.6899	8.91929	5.51179	0.00511183	0.0153651	0.0145274	0.982668	0.819903	0.50667	0.0116681	0.50667
AAA.454ESTABI.8394	40.1496	12.5528	14.0841	14.4903	45.4135	49.8923	17.9954	23.0146	0.31265	0.350789	0.360907	1.09862	0.396256	0.506779	0.341449	0.506779
AAA.454ESTABI.22368	274.674	118.522	114.968	123.561	243.6	256.856	124.435	123.576	0.431501	0.418564	0.449848	1.05442	0.510817	0.507291	0.433304	0.507291
AAA.454ESTABI.5529	14.6583	6.98619	6.21764	7.20218	13.3167	11.0381	9.84169	6.75649	0.476603	0.424172	0.491338	0.828892	0.739046	0.507368	0.464038	0.507368
AAA.454ESTABI.13952	47.7289	29.8455	34.9929	40.0585	42.2593	39.5545	14.6332	21.5107	0.625312	0.73316	0.839292	0.935995	0.346272	0.509017	0.732588	0.509017
AAA.454ESTABI.22426	285.748	89.2384	97.299	112.645	308.355	300.604	256.574	157.304	0.312298	0.340507	0.394211	0.974866	0.832074	0.51014	0.349005	0.51014
AAA.454ESTABI.4723	0.10458	0	0.116741	0.0392721	0.11605	0.0813773	0.121627	0.059202	0	1.11628	0.375521	0.701224	1.04805	0.51014	0.497266	0.51014
AAA.454ESTABI.10863	1.34012	0.901778	0.25555	0	1.91199	1.19176	0.667952	0.975381	0.672908	0.190692	0	0.62331	0.34935	0.51014	0.287867	0.51014
AAA.454ESTABI.7744	2.0969	0	0	0	2.84397	1.99426	1.08386	1.45082	0	0	0	0.701224	0.381109	0.51014	0	0.51014
AAA.454ESTABI.9260	0.440489	0.079924	0.0418145	0.174758	0.9165	0.514138	0.960538	0.467544	0.181444	0.0949274	0.396738	0.560979	1.04805	0.51014	0.22437	0.51014
AAA.454ESTABI.13520	5.32257	0	0.297799	0	6.11	6.42672	0	3.11696	0	0.0559503	0	1.05184	0	0.51014	0.0186501	0.51014
AAA.454ESTABI.11381	41.2334	9.92438	6.14868	12.7116	40.8497	29.4873	38.0906	20.8391	0.240688	0.149119	0.308285	0.721848	0.932456	0.51014	0.232698	0.51014
AAA.454ESTABI.21324	0.207399	0.101344	0.0517719	0.0718918	0.212443	0	0	0.108376	0.488642	0.249624	0.346635	0	0	0.51014	0.361633	0.51014
AAA.454ESTABI.13600	3.40768	0.856277	1.03073	0.819711	4.68177	2.27283	3.77441	2.38836	0.251278	0.302473	0.240548	0.485463	0.806193	0.51014	0.264766	0.51014
AAA.454ESTABI.22673	15.3995	3.77637	2.97153	2.58863	16.0393	15.5404	10.8452	8.1823	0.245227	0.192963	0.168098	0.968895	0.676161	0.51014	0.202096	0.51014
AAA.454ESTABI.12051	0.851385	0.0829323	0.0478932	0.923283	2.51937	1.76664	2.75044	1.28523	0.0974087	0.0562533	1.08445	0.701224	1.09172	0.51014	0.412703	0.51014
AAA.454ESTABI.7572	5.65605	4.30067	4.31554	2.27732	4.46794	3.80439	2.84302	2.27928	0.760365	0.762996	0.402635	0.851486	0.636316	0.51014	0.641999	0.51014
AAA.454ESTABI.7141	2.24353	0.990668	0.218124	0.50639	2.13394	0.855069	0.798742	1.08861	0.441566	0.0972236	0.225711	0.400699	0.374304	0.51014	0.254834	0.51014
AAA.454ESTABI.24843	0.518135	0.2507	0	0	0.766617	0.403178	0.200863	0.391082	0.48385	0	0	0.525918	0.262013	0.51014	0.161283	0.51014
AAA.454ESTABI.6907	1.18501	0.0472215	0.163622	0	1.67361	0.502961	0.125288	0.853776	0.039849	0.138076	0	0.300525	0.0748607	0.51014	0.0593084	0.51014
AAA.454ESTABI.12143	1.10289	0.392764	0.512864	0.54464	0.863892	0.302891	0.792227	0.440706	0.356124	0.465021	0.493832	0.350612	0.917044	0.51014	0.438326	0.51014
AAA.454ESTABI.12244	5.81871	0.437705	0.45916	0.293143	8.91666	8.40864	5.80041	4.54875	0.0752237	0.078911	0.0503794	0.943025	0.650514	0.51014	0.0681714	0.51014
AAA.454ESTABI.5648	1.92943	0.602856	0.572331	0.373112	1.90315	1.83498	0.997298	0.970873	0.312453	0.296632	0.193379	0.964183	0.524025	0.51014	0.267488	0.51014
AAA.454ESTABI.7039	1.10611	0.612301	0.776842	0.640411	1.26975	1.06846	0.798458	0.647752	0.553561	0.702318	0.578975	0.841469	0.62883	0.51014	0.611618	0.51014
AAA.454ESTABI.7071	1.95217	0.177044	0.320691	0.0689094	1.56868	1.1	0.822028	0.800247	0.0906908	0.164274	0.035299	0.701224	0.524025	0.51014	0.0967547	0.51014
AAA.454ESTABI.12931	1.56924	0.456991	1.16326	1.62381	3.2994	2.31362	0.864485	1.68316	0.291218	0.741285	1.03478	0.701224	0.262013	0.51014	0.689093	0.51014
AAA.454ESTABI.18162	3.21501	1.5518	0.971669	0.509254	3.23105	1.69927	2.53973	1.64829	0.482675	0.302229	0.158399	0.525918	0.786038	0.51014	0.314434	0.51014
AAA.454ESTABI.562	1.31594	0	0.400626	0.134772	1.99128	0.558534	0.626089	1.01583	0	0.304439	0.102415	0.28049	0.314415	0.51014	0.135618	0.51014
AAA.454ESTABI.19579	1377.63	1038.18	473.409	468.829	1246.25	1263.56	911.197	637.533	0.7536	0.343641	0.340316	1.01389	0.731153	0.511562	0.479186	0.511562
AAA.454ESTABI.19023	7.98003	5.53558	3.71152	4.52601	7.18182	7.04071	5.09711	3.68152	0.693679	0.465101	0.567166	0.980352	0.709723	0.512617	0.575315	0.512617
AAA.454ESTABI.15342	35.4552	4.84248	4.05219	2.72199	30.6899	24.7366	20.088	15.7428	0.13658	0.11429	0.0767727	0.806019	0.654548	0.512964	0.109214	0.512964
AAA.454ESTABI.15920	23.9051	4.47044	3.70389	4.90832	20.3304	16.2579	22.0552	10.4424	0.187008	0.154941	0.205325	0.799683	1.08484	0.513634	0.182425	0.513634
AAA.454ESTABI.21840	26.5543	5.19845	6.34392	8.34625	25.317	23.3668	14.8921	13.0221	0.195767	0.238904	0.314309	0.922969	0.588227	0.514363	0.24966	0.514363
AAA.454ESTABI.15904	221.768	212.916	90.7006	108.67	257.391	258.002	223.279	132.415	0.960084	0.408988	0.490016	1.00237	0.867471	0.514451	0.619696	0.514451
AAA.454ESTABI.24613	9.07786	0.0636901	0.013584	0.0366216	8.91231	6.38871	8.05076	4.58703	0.00701598	0.00149639	0.00403417	0.716841	0.903331	0.514685	0.00418218	0.514685
AAA.454ESTABI.20272	39.0641	7.74944	7.23075	4.48434	40.053	27.5782	41.2185	20.6174	0.198378	0.1851	0.114795	0.688544	1.0291	0.514753	0.166091	0.514753
AAA.454ESTABI.19038	4.65817	3.19656	2.87858	2.77382	4.0326	3.00771	3.7461	2.07589	0.686228	0.617964	0.595475	0.745847	0.928954	0.514778	0.633222	0.514778
AAA.454ESTABI.17140	240.36	68.2579	74.991	78.328	206.086	204.244	180.733	106.196	0.283982	0.311995	0.325878	0.991062	0.876978	0.515297	0.307285	0.515297
AAA.454ESTABI.16783	9.93522	1.08695	1.11592	1.79112	8.95971	9.62466	8.69095	4.61933	0.109404	0.112319	0.18028	1.07422	0.970004	0.515567	0.134001	0.515567
AAA.454ESTABI.21656	20.328	6.62132	6.53552	4.71462	25.639	20.5171	13.263	13.2321	0.325724	0.321503	0.231927	0.80023	0.517299	0.516093	0.293051	0.516093
AAA.454ESTABI.7407	10.6976	1.51454	1.01287	0.402603	7.24472	5.325	5.62601	3.74035	0.141578	0.0946819	0.0376349	0.735018	0.776567	0.516287	0.0912983	0.516287
AAA.454ESTABI.18782	40.6133	26.1722	26.8283	37.0065	32.1379	29.4629	30.7487	16.5964	0.644424	0.66058	0.911191	0.916764	0.956775	0.516412	0.738732	0.516412
AAA.454ESTABI.20688	158.135	103.632	111.602	103.293	126.8	96.458	92.5725	65.4869	0.655338	0.705737	0.653196	0.760709	0.730066	0.516458	0.671424	0.516458
AAA.454ESTABI.3384	5.64173	4.29936	3.08217	3.27073	6.02573	5.76189	6.39728	3.11389	0.762064	0.546317	0.579738	0.956214	1.06166	0.516765	0.629373	0.516765
AAA.454ESTABI.18855	8.86883	2.76087	1.71057	1.08821	9.17739	7.5362	9.8082	4.74336	0.311301	0.192875	0.122701	0.82117	1.06874	0.516853	0.208959	0.516853
AAA.454ESTABI.20508	9.73616	2.54963	3.56727	2.61901	11.3687	9.50302	6.50981	5.87643	0.261872	0.366394	0.268998	0.835896	0.57261	0.516897	0.299088	0.516897
AAA.454ESTABI.23343	6.0523	1.73315	2.06716	1.56577	6.35759	6.13407	3.75737	3.29203	0.286362	0.341549	0.258706	0.964842	0.591006	0.517812	0.295539	0.517812
AAA.454ESTABI.23521	91.4925	41.0373	31.8091	31.8776	68.8234	53.8723	59.6372	35.6458	0.448532	0.347668	0.348417	0.782762	0.866524	0.517931	0.381539	0.517931
AAA.454ESTABI.15340	21.6575	4.72998	4.9889	3.73129	23.5052	19.4762	19.3432	12.1867	0.218399	0.230354	0.172286	0.828589	0.822933	0.518469	0.207013	0.518469
AAA.454ESTABI.21885	14.0036	8.73651	7.38693	8.03237	11.4631	11.1077	11.9566	5.94548	0.623876	0.527502	0.573593	0.968994	1.04305	0.518663	0.574991	0.518663
AAA.454ESTABI.15371	97.6902	75.6802	68.6933	70.5279	76.763	82.1447	77.7931	39.8402	0.774696	0.703175	0.721955	1.07011	1.01342	0.519002	0.733275	0.519002
AAA.454ESTABI.7696	9.61807	5.92043	4.784	3.26382	8.18986	6.23169	7.25935	4.26687	0.615552	0.497397	0.339342	0.760903	0.886383	0.520994	0.484097	0.520994
AAA.454ESTABI.11754	3.63084	0	0.315123	0.233735	10.8209	5.81199	10.4963	5.63763	0	0.0867908	0.064375	0.537108	0.970004	0.520994	0.0503886	0.520994
AAA.454ESTABI.12315	4.29476	0.356453	0.348425	0.452899	4.19391	2.30591	4.4204	2.1881	0.0829971	0.0811279	0.105454	0.549823	1.05401	0.521734	0.0898596	0.521734
AAA.454ESTABI.9307	4.05744	2.14079	1.69676	1.3169	3.73788	3.2168	3.87297	1.95018	0.527621	0.418185	0.324563	0.860593	1.03614	0.521734	0.423457	0.521734
AAA.454ESTABI.17254	30.0598	10.4412	12.2083	11.4053	25.5774	20.9936	13.0326	13.3487	0.347348	0.406135	0.379421	0.820787	0.509536	0.521895	0.377635	0.521895
AAA.454ESTABI.19876	30.5962	4.86853	2.27544	1.94521	27.9424	24.067	18.6421	14.607	0.159122	0.07437	0.0635769	0.861308	0.66716	0.522754	0.0990229	0.522754
AAA.454ESTABI.12671	2.85342	0.0962128	0.0555626	0.0748964	3.08519	3.24511	2.68034	1.6153	0.0337184	0.0194723	0.0262479	1.05184	0.868779	0.523565	0.0264795	0.523565
AAA.454ESTABI.6367	10.3392	5.55761	0.741353	1.04838	12.5764	5.56982	4.16233	6.58457	0.537526	0.0717028	0.101398	0.442878	0.330963	0.523565	0.236875	0.523565
AAA.454ESTABI.12559	2.93381	0.301297	0.194118	0.517312	3.43644	1.71217	2.98551	1.7992	0.102698	0.066166	0.176328	0.498238	0.868779	0.523565	0.115064	0.523565
AAA.454ESTABI.4126	81.9128	43.7068	45.2186	39.0768	84.4687	83.1424	48.2375	44.3462	0.533577	0.552034	0.477054	0.984298	0.571069	0.525002	0.520888	0.525002
AAA.454ESTABI.18400	113.683	38.9321	33.8972	27.6185	124.124	109.235	61.2795	65.2077	0.342462	0.298173	0.242943	0.880046	0.493695	0.525342	0.294526	0.525342
AAA.454ESTABI.22390	8.73935	1.29117	1.85849	1.74892	10.9724	3.26418	2.09085	5.7671	0.147742	0.212658	0.20012	0.297489	0.190555	0.525599	0.18684	0.525599
AAA.454ESTABI.18341	6.3925	3.42177	2.99746	2.57354	4.40768	3.18736	3.95181	2.3188	0.535279	0.468903	0.402587	0.723137	0.896574	0.526082	0.468923	0.526082
AAA.454ESTABI.23486	11.9954	0.920586	1.07899	0.68507	14.5661	7.66057	7.94796	7.68326	0.076745	0.0899503	0.0571111	0.525918	0.545648	0.527475	0.0746021	0.527475
AAA.454ESTABI.12571	3.75145	0	0	0.185437	5.55053	2.61715	5.2656	2.92919	0	0	0.0494306	0.471513	0.948666	0.527731	0.0164769	0.527731
AAA.454ESTABI.22665	6.07461	3.33035	3.43877	3.9548	4.38061	3.41604	4.80878	2.31179	0.548242	0.566089	0.651037	0.779809	1.09774	0.527731	0.588456	0.527731
AAA.454ESTABI.12018	4.50106	0.148918	0	0.57595	6.0353	3.50242	0.32717	3.18501	0.0330851	0	0.127959	0.580323	0.0542095	0.527731	0.0536813	0.527731
AAA.454ESTABI.9316	6.8642	3.78273	2.40812	4.79645	5.97012	3.03152	2.42728	3.15062	0.551081	0.350823	0.698763	0.507783	0.406571	0.527731	0.533556	0.527731
AAA.454ESTABI.22910	12.5508	3.37083	4.08781	3.04765	11.727	10.8357	7.97963	6.19925	0.268574	0.325701	0.242825	0.924001	0.680451	0.528631	0.279033	0.528631
AAA.454ESTABI.16007	155.517	68.0062	56.7354	65.0241	168.64	154.855	95.8641	89.1938	0.437291	0.364818	0.418115	0.918252	0.568452	0.528899	0.406742	0.528899
AAA.454ESTABI.9082	391.517	47.8707	38.6632	25.1336	343.487	274.983	299.221	182.029	0.12227	0.0987525	0.0641956	0.800565	0.871127	0.529946	0.0950727	0.529946
AAA.454ESTABI.12089	17.2593	0.395866	0.457223	0.452179	22.4928	11.7122	11.5534	11.9289	0.0229363	0.0264914	0.0261991	0.520711	0.513648	0.530344	0.0252089	0.530344
AAA.454ESTABI.20608	1.43668	0.669733	0.648964	0.754296	1.66209	0.713572	0.90653	0.88251	0.466166	0.45171	0.525026	0.429321	0.545414	0.530962	0.480967	0.530962
AAA.454ESTABI.18003	12.1063	6.33828	6.16909	3.77913	11.3274	10.0257	4.66905	6.02522	0.523554	0.509579	0.312163	0.885081	0.412191	0.531915	0.448432	0.531915
AAA.454ESTABI.15572	17.1515	0.400476	0.377815	0.0941418	21.4308	16.3159	14.9202	11.4013	0.0233494	0.0220282	0.00548885	0.761329	0.696205	0.532003	0.0169555	0.532003
AAA.454ESTABI.15801	33.0288	1.49826	1.04134	0.335073	26.4389	24.8255	8.7409	14.0664	0.0453624	0.0315282	0.0101449	0.938978	0.330608	0.532035	0.0290118	0.532035
AAA.454ESTABI.20327	14.0131	2.08591	2.14078	2.80501	13.1443	10.1218	9.16981	6.99338	0.148854	0.15277	0.20017	0.770056	0.697629	0.532048	0.167265	0.532048
AAA.454ESTABI.10883	3.29296	1.86204	2.95895	2.03223	2.36746	1.94884	1.29455	1.26025	0.565459	0.898568	0.617145	0.823176	0.546809	0.53232	0.693724	0.53232
AAA.454ESTABI.6166	0.794101	0.480283	0.100509	0.216842	1.68896	0.463437	0.692653	0.899067	0.604813	0.12657	0.273066	0.274392	0.410107	0.53232	0.334816	0.53232
AAA.454ESTABI.13635	8.19187	0.335478	0.120797	0	7.58998	8.16908	3.05238	4.05205	0.0409526	0.014746	0	1.0763	0.402159	0.533868	0.0185662	0.533868
AAA.454ESTABI.16436	31.0625	14.3945	12.0573	8.88349	27.2044	18.4807	22.1744	14.5395	0.463404	0.388162	0.285988	0.679329	0.815102	0.534453	0.379185	0.534453
AAA.454ESTABI.16713	30.4119	2.84635	1.91582	2.26357	25.39	24.701	15.2016	13.5726	0.0935931	0.0629957	0.0744303	0.972862	0.598723	0.534565	0.0770064	0.534565
AAA.454ESTABI.16812	11.8762	5.7143	4.3022	5.16111	9.68021	6.81694	9.99393	5.18044	0.481157	0.362255	0.434577	0.704214	1.03241	0.535158	0.425996	0.535158
AAA.454ESTABI.8277	1.58228	0.604936	0.258625	0.337203	2.86665	1.80915	0.901317	1.53551	0.382319	0.16345	0.213112	0.631102	0.314415	0.535647	0.25296	0.535647
AAA.454ESTABI.12828	3.61683	0.126812	0.0850509	0.223623	3.49001	2.44728	2.8652	1.86941	0.0350616	0.0235153	0.0618285	0.701224	0.820973	0.535647	0.0401352	0.535647
AAA.454ESTABI.11864	11.0154	0.244136	0.187984	0.139433	16.0691	16.7576	6.04558	8.6179	0.0221632	0.0170656	0.012658	1.04285	0.376223	0.536301	0.0172956	0.536301
AAA.454ESTABI.20166	41.1425	23.638	25.179	33.5101	32.5351	32.925	29.9688	17.4509	0.574539	0.611995	0.814488	1.01198	0.921121	0.536372	0.667007	0.536372
AAA.454ESTABI.14486	14.0896	7.28591	6.04821	6.32457	13.3517	9.8989	9.98474	7.16597	0.517113	0.429268	0.448882	0.741398	0.747828	0.53671	0.465088	0.53671
AAA.454ESTABI.20203	12.4935	6.09229	4.86301	5.7671	11.6331	8.24509	9.3079	6.25355	0.487636	0.389242	0.461607	0.708764	0.800124	0.537567	0.446162	0.537567
AAA.454ESTABI.18342	11.1037	4.98433	3.11997	3.28902	10.3853	8.33159	6.77965	5.5898	0.448888	0.280984	0.296208	0.802248	0.652811	0.538241	0.342027	0.538241
AAA.454ESTABI.5829	5.42708	2.28093	2.06555	0.63107	4.01487	2.97173	3.38961	2.16193	0.420286	0.3806	0.116282	0.740181	0.844263	0.538481	0.305723	0.538481
AAA.454ESTABI.16481	26.0574	17.7111	17.8961	20.1239	24.034	22.497	12.8287	12.945	0.679697	0.686797	0.77229	0.936052	0.533774	0.538613	0.712928	0.538613
AAA.454ESTABI.25037	7.6444	0.219561	0.300691	0.0948527	7.30037	5.4076	3.63699	3.93403	0.0287218	0.0393347	0.0124081	0.74073	0.498193	0.538881	0.0268215	0.538881
AAA.454ESTABI.4553	26.4183	5.60428	4.73568	2.85489	33.686	29.7952	22.6672	18.161	0.212136	0.179258	0.108065	0.884498	0.672896	0.539126	0.166486	0.539126
AAA.454ESTABI.4479	11.051	3.20905	1.77818	1.11947	9.81043	8.25517	8.03605	5.29444	0.290386	0.160907	0.1013	0.841469	0.819134	0.539675	0.184198	0.539675
AAA.454ESTABI.23477	25.2345	8.59213	7.25149	6.10521	27.0949	26.082	13.1209	14.6244	0.340492	0.287364	0.241939	0.962618	0.484255	0.539747	0.289932	0.539747
AAA.454ESTABI.9583	0.922189	0.266964	0.142505	0	1.65682	0.410048	0	0.89493	0.289489	0.154529	0	0.247491	0	0.540149	0.148006	0.540149
AAA.454ESTABI.9244	0.9911	0.367967	0.167258	0	2.76987	1.02828	0.896503	1.49614	0.371271	0.16876	0	0.371236	0.323663	0.540149	0.18001	0.540149
AAA.454ESTABI.561	12.5051	0.249671	0.236622	0.321076	13.5125	6.12775	3.43446	7.30607	0.0199655	0.018922	0.0256755	0.453486	0.254168	0.540688	0.021521	0.540688
AAA.454ESTABI.15718	25.1891	5.15702	2.73751	3.01962	24.5453	18.8191	12.9124	13.3011	0.204733	0.108679	0.119878	0.766708	0.526064	0.5419	0.14443	0.5419
AAA.454ESTABI.8981	24.3132	13.8464	13.7008	10.2967	27.6684	20.9819	20.2722	15.0089	0.569503	0.563515	0.423503	0.758337	0.732687	0.542457	0.51884	0.542457
AAA.454ESTABI.22394	60.3265	20.6372	21.6097	23.9509	58.6674	42.9006	49.0187	31.8887	0.342091	0.358213	0.397021	0.731251	0.835536	0.54355	0.365775	0.54355
AAA.454ESTABI.8654	52.3978	22.119	18.9554	20.4622	64.652	54.4617	36.6514	35.1788	0.422137	0.361759	0.390516	0.842383	0.566903	0.544125	0.391471	0.544125
AAA.454ESTABI.10530	19.9509	5.38814	6.85896	4.89643	18.4452	12.1893	11.0068	10.0501	0.270071	0.343793	0.245424	0.660839	0.59673	0.544862	0.286429	0.544862
AAA.454ESTABI.3389	0.549671	0.588268	0.356749	0	1.13859	0.342174	0.894973	0.622328	1.07022	0.649023	0	0.300525	0.786038	0.546579	0.57308	0.546579
AAA.454ESTABI.20559	0.642557	0.191843	0.0987455	0.0891384	0.644027	0.483865	0	0.352012	0.298563	0.153676	0.138725	0.751311	0	0.546579	0.196988	0.546579
AAA.454ESTABI.10446	11.3738	2.81313	2.30935	2.11678	10.6221	7.30685	7.68268	5.81022	0.247333	0.203041	0.186109	0.687893	0.723274	0.546995	0.212161	0.546995
AAA.454ESTABI.5956	12.763	1.3492	1.44411	0.576407	10.3932	7.59007	5.75672	5.6866	0.105712	0.113148	0.0451624	0.73029	0.553892	0.547145	0.0880076	0.547145
AAA.454ESTABI.12968	33.3236	2.67033	3.23585	2.9401	29.3601	27.3694	20.2344	16.078	0.0801332	0.0971038	0.0882287	0.932196	0.68918	0.547615	0.0884886	0.547615
AAA.454ESTABI.21269	11.9129	2.43048	1.92092	1.67001	11.4039	9.26978	9.45444	6.25173	0.204022	0.161248	0.140186	0.812862	0.829055	0.54821	0.168485	0.54821
AAA.454ESTABI.16558	8.66548	3.10143	2.37177	2.18103	7.16403	6.76975	4.03519	3.92827	0.357906	0.273703	0.251692	0.944965	0.563257	0.548333	0.294434	0.548333
AAA.454ESTABI.12637	2.03076	0.0583715	0	0.218238	1.74032	1.68972	0.280607	0.956101	0.0287436	0	0.107466	0.970925	0.161239	0.549382	0.0454032	0.549382
AAA.454ESTABI.16072	25.7686	13.2329	12.426	12.5405	16.5571	17.3721	15.1136	9.1171	0.513528	0.482215	0.486657	1.04923	0.912818	0.550648	0.494133	0.550648
AAA.454ESTABI.20734	11.7981	5.93892	5.26174	6.90461	9.85067	7.40473	10.5098	5.42569	0.503381	0.445984	0.585233	0.751698	1.06691	0.550794	0.511533	0.550794
AAA.454ESTABI.9672	18.2168	5.90006	2.90516	2.3887	16.8106	14.4108	16.4511	9.26182	0.323881	0.159477	0.131126	0.857246	0.978617	0.550951	0.204828	0.550951
AAA.454ESTABI.9787	6.70785	0.298288	0.19847	0.472775	2.41674	1.83025	1.82366	1.3315	0.0444685	0.0295878	0.0704809	0.757322	0.754596	0.550951	0.0481791	0.550951
AAA.454ESTABI.16016	24.6464	16.9651	17.933	14.1053	23.5672	18.4845	21.0404	13.0022	0.68834	0.727613	0.572308	0.784332	0.892784	0.551707	0.662754	0.551707
AAA.454ESTABI.2303	17.8455	9.01089	7.96911	8.02338	16.1049	13.7408	14.1803	8.8857	0.504938	0.44656	0.449601	0.853206	0.880497	0.55174	0.467033	0.55174
AAA.454ESTABI.11700	5.12177	0.890735	1.30098	0.192404	6.36136	2.41318	4.59041	3.51118	0.173912	0.254011	0.0375659	0.379351	0.721608	0.551955	0.155163	0.551955
AAA.454ESTABI.11753	3.38504	0	0	0	11.0341	3.45713	2.95259	6.10801	0	0	0	0.313313	0.267587	0.553556	0	0.553556
AAA.454ESTABI.17158	667.168	414.148	400.125	429.651	657.363	682.638	387.929	364.36	0.620755	0.599737	0.643992	1.03845	0.59013	0.554275	0.621494	0.554275
AAA.454ESTABI.11003	15.8175	6.02811	5.09077	6.10922	15.3306	11.5681	8.03359	8.5008	0.381103	0.321843	0.38623	0.754578	0.524025	0.5545	0.363059	0.5545
AAA.454ESTABI.17191	20.084	6.34498	4.49436	3.22449	21.5919	14.8317	19.663	11.9832	0.315923	0.223778	0.16055	0.686913	0.910668	0.554988	0.233417	0.554988
AAA.454ESTABI.22609	4.94562	1.12301	0.855134	1.16399	4.84658	3.49849	4.66862	2.69059	0.227071	0.172907	0.235359	0.721848	0.963282	0.555153	0.211779	0.555153
AAA.454ESTABI.16800	32.0505	14.8936	11.8298	9.79551	30.053	28.3687	23.4364	16.692	0.464691	0.369098	0.305628	0.943955	0.779836	0.555419	0.379806	0.555419
AAA.454ESTABI.20738	652.574	479.276	359.545	295.9	762.776	815.758	623.227	423.866	0.73444	0.550965	0.453435	1.06946	0.817051	0.555689	0.579613	0.555689
AAA.454ESTABI.4915	1793.78	943.04	672.76	727.811	1592.07	1258.59	1148.97	885.522	0.525727	0.375051	0.40574	0.790541	0.721686	0.556209	0.435506	0.556209
AAA.454ESTABI.11668	0.514106	0.177611	0.333139	0.0891035	0.965448	0.184635	0	0.537288	0.345476	0.647996	0.173317	0.191243	0	0.556517	0.38893	0.556517
AAA.454ESTABI.24109	1.64831	0.398768	0.278169	0.0937403	3.35334	2.77897	0.479245	1.86619	0.241925	0.16876	0.0568705	0.828719	0.142916	0.556517	0.155852	0.556517
AAA.454ESTABI.5351	0.0737932	0.0970393	0.05604	0	0.900753	0.172263	0	0.501284	1.31502	0.759419	0	0.191243	0	0.556517	0.691479	0.556517
AAA.454ESTABI.13383	2.09336	0.21448	0.75997	0.138252	3.2971	3.15273	2.12043	1.83489	0.102457	0.363038	0.0660432	0.956214	0.643122	0.556517	0.17718	0.556517
AAA.454ESTABI.14923	3.26776	4.12272	0.939275	1.03773	4.07017	2.02382	3.95551	2.26512	1.26164	0.287437	0.317568	0.497232	0.971828	0.556517	0.622214	0.556517
AAA.454ESTABI.3061	0.809315	0.0709509	0	0	1.31718	0.251902	0.752985	0.733033	0.0876678	0	0	0.191243	0.571664	0.556517	0.0292226	0.556517
AAA.454ESTABI.6590	1.40129	0.950074	0.115045	0.0775383	1.84916	0.884099	0.52855	1.02909	0.677999	0.0820994	0.0553335	0.478107	0.285832	0.556517	0.271811	0.556517
AAA.454ESTABI.15282	9.92993	6.94369	4.85017	5.71398	8.49952	4.21462	6.39462	4.73857	0.699269	0.488439	0.57543	0.495866	0.75235	0.55751	0.587713	0.55751
AAA.454ESTABI.22987	7.97327	2.44223	2.46308	1.91889	7.93125	6.30313	5.15366	4.42368	0.306302	0.308917	0.240665	0.79472	0.649791	0.557753	0.285295	0.557753
AAA.454ESTABI.21689	20.4482	14.7308	13.4248	11.9257	16.8375	13.0737	17.8927	9.4005	0.720398	0.656529	0.583216	0.776463	1.06267	0.558308	0.653381	0.558308
AAA.454ESTABI.11895	2.24935	1.08275	1.32523	1.15462	2.72902	2.3804	1.77887	1.52801	0.481359	0.58916	0.513312	0.872254	0.651836	0.55991	0.527944	0.55991
AAA.454ESTABI.12719	10.1764	0.113407	0.27986	0	5.74193	3.2211	1.20357	3.22211	0.0111442	0.027501	0	0.560979	0.20961	0.561154	0.0128817	0.561154
AAA.454ESTABI.4976	4.67086	2.49553	2.98197	2.06198	10.6355	8.77955	8.25412	5.97505	0.534276	0.638421	0.441456	0.825491	0.776088	0.5618	0.538051	0.5618
AAA.454ESTABI.6085	861.116	633.078	515.121	509.737	644.379	688.25	593.117	362.354	0.735183	0.598202	0.591949	1.06808	0.920448	0.562332	0.641778	0.562332
AAA.454ESTABI.22099	20.6062	20.3952	12.3406	12.4366	20.9406	22.2793	12.487	11.7878	0.989763	0.598876	0.603537	1.06393	0.596304	0.562913	0.730725	0.562913
AAA.454ESTABI.21653	12.8801	2.79091	2.27572	3.04844	12.9806	11.2382	7.58797	7.3152	0.216684	0.176685	0.236679	0.865771	0.584562	0.563548	0.210016	0.563548
AAA.454ESTABI.5419	1.23329	0.200705	0.16528	0.237721	3.05913	1.18547	1.51869	1.72486	0.162739	0.134015	0.192753	0.387519	0.496445	0.563839	0.163169	0.563839
AAA.454ESTABI.9203	1.10329	0.284446	0.0464533	0.110186	2.26943	0.879446	1.03276	1.27959	0.257816	0.0421043	0.0998702	0.387519	0.455074	0.563839	0.133264	0.563839
AAA.454ESTABI.13258	14.4721	0.152526	0.226495	0.468512	17.4359	18.2753	9.90625	9.83102	0.0105393	0.0156505	0.0323735	1.04815	0.568154	0.563839	0.0195211	0.563839
AAA.454ESTABI.14596	3.18499	0.111753	0.499969	0.0509435	3.14775	2.43962	1.30224	1.77482	0.0350874	0.156977	0.0159948	0.775037	0.413704	0.563839	0.0693529	0.563839
AAA.454ESTABI.2674	96.9368	27.2114	19.4256	10.9077	79.1343	71.6374	66.4202	44.7449	0.280713	0.200395	0.112523	0.905264	0.839336	0.56543	0.197877	0.56543
AAA.454ESTABI.10670	18.0874	2.07787	0.888472	2.56997	19.3638	16.7405	17.0972	10.9608	0.114879	0.049121	0.142086	0.864523	0.882946	0.566046	0.102029	0.566046
AAA.454ESTABI.23838	8.59165	1.75921	1.27016	1.46654	6.73607	5.04499	6.09873	3.81416	0.204758	0.147836	0.170694	0.748951	0.905384	0.566229	0.174429	0.566229
AAA.454ESTABI.7349	3.7707	2.58169	2.26147	2.44729	3.82966	3.43141	3.34473	2.17074	0.68467	0.599748	0.649027	0.896008	0.873375	0.566823	0.644482	0.566823
AAA.454ESTABI.18608	1.71301	1.09247	1.31932	0.693202	1.58407	1.23774	1.49417	0.900455	0.637748	0.770177	0.404668	0.781364	0.943245	0.568442	0.604198	0.568442
AAA.454ESTABI.22294	50.5077	31.4603	29.1848	25.0755	42.1865	45.959	37.5734	23.9874	0.622882	0.57783	0.496468	1.08942	0.890649	0.568604	0.565727	0.568604
AAA.454ESTABI.8920	6.38463	4.34296	4.42407	3.45099	6.29767	4.29672	5.88673	3.58172	0.680222	0.692925	0.540515	0.682272	0.934748	0.568737	0.637887	0.568737
AAA.454ESTABI.13009	2.67055	0.0347628	0.033247	0.277903	3.78932	1.73738	2.52031	2.15613	0.0130171	0.0124495	0.104062	0.458493	0.665109	0.569003	0.0431763	0.569003
AAA.454ESTABI.24726	10.4359	5.38302	5.22621	6.43165	9.57614	6.55886	8.40247	5.45322	0.515818	0.500792	0.616302	0.684916	0.877437	0.569459	0.544304	0.569459
AAA.454ESTABI.22953	7.42047	1.7049	1.29592	1.34665	6.44426	2.56955	5.03232	3.67424	0.229756	0.174641	0.181477	0.398735	0.7809	0.570157	0.195291	0.570157
AAA.454ESTABI.4740	10.2375	0.511148	0.601244	1.45722	11.7067	12.6778	4.02924	6.67881	0.0499289	0.0587294	0.142341	1.08296	0.344182	0.570512	0.0836663	0.570512
AAA.454ESTABI.9967	6.04695	4.18344	2.58402	1.31625	6.23464	4.22368	2.82411	3.55789	0.691826	0.427326	0.217672	0.677454	0.452971	0.570665	0.445608	0.570665
AAA.454ESTABI.24373	31.8897	2.78627	1.0788	1.38795	28.0248	22.6494	25.1399	15.9928	0.0873721	0.0338291	0.0435234	0.80819	0.89706	0.570665	0.0549082	0.570665
AAA.454ESTABI.22520	15.4932	0.371524	0.272282	0.0443635	23.1317	20.0311	23.0587	13.2479	0.0239798	0.0175742	0.00286341	0.865961	0.996846	0.572715	0.0148058	0.572715
AAA.454ESTABI.6916	1.53698	0.382458	0.930838	1.38474	1.55936	1.43517	0.306429	0.89493	0.248837	0.605628	0.900949	0.920356	0.196509	0.573908	0.585138	0.573908
AAA.454ESTABI.7704	0.182423	0.0413862	0	0.17079	0.462699	0.243342	0.18185	0.265547	0.226869	0	0.936227	0.525918	0.393019	0.573908	0.387699	0.573908
AAA.454ESTABI.7253	23.6779	15.2449	17.7332	14.2303	21.8025	18.3755	16.6982	12.5126	0.643845	0.748934	0.600997	0.842817	0.765883	0.573908	0.664592	0.573908
AAA.454ESTABI.15401	1.69888	0	0.309639	0.459334	3.6196	1.90361	1.18547	2.07731	0	0.182261	0.270375	0.525918	0.327516	0.573908	0.150879	0.573908
AAA.454ESTABI.7669	0.295318	0.0669986	0	0	0.749046	0.787873	0	0.429883	0.226869	0	0	1.05184	0	0.573908	0.0756231	0.573908
AAA.454ESTABI.11053	0.540822	0	0	0	0.564836	0	0.110996	0.324164	0	0	0	0	0.196509	0.573908	0	0.573908
AAA.454ESTABI.2652	1.44139	1.33424	0.668213	0.99992	1.56684	0.549353	1.12896	0.899221	0.925661	0.463588	0.693717	0.350612	0.720535	0.573908	0.694322	0.573908
AAA.454ESTABI.12282	2.01688	0.292419	0.428658	0.251034	2.10643	2.03099	1.10382	1.2089	0.144986	0.212535	0.124467	0.964183	0.524025	0.573908	0.160663	0.573908
AAA.454ESTABI.10649	3.14925	2.29994	1.26774	0.954192	2.94286	2.14959	0.257022	1.68893	0.730314	0.402553	0.30299	0.730442	0.0873375	0.573908	0.478619	0.573908
AAA.454ESTABI.508	0.689737	0.460943	0.149218	0.0941418	0.816411	0.644048	0.64173	0.468545	0.668288	0.216341	0.136489	0.788877	0.786038	0.573908	0.340373	0.573908
AAA.454ESTABI.7730	0.330367	0.261138	0	0	0.837943	0.440689	0.493991	0.480902	0.790448	0	0	0.525918	0.589528	0.573908	0.263483	0.573908
AAA.454ESTABI.14684	25.3293	10.1085	10.517	13.8794	25.0092	22.3952	23.6752	14.3598	0.399082	0.41521	0.547957	0.895475	0.946658	0.574179	0.454083	0.574179
AAA.454ESTABI.23656	20.9219	11.7339	8.91675	5.75364	19.9874	15.1088	15.7546	11.5029	0.560845	0.426192	0.275005	0.755916	0.788227	0.575506	0.420681	0.575506
AAA.454ESTABI.5361	6.06373	7.0353	2.57496	1.06429	7.79123	4.47005	5.56745	4.4908	1.16022	0.424649	0.175518	0.573729	0.71458	0.576392	0.586797	0.576392
AAA.454ESTABI.22442	69.617	30.9537	23.6418	30.1235	57.7135	52.8834	59.398	33.2662	0.444628	0.339599	0.432703	0.91631	1.02919	0.576403	0.405643	0.576403
AAA.454ESTABI.6332	85.829	66.5718	53.2744	42.4957	85.0196	64.6718	53.4166	49.0748	0.775633	0.620704	0.49512	0.76067	0.628286	0.577218	0.630486	0.577218
AAA.454ESTABI.7457	64.0806	27.4484	21.1976	26.8729	73.054	57.2896	58.9522	42.1744	0.428342	0.330796	0.419361	0.784209	0.806968	0.577304	0.392833	0.577304
AAA.454ESTABI.6518	36.8123	27.043	23.4482	22.6163	39.2872	40.6193	30.5303	22.718	0.73462	0.636966	0.614368	1.03391	0.777105	0.578256	0.661985	0.578256
AAA.454ESTABI.16758	30.1708	15.3919	14.5634	17.5795	22.4689	16.618	21.8498	13.002	0.510159	0.482698	0.582665	0.739599	0.972445	0.578667	0.525174	0.578667
AAA.454ESTABI.5544	1.22502	0.475008	0.316773	0.304948	1.54595	0.672865	0.838054	0.897433	0.387757	0.258586	0.248933	0.435242	0.542095	0.580504	0.298425	0.580504
AAA.454ESTABI.4750	14.1205	3.58567	2.01064	1.29294	11.0571	8.45839	7.62234	6.42496	0.253933	0.142391	0.0915647	0.764972	0.689359	0.581069	0.16263	0.581069
AAA.454ESTABI.6737	3.13255	1.2684	0.510931	0.57637	5.03785	3.39135	1.42558	2.92981	0.404909	0.163104	0.183994	0.673175	0.282974	0.58156	0.250669	0.58156
AAA.454ESTABI.21153	8.82288	4.01636	2.87475	3.19737	8.49581	7.58965	3.43049	4.94261	0.455221	0.325828	0.362395	0.89334	0.403786	0.58177	0.381148	0.58177
AAA.454ESTABI.9708	5.53256	0.865543	1.29814	0.403264	7.38803	2.84572	4.90755	4.29977	0.156445	0.234637	0.0728892	0.385179	0.664257	0.581991	0.154657	0.581991
AAA.454ESTABI.11976	4.4068	0.206639	0.177914	0.313523	7.62528	5.23079	4.82107	4.43963	0.046891	0.0403725	0.0711453	0.68598	0.632248	0.582225	0.0528029	0.582225
AAA.454ESTABI.3203	7.03397	3.45452	4.21012	4.34451	7.82338	6.49254	4.17487	4.55855	0.491119	0.59854	0.617646	0.829889	0.53364	0.582683	0.569102	0.582683
AAA.454ESTABI.10180	1.72135	0.386545	0.493236	1.94761	2.00565	1.00458	0.750721	1.16933	0.224559	0.286541	1.13144	0.500874	0.374304	0.583017	0.547515	0.583017
AAA.454ESTABI.1030	1.16424	0.751093	0.214367	0.097155	2.00968	1.20791	0.451337	1.17168	0.645134	0.184126	0.0834491	0.601049	0.224582	0.583017	0.304236	0.583017
AAA.454ESTABI.5423	1.9353	0.727537	1.14217	0.743787	2.47116	1.36151	0.924963	1.44073	0.375931	0.590178	0.384328	0.550962	0.374304	0.583017	0.450146	0.583017
AAA.454ESTABI.23918	9.8556	2.04857	1.91765	1.90275	9.20971	7.2183	6.67691	5.37105	0.207859	0.194575	0.193063	0.783771	0.724986	0.583194	0.198499	0.583194
AAA.454ESTABI.21782	41.997	23.6538	19.1701	18.0993	40.0253	35.5076	27.7055	23.3626	0.563227	0.456464	0.430967	0.88713	0.692201	0.583695	0.483553	0.583695
AAA.454ESTABI.18684	33.1422	11.3789	13.3031	11.5332	27.05	28.4522	26.452	15.794	0.343336	0.401393	0.347992	1.05184	0.977891	0.583881	0.36424	0.583881
AAA.454ESTABI.10619	22.4233	8.77486	8.57318	7.59454	18.4796	14.5782	17.3289	10.7917	0.391327	0.382333	0.338689	0.788877	0.937729	0.583976	0.370783	0.583976
AAA.454ESTABI.15383	82.334	50.817	43.1676	37.3243	66.596	58.442	55.9762	38.9236	0.617205	0.524299	0.453328	0.87756	0.840534	0.584473	0.531611	0.584473
AAA.454ESTABI.20839	9.39812	5.47038	4.73196	4.28116	7.8315	6.62308	5.87745	4.57737	0.582071	0.503501	0.455534	0.845697	0.750488	0.584482	0.513702	0.584482
AAA.454ESTABI.16764	11.2269	4.17062	3.74197	2.96651	6.80829	7.1612	5.35157	3.97969	0.371485	0.333304	0.264233	1.05184	0.786038	0.584536	0.323007	0.584536
AAA.454ESTABI.17217	22.604	12.0848	10.9585	14.6498	22.324	18.2925	16.2988	13.0519	0.534631	0.484804	0.648104	0.819408	0.730102	0.584655	0.555846	0.584655
AAA.454ESTABI.16391	143.496	15.9865	10.8876	7.98004	132.504	109.203	108.713	77.6059	0.111408	0.075874	0.0556117	0.824149	0.820452	0.585687	0.0809645	0.585687
AAA.454ESTABI.4617	15.7208	11.0485	10.9462	11.8435	14.8665	11.7465	8.21906	8.70887	0.702797	0.696289	0.753366	0.790135	0.552859	0.585807	0.717484	0.585807
AAA.454ESTABI.526	10.4723	6.80004	6.57149	5.96133	8.43245	4.41271	5.47405	4.94378	0.649338	0.627513	0.569249	0.523301	0.649165	0.586281	0.615367	0.586281
AAA.454ESTABI.14496	14.0824	5.22901	4.5879	6.48443	13.1315	11.1875	8.55333	7.70063	0.371315	0.32579	0.460463	0.851954	0.651358	0.586423	0.385856	0.586423
AAA.454ESTABI.14811	15.2861	8.59308	9.65715	7.87106	12.8343	12.4196	14.0563	7.52939	0.562149	0.631759	0.514915	0.967689	1.09521	0.586661	0.569608	0.586661
AAA.454ESTABI.20808	9.49604	2.45762	1.86635	2.4042	9.8944	8.39521	7.36258	5.80466	0.258805	0.19654	0.25318	0.848481	0.744116	0.586661	0.236175	0.586661
AAA.454ESTABI.22656	3.82838	1.44066	1.58165	2.51538	3.6809	3.14394	3.43719	2.16015	0.376312	0.413139	0.657037	0.854122	0.933789	0.586853	0.482162	0.586853
AAA.454ESTABI.20090	7.83123	4.09376	2.71521	3.42918	5.81012	4.53079	4.21264	3.41113	0.522748	0.346715	0.437885	0.779809	0.725052	0.587101	0.435783	0.587101
AAA.454ESTABI.10466	2.2796	2.32249	0.276987	0.690924	1.3154	0.425719	0.95442	0.774276	1.01882	0.121507	0.30309	0.323642	0.725573	0.588623	0.481138	0.588623
AAA.454ESTABI.2776	7.94839	2.43423	2.98643	1.78052	7.60189	7.5859	5.36252	4.47465	0.306254	0.375728	0.22401	0.997896	0.705418	0.588623	0.301997	0.588623
AAA.454ESTABI.6779	0.791419	0	0	0	1.52225	0.492663	0.920418	0.89603	0	0	0	0.323642	0.604644	0.588623	0	0.588623
AAA.454ESTABI.9935	3.1245	0.435575	0	0.977221	3.27806	2.6523	3.36951	1.92955	0.139407	0	0.312761	0.809105	1.0279	0.588623	0.150723	0.588623
AAA.454ESTABI.6318	0.735405	0.220189	0.159098	0.110464	1.41451	0.915588	0.513164	0.832612	0.299413	0.216341	0.150208	0.647284	0.362787	0.588623	0.221987	0.588623
AAA.454ESTABI.22044	1.47422	0.712194	1.00683	0.563737	1.53736	0.829254	1.36334	0.904923	0.4831	0.682961	0.382398	0.539403	0.886812	0.588623	0.516153	0.588623
AAA.454ESTABI.6868	15.9939	8.28856	7.79157	6.19796	14.9432	12.7924	13.9321	8.80148	0.518234	0.48716	0.387521	0.856068	0.932335	0.588995	0.464305	0.588995
AAA.454ESTABI.17520	152.772	75.5455	67.6792	58.2524	135.948	112.575	111.102	80.1058	0.4945	0.443009	0.381304	0.828075	0.817244	0.589241	0.439604	0.589241
AAA.454ESTABI.3178	6.21255	1.37461	1.96562	1.1616	6.53424	6.68379	6.40842	3.85327	0.221263	0.316394	0.186977	1.02289	0.980744	0.589703	0.241545	0.589703
AAA.454ESTABI.7615	11.4049	7.24525	5.49867	4.64415	10.1246	9.88876	5.11607	5.97661	0.635274	0.482131	0.407206	0.976705	0.50531	0.590305	0.508204	0.590305
AAA.454ESTABI.7914	27.6188	7.30569	3.90892	2.98682	22.7799	17.7183	15.6912	13.4864	0.264518	0.141531	0.108144	0.777805	0.688817	0.592031	0.171398	0.592031
AAA.454ESTABI.16518	66.7711	31.8044	27.1478	35.3864	68.5167	66.8842	41.3005	40.5766	0.47632	0.40658	0.529966	0.976174	0.60278	0.592215	0.470955	0.592215
AAA.454ESTABI.21116	4.06111	3.38053	2.39939	3.3532	5.10328	3.54968	3.68787	3.02329	0.832416	0.590821	0.825686	0.695569	0.722648	0.592421	0.749641	0.592421
AAA.454ESTABI.9919	9.48427	6.20514	5.70831	3.64621	15.886	10.8612	9.67743	9.42101	0.654255	0.601871	0.384448	0.683693	0.609179	0.593038	0.546858	0.593038
AAA.454ESTABI.2331	97.1376	46.5175	44.7829	46.5003	95.0871	97.3676	76.0735	56.4017	0.478882	0.461025	0.478706	1.02398	0.80004	0.593158	0.472871	0.593158
AAA.454ESTABI.24168	1.36807	0.180641	0.312043	0.160103	2.6567	0.570289	1.10806	1.57656	0.132041	0.22809	0.117028	0.21466	0.417081	0.593428	0.159053	0.593428
AAA.454ESTABI.12959	7.06437	0	0	0.0957826	17.132	6.98958	13.548	10.1698	0	0	0.0135585	0.407985	0.790802	0.593618	0.00451951	0.593618
AAA.454ESTABI.18540	136.464	42.8043	38.1889	30.0507	150.149	140.506	108.214	89.2303	0.313666	0.279845	0.220209	0.935776	0.720711	0.594279	0.27124	0.594279
AAA.454ESTABI.12488	19.1397	4.06234	2.72592	4.02883	20.5729	13.077	6.51496	12.2316	0.212247	0.142422	0.210496	0.635642	0.316677	0.594552	0.188388	0.594552
AAA.454ESTABI.9023	1.29403	0.590092	0.770355	0.150403	1.39714	1.14299	0.366068	0.831527	0.456013	0.595317	0.116229	0.818095	0.262013	0.595164	0.389186	0.595164
AAA.454ESTABI.10736	0.945388	0.0592001	0.621715	0.101432	1.79842	0.840728	1.09948	1.07035	0.0626199	0.657629	0.107292	0.467483	0.611363	0.595164	0.275847	0.595164
AAA.454ESTABI.258	8.46564	3.3025	1.01792	1.65737	13.6559	9.83288	7.63628	8.13526	0.390107	0.120242	0.195776	0.720049	0.559195	0.595734	0.235375	0.595734
AAA.454ESTABI.19987	9.05664	5.09895	5.97016	6.43436	11.0009	9.17844	10.4351	6.56317	0.563006	0.659203	0.710457	0.834338	0.948574	0.596605	0.644222	0.596605
AAA.454ESTABI.943	9.85304	7.64213	2.14493	1.30558	9.06853	6.22377	2.72995	5.41366	0.775612	0.217692	0.132506	0.686304	0.301036	0.596973	0.37527	0.596973
AAA.454ESTABI.7051	1.68545	0.181223	0.101286	0.0639015	2.84009	1.60294	1.41568	1.69621	0.107522	0.0600947	0.0379137	0.5644	0.498463	0.597237	0.0685102	0.597237
AAA.454ESTABI.6820	3.8558	1.80013	0.757695	1.02041	5.39773	2.21562	3.1045	3.22373	0.466862	0.196508	0.264644	0.410473	0.57515	0.597237	0.309338	0.597237
AAA.454ESTABI.24411	9.26059	1.13224	0.871063	1.45674	12.2124	11.9055	11.7066	7.29368	0.122264	0.0940613	0.157305	0.974872	0.958583	0.597237	0.124544	0.597237
AAA.454ESTABI.4503	93.6304	44.0226	45.4172	42.8323	76.2029	67.1878	52.5631	45.5187	0.470174	0.485069	0.457461	0.881696	0.689778	0.597335	0.470901	0.597335
AAA.454ESTABI.7114	11.225	2.66212	1.60906	2.71514	13.1782	11.0131	7.80438	7.87386	0.237161	0.143347	0.241884	0.835705	0.59222	0.597493	0.207464	0.597493
AAA.454ESTABI.20262	35.4971	3.16648	2.68738	2.22579	32.5639	33.8521	27.0904	19.4644	0.0892039	0.0757071	0.0627034	1.03956	0.831915	0.597728	0.0758715	0.597728
AAA.454ESTABI.9196	1.93264	0.611833	0.976068	0.930839	5.08352	3.67608	3.37149	3.03903	0.316578	0.505043	0.48164	0.723137	0.663219	0.597821	0.43442	0.597821
AAA.454ESTABI.21327	9.04933	2.78793	2.41982	1.50748	8.19631	6.73708	6.31461	4.90122	0.308081	0.267403	0.166585	0.821965	0.770421	0.597979	0.247356	0.597979
AAA.454ESTABI.18935	13.7595	7.10455	4.78397	3.80006	12.9807	9.42977	11.2554	7.76532	0.516337	0.347684	0.276177	0.726448	0.867092	0.598222	0.380066	0.598222
AAA.454ESTABI.21960	27.5781	5.83529	5.12973	4.90315	24.8164	19.755	18.9747	14.8579	0.211592	0.186008	0.177791	0.796047	0.764604	0.598712	0.191797	0.598712
AAA.454ESTABI.6827	2.59375	0.3667	0	0.123495	3.07903	2.25296	0.210455	1.84391	0.141378	0	0.0476125	0.731712	0.0683511	0.59886	0.062997	0.59886
AAA.454ESTABI.11881	1.02771	0.471089	0.175529	0.720101	2.76104	1.51522	1.8872	1.65348	0.458385	0.170796	0.700682	0.548784	0.683511	0.59886	0.443287	0.59886
AAA.454ESTABI.21485	4.46526	0.553717	0.375565	0.172481	5.81086	3.79043	1.55792	3.48139	0.124006	0.0841083	0.0386274	0.652301	0.268106	0.599118	0.0822471	0.599118
AAA.454ESTABI.24105	8.02966	0.601353	0.869721	0.724171	9.80954	7.56655	3.59831	5.87998	0.0748915	0.108313	0.090187	0.771346	0.366818	0.599415	0.0911306	0.599415
AAA.454ESTABI.8795	19.5875	0.985443	0.640058	0.348608	17.8941	12.2972	7.94566	10.7432	0.0503097	0.0326768	0.0177974	0.687219	0.444038	0.600379	0.0335946	0.600379
AAA.454ESTABI.10381	15.7255	7.31692	7.82753	6.0622	13.3195	10.2858	10.8672	7.99897	0.46529	0.497759	0.385501	0.772234	0.815887	0.600545	0.449517	0.600545
AAA.454ESTABI.23291	3.85048	1.48456	1.20454	1.89235	5.19308	2.76571	1.75679	3.11868	0.385551	0.312828	0.491459	0.532575	0.338295	0.600545	0.396613	0.600545
AAA.454ESTABI.4122	14.1581	8.50971	9.11723	6.50339	13.9918	12.9591	13.2127	8.40454	0.601049	0.643959	0.459341	0.92619	0.944318	0.600677	0.568116	0.600677
AAA.454ESTABI.21408	11.9038	8.15535	7.32322	7.06854	9.91704	10.8956	9.59406	5.9603	0.685107	0.615201	0.593807	1.09868	0.967431	0.601015	0.631372	0.601015
AAA.454ESTABI.7590	3.46066	0.245491	0.211364	0.0908351	2.75708	2.07142	0.154798	1.65766	0.0709377	0.0610763	0.0262479	0.751311	0.0561456	0.601237	0.052754	0.601237
AAA.454ESTABI.7412	1.41163	0.0679328	0	0.28034	2.65822	1.398	0.895482	1.59822	0.0481238	0	0.198594	0.525918	0.336873	0.601237	0.0822391	0.601237
AAA.454ESTABI.12212	4.70516	0.258465	0.222911	0.200757	5.45326	5.85798	5.15288	3.28504	0.0549322	0.0473759	0.0426675	1.07422	0.944918	0.6024	0.0483252	0.6024
AAA.454ESTABI.7838	7.56311	0	0	0.0921681	9.39173	9.66837	3.92673	5.65757	0	0	0.0121865	1.02946	0.418105	0.6024	0.00406218	0.6024
AAA.454ESTABI.23262	19.615	16.4648	13.1006	12.7964	17.0983	12.3323	12.3732	10.3009	0.839397	0.667886	0.652376	0.721259	0.723654	0.602451	0.719886	0.602451
AAA.454ESTABI.18925	1.82447	1.18516	0.383112	0.331722	1.9111	1.48249	1.89652	1.15163	0.649592	0.209986	0.181819	0.775729	0.992373	0.602603	0.347132	0.602603
AAA.454ESTABI.24300	8.28912	2.61445	2.15483	1.43545	8.14878	5.45439	6.98754	4.91284	0.315408	0.259959	0.173173	0.66935	0.857496	0.602893	0.249513	0.602893
AAA.454ESTABI.14929	19.79	12.125	9.83299	9.69319	17.4392	16.6933	11.387	10.5204	0.612681	0.496866	0.489802	0.957226	0.652952	0.603261	0.533116	0.603261
AAA.454ESTABI.19194	10.4804	1.5386	1.96886	2.12626	9.90696	9.44964	8.4644	5.97997	0.146807	0.18786	0.202879	0.953839	0.854389	0.603613	0.179182	0.603613
AAA.454ESTABI.11953	5.07827	0	0.125236	0	6.92329	3.38706	4.04984	4.18894	0	0.0246611	0	0.489226	0.584958	0.60505	0.00822036	0.60505
AAA.454ESTABI.18531	6.56477	2.24704	2.21574	1.37187	5.70834	5.23626	3.07827	3.45383	0.342288	0.33752	0.208974	0.917299	0.539258	0.60505	0.296261	0.60505
AAA.454ESTABI.5636	10.0474	6.40735	2.20694	1.04889	9.94697	7.12835	2.06207	6.02231	0.637713	0.219653	0.104395	0.716635	0.207307	0.605441	0.320587	0.605441
AAA.454ESTABI.17337	1.46679	1.33861	0.587382	0.432497	1.56256	1.16418	0.869996	0.946585	0.912609	0.400453	0.294859	0.74505	0.556777	0.605792	0.535974	0.605792
AAA.454ESTABI.5326	6.29031	3.20279	2.94894	4.2603	6.73952	6.44442	2.54556	4.08553	0.509162	0.468807	0.677279	0.956214	0.377706	0.606206	0.55175	0.606206
AAA.454ESTABI.24979	4.57826	0.510576	0.989957	1.0877	3.83289	3.7273	2.10327	2.32424	0.111522	0.21623	0.23758	0.972452	0.548743	0.606393	0.188444	0.606393
AAA.454ESTABI.19628	22.2407	12.2248	10.9798	12.6896	24.4313	21.4836	20.9946	14.8278	0.549658	0.493679	0.570555	0.879348	0.859334	0.606919	0.537964	0.606919
AAA.454ESTABI.17117	29.1509	11.2248	9.54304	10.2346	27.2021	22.9166	24.491	16.5151	0.38506	0.327367	0.351091	0.842459	0.900337	0.607127	0.354506	0.607127
AAA.454ESTABI.13410	13.2666	0.195835	0.209577	0.290097	12.3262	8.39848	9.57119	7.48462	0.0147615	0.0157974	0.0218668	0.681351	0.776491	0.607211	0.0174752	0.607211
AAA.454ESTABI.20039	10.3357	2.88007	3.48364	3.14964	8.96417	7.93674	6.21582	5.45063	0.278652	0.337048	0.304733	0.885384	0.693407	0.608046	0.306811	0.608046
AAA.454ESTABI.18131	5.47675	1.34586	0.630205	1.44494	5.35638	4.76726	4.53418	3.25799	0.245741	0.115069	0.263832	0.890015	0.846502	0.608244	0.208214	0.608244
AAA.454ESTABI.19514	11.2123	4.36808	5.49707	5.52151	10.1129	8.62695	5.8836	6.15424	0.389579	0.49027	0.49245	0.853064	0.581792	0.608553	0.457433	0.608553
AAA.454ESTABI.13928	10.0985	3.1919	2.80099	2.73949	12.3009	8.26442	9.51712	7.49081	0.316076	0.277367	0.271277	0.671853	0.773692	0.608963	0.28824	0.608963
AAA.454ESTABI.17923	72.9555	48.7296	39.9167	48.308	84.9221	93.1303	35.5849	51.7274	0.667936	0.547138	0.662157	1.09666	0.41903	0.609116	0.625744	0.609116
AAA.454ESTABI.18914	44.884	24.4801	31.1529	37.3406	40.9971	35.1667	25.4019	24.9919	0.545409	0.694075	0.831936	0.857787	0.619602	0.609602	0.690474	0.609602
AAA.454ESTABI.13019	16.1442	18.7606	4.73384	2.35247	14.6993	11.3544	6.67979	8.96332	1.16207	0.293223	0.145717	0.772442	0.454428	0.609777	0.533668	0.609777
AAA.454ESTABI.9528	9.85628	0.740389	0.439653	1.61618	9.99766	6.48349	8.27215	6.09724	0.0751185	0.0446064	0.163975	0.6485	0.827408	0.609867	0.0945666	0.609867
AAA.454ESTABI.19417	45.5291	23.4192	27.5988	34.1163	47.786	44.1696	35.1716	29.1453	0.514378	0.606179	0.74933	0.924319	0.736022	0.609913	0.623296	0.609913
AAA.454ESTABI.21816	16.298	3.91463	3.1199	2.95787	14.8798	12.0825	14.2789	9.07622	0.240191	0.191429	0.181487	0.81201	0.959615	0.60997	0.204369	0.60997
AAA.454ESTABI.17735	14.9626	8.21522	3.98179	2.9877	13.743	11.1672	9.73615	8.39496	0.549051	0.266117	0.199678	0.812577	0.708446	0.610855	0.338282	0.610855
AAA.454ESTABI.7502	0.866657	0.369165	0	0	1.06857	0.674373	0.50396	0.654142	0.425964	0	0	0.631102	0.471623	0.612168	0.141988	0.612168
AAA.454ESTABI.19342	33.0527	7.8165	8.75646	8.05946	31.6771	22.9116	24.5637	19.3917	0.236486	0.264924	0.243837	0.723285	0.775439	0.612168	0.248416	0.612168
AAA.454ESTABI.10403	0.935208	0.872865	0.178819	0.162088	1.19744	1.00761	0.250995	0.733033	0.933337	0.191207	0.173317	0.841469	0.20961	0.612168	0.432621	0.612168
AAA.454ESTABI.3192	11.1576	9.00905	7.00656	7.65642	13.3962	8.88136	8.42394	8.20073	0.807436	0.627963	0.686206	0.662975	0.62883	0.612168	0.707201	0.612168
AAA.454ESTABI.9815	0.699758	0.0575121	0	0	0.970632	0.612567	0.457772	0.59419	0.0821886	0	0	0.631102	0.471623	0.612168	0.0273962	0.612168
AAA.454ESTABI.12192	1.71168	0	0	0.167296	2.59011	2.54275	0.135728	1.58558	0	0	0.0977378	0.981714	0.0524025	0.612168	0.0325793	0.612168
AAA.454ESTABI.7828	6.37925	3.94714	0.573819	0.183951	7.97624	7.34098	2.82133	4.8828	0.618746	0.0899509	0.0288358	0.920356	0.353717	0.612168	0.245844	0.612168
AAA.454ESTABI.4813	2.48972	0.21879	0.787809	0.106194	5.18022	5.32766	2.89554	3.17117	0.0878775	0.316425	0.0426529	1.02846	0.55896	0.612168	0.148985	0.612168
AAA.454ESTABI.8018	0.430337	0	0	0.0881046	0.955071	1.00458	0	0.584664	0	0	0.204734	1.05184	0	0.612168	0.0682446	0.612168
AAA.454ESTABI.9457	2.9109	0.251008	0.309711	0.508131	4.23627	1.78234	2.83039	2.59331	0.0862306	0.106397	0.174562	0.420734	0.668132	0.612168	0.122397	0.612168
AAA.454ESTABI.10836	1.54357	0.185301	0.181803	0	0.755677	0.317939	0.63359	0.462601	0.120047	0.11778	0	0.420734	0.83844	0.612168	0.0792757	0.612168
AAA.454ESTABI.23511	3.89597	3.24335	2.74717	1.43855	4.42539	3.00771	3.10391	2.70908	0.832489	0.705133	0.36924	0.679648	0.701387	0.612168	0.635621	0.612168
AAA.454ESTABI.4923	57.3968	38.2513	34.8582	31.8223	54.5025	44.7956	58.5826	33.3647	0.666436	0.607319	0.554426	0.8219	1.07486	0.612168	0.609394	0.612168
AAA.454ESTABI.11742	5.35807	0.0546198	0	0.255111	7.37455	5.81761	3.478	4.51447	0.0101939	0	0.0476125	0.788877	0.471623	0.612168	0.0192688	0.612168
AAA.454ESTABI.6906	0.87006	0.459334	0.0600733	0.360149	0.82169	0.51857	0	0.503013	0.527934	0.069045	0.413936	0.631102	0	0.612168	0.336972	0.612168
AAA.454ESTABI.12149	1.75108	0	0	0.188688	2.04541	0.860574	1.60777	1.25213	0	0	0.107755	0.420734	0.786038	0.612168	0.0359182	0.612168
AAA.454ESTABI.19992	12.0659	2.8636	2.20398	1.51427	11.3889	5.28314	10.0998	6.9719	0.23733	0.182662	0.1255	0.463887	0.886812	0.612168	0.181831	0.612168
AAA.454ESTABI.20604	23.0602	3.62508	3.55453	3.26859	21.5769	20.2334	18.1507	13.2147	0.1572	0.154141	0.141741	0.937735	0.841211	0.612447	0.151028	0.612447
AAA.454ESTABI.3478	105.064	1.0224	0.426902	0.356837	87.4562	67.1878	63.5464	53.6525	0.00973114	0.00406324	0.00339636	0.768245	0.726608	0.613478	0.00573025	0.613478
AAA.454ESTABI.11828	7.29142	0.426837	0.541453	0.796161	7.29497	5.45297	6.86931	4.47709	0.0585396	0.0742589	0.109191	0.747498	0.941649	0.613722	0.0806633	0.613722
AAA.454ESTABI.6796	26.1256	20.2634	16.6564	14.255	36.4938	30.3043	30.5727	22.4138	0.775616	0.637552	0.545636	0.830397	0.837751	0.614182	0.652935	0.614182
AAA.454ESTABI.20351	33.6994	14.4677	15.3361	17.0655	34.8949	28.5156	26.7172	21.4377	0.429317	0.455086	0.506403	0.817185	0.765648	0.614352	0.463602	0.614352
AAA.454ESTABI.19310	181.53	129.977	62.2835	59.0176	175.137	162.164	167.244	107.612	0.716007	0.343103	0.325112	0.925928	0.954934	0.614444	0.461407	0.614444
AAA.454ESTABI.11737	13.3098	0	0	0.2026	14.4951	8.54724	8.63157	8.90703	0	0	0.0152219	0.589666	0.595483	0.614487	0.00507395	0.614487
AAA.454ESTABI.21455	21.02	5.70929	6.1774	7.50143	19.6594	17.4581	8.73984	12.0842	0.271612	0.293882	0.356871	0.888025	0.444562	0.614677	0.307455	0.614677
AAA.454ESTABI.13628	20.8953	4.114	4.07428	5.46365	25.755	21.2907	7.24286	15.8357	0.196887	0.194986	0.261477	0.826663	0.281222	0.614861	0.217783	0.614861
AAA.454ESTABI.21540	3.50117	0.668511	0.68605	0.778389	7.54832	4.82603	3.60649	4.64349	0.19094	0.195949	0.222323	0.639351	0.477788	0.615169	0.20307	0.615169
AAA.454ESTABI.17348	22.808	8.30558	9.21028	8.89895	21.479	16.6106	16.6986	13.2351	0.364152	0.403818	0.390168	0.773341	0.777438	0.616187	0.386046	0.616187
AAA.454ESTABI.4449	72.7066	32.0837	27.3123	19.278	56.289	41.05	47.195	34.7455	0.441277	0.375651	0.265148	0.729273	0.83844	0.61727	0.360692	0.61727
AAA.454ESTABI.23461	16.0864	11.3452	10.9716	10.7837	16.2677	13.3912	17.1023	10.0514	0.705269	0.682042	0.670363	0.823176	1.05131	0.617872	0.685891	0.617872
AAA.454ESTABI.10182	1.63053	0.325198	0.0467268	0.333923	3.55045	2.29815	3.22014	2.19437	0.199443	0.0286573	0.204793	0.647284	0.906967	0.618055	0.144298	0.618055
AAA.454ESTABI.18133	17.0564	2.14084	1.82473	1.38651	13.5291	13.6088	12.675	8.36609	0.125516	0.106983	0.08129	1.00589	0.936869	0.618376	0.104596	0.618376
AAA.454ESTABI.22443	59.6739	1.6996	1.17603	2.65638	62.3121	58.7901	40.519	38.5523	0.0284815	0.0197076	0.044515	0.943478	0.65026	0.618698	0.0309014	0.618698
AAA.454ESTABI.18705	28.9016	20.1049	20.9561	21.2167	27.2898	24.2306	23.8388	16.9	0.695635	0.725084	0.734101	0.8879	0.873544	0.61928	0.718273	0.61928
AAA.454ESTABI.7281	11.2584	4.20554	3.43062	2.74878	9.97079	7.36632	8.30393	6.17647	0.373547	0.304717	0.244155	0.73879	0.832826	0.619456	0.307473	0.619456
AAA.454ESTABI.12548	14.7454	2.34446	1.82857	1.9714	19.2221	10.1928	16.9823	11.913	0.158997	0.12401	0.133696	0.530264	0.88348	0.619757	0.138901	0.619757
AAA.454ESTABI.24303	3.15163	0	0.0811325	0.328091	4.38643	4.48911	2.42285	2.72152	0	0.025743	0.104102	1.02341	0.552351	0.620441	0.0432817	0.620441
AAA.454ESTABI.17535	10.3545	4.67551	2.72181	2.50236	8.57099	7.22964	5.40272	5.32293	0.451546	0.262864	0.24167	0.843501	0.630349	0.62104	0.318693	0.62104
AAA.454ESTABI.12937	6.49963	0.042787	0.0732703	0.0603489	8.86433	6.81224	7.4562	5.50656	0.006583	0.011273	0.00928499	0.7685	0.841147	0.621204	0.00904699	0.621204
AAA.454ESTABI.5869	36.5982	7.11614	8.35399	7.81611	35.4664	25.314	28.3758	22.0507	0.194439	0.228262	0.213565	0.713746	0.800074	0.621733	0.212089	0.621733
AAA.454ESTABI.24496	29.2646	19.6593	10.6455	9.13007	31.8204	21.3963	27.6389	19.7908	0.671777	0.363767	0.311983	0.672407	0.86859	0.621952	0.449176	0.621952
AAA.454ESTABI.23845	44.8952	11.9518	12.269	11.6849	47.9668	39.6186	39.4466	29.8534	0.266216	0.273281	0.260271	0.825959	0.822373	0.622377	0.266589	0.622377
AAA.454ESTABI.21351	25.7275	12.5049	12.1122	9.66588	26.0442	13.1527	18.9421	16.2223	0.486051	0.470788	0.375702	0.505015	0.727304	0.622874	0.44418	0.622874
AAA.454ESTABI.23080	12.7569	7.45163	5.63898	5.97985	8.29644	7.04381	7.66181	5.1813	0.584126	0.442034	0.468755	0.849016	0.923506	0.624522	0.498305	0.624522
AAA.454ESTABI.21251	88.9146	9.50954	6.79094	4.67355	70.7985	71.7358	66.2402	44.2357	0.106951	0.0763761	0.0525622	1.01324	0.935617	0.624812	0.0786299	0.624812
AAA.454ESTABI.6295	33.0939	20.2058	6.89013	7.14808	37.3424	29.2958	24.3253	23.365	0.610559	0.2082	0.215994	0.784519	0.651412	0.625697	0.344918	0.625697
AAA.454ESTABI.20133	1171.81	642.993	676.102	775.297	1060.95	1069.93	1027.4	663.91	0.548716	0.576971	0.661622	1.00846	0.968375	0.625768	0.59577	0.625768
AAA.454ESTABI.13349	11.7808	1.39682	0.694952	0.305307	17.7063	10.0953	5.98335	11.1431	0.118567	0.0589903	0.0259157	0.570154	0.337923	0.629332	0.0678244	0.629332
AAA.454ESTABI.21909	37.2466	18.7452	19.3387	19.1216	37.1594	24.779	30.6176	23.3979	0.503273	0.519206	0.513379	0.666831	0.823954	0.629662	0.511953	0.629662
AAA.454ESTABI.11763	0.281244	0.091539	0.0285591	0.169354	0.624181	0.386197	0.51949	0.393342	0.325479	0.101546	0.602159	0.618727	0.832275	0.630173	0.343061	0.630173
AAA.454ESTABI.8218	0.908945	0.458571	0.115045	0.0853319	1.4289	0.707279	0.924963	0.900455	0.504509	0.12657	0.0938802	0.494982	0.647325	0.630173	0.241653	0.630173
AAA.454ESTABI.10447	2.3226	1.51761	1.04093	0.166847	1.53736	0.570722	1.42167	0.9688	0.653413	0.448176	0.0718365	0.371236	0.92475	0.630173	0.391142	0.630173
AAA.454ESTABI.9465	8.76372	2.84914	3.74334	2.92049	8.93965	6.86168	6.17228	5.63897	0.325106	0.427141	0.333248	0.767556	0.690439	0.630782	0.361832	0.630782
AAA.454ESTABI.8275	17.5079	13.1364	8.95931	9.81009	14.9736	12.3063	9.11214	9.44565	0.750311	0.511729	0.560323	0.821865	0.608545	0.630819	0.607454	0.630819
AAA.454ESTABI.15107	7.8238	4.48643	4.44563	2.89774	5.91107	6.37292	4.64633	3.73165	0.573434	0.568219	0.370375	1.07813	0.786038	0.631299	0.504009	0.631299
AAA.454ESTABI.21080	21.5752	0.491205	0.419324	0.988955	27.2653	15.7055	18.4572	17.2168	0.0227671	0.0194354	0.0458376	0.576024	0.676948	0.631456	0.0293467	0.631456
AAA.454ESTABI.3800	8.7486	0.917636	0.816851	0.7533	13.9003	9.74719	11.4464	8.77943	0.10489	0.0933694	0.0861052	0.701224	0.823468	0.631602	0.0947881	0.631602
AAA.454ESTABI.15638	17.9951	9.67389	10.6387	11.3391	16.3117	16.7298	17.5213	10.3053	0.537584	0.591197	0.630122	1.02563	1.07416	0.631775	0.586301	0.631775
AAA.454ESTABI.12598	2.66621	0.408555	0.288566	0.221296	3.6783	3.36432	2.13704	2.32517	0.153234	0.108231	0.0830002	0.91464	0.580984	0.63213	0.114822	0.63213
AAA.454ESTABI.22727	42.3604	17.9873	22.6275	26.7187	35.2477	29.4452	25.7461	22.2887	0.424626	0.534167	0.630748	0.835381	0.730434	0.632344	0.529847	0.632344
AAA.454ESTABI.22078	9.49292	4.54733	3.01355	2.76952	8.93219	7.57827	6.4756	5.64876	0.479023	0.317453	0.291746	0.848423	0.724974	0.632405	0.362741	0.632405
AAA.454ESTABI.4604	70.5569	34.129	28.6663	25.6133	67.6752	56.1747	64.7316	42.8013	0.483709	0.406286	0.363017	0.830063	0.956504	0.632451	0.417671	0.632451
AAA.454ESTABI.21804	11.8089	3.65688	3.40873	5.03281	11.8371	11.1487	9.76054	7.48905	0.309672	0.288659	0.426189	0.94184	0.824569	0.632674	0.341507	0.632674
AAA.454ESTABI.17860	2.98618	0.742147	1.09543	1.38713	3.58311	2.2103	2.15999	2.26768	0.248527	0.366833	0.464516	0.616866	0.602826	0.632881	0.359959	0.632881
AAA.454ESTABI.8939	365.89	142.926	137.974	119.023	369.225	363.562	247.724	233.692	0.390626	0.377091	0.325296	0.984663	0.67093	0.632926	0.364338	0.632926
AAA.454ESTABI.18961	10.539	4.43364	3.67994	4.90067	7.48846	5.64005	4.50549	4.73983	0.420687	0.349172	0.465002	0.753166	0.601658	0.632952	0.41162	0.632952
AAA.454ESTABI.23198	13.1659	4.83037	6.80928	7.07545	13.7896	8.46431	13.6333	8.72851	0.366884	0.51719	0.537406	0.613819	0.988671	0.632979	0.473827	0.632979
AAA.454ESTABI.18883	12.7123	7.21618	7.06748	4.91119	10.1609	7.1612	10.2572	6.43328	0.567653	0.555955	0.386333	0.704783	1.00948	0.633144	0.503314	0.633144
AAA.454ESTABI.5794	9.94286	4.0604	4.21432	3.66198	11.11	9.02634	7.94992	7.03571	0.408373	0.423853	0.368302	0.812453	0.715565	0.633278	0.400176	0.633278
AAA.454ESTABI.13007	2.69772	0	0.116725	0.228328	6.94514	6.38151	6.77686	4.3982	0	0.0432682	0.0846374	0.918845	0.975771	0.633278	0.0426352	0.633278
AAA.454ESTABI.24488	4.41747	0.345063	0.194858	0.619858	5.26508	4.58317	3.85313	3.33425	0.0781133	0.0441107	0.14032	0.870485	0.731828	0.633278	0.0875145	0.633278
AAA.454ESTABI.2628	20.5381	0.328617	0.233581	0.26536	29.4468	25.8763	17.7469	18.662	0.0160004	0.0113731	0.0129204	0.878749	0.602676	0.633755	0.0134313	0.633755
AAA.454ESTABI.12950	16.4867	0.526326	0.556512	0.387391	21.0578	13.5794	15.574	13.3582	0.0319243	0.0337552	0.0234972	0.644861	0.739582	0.634359	0.0297256	0.634359
AAA.454ESTABI.15541	283.661	335.639	127.96	24.7298	225.533	226.084	153.439	143.295	1.18324	0.451104	0.0871811	1.00244	0.680338	0.635361	0.573842	0.635361
AAA.454ESTABI.2399	12.2483	2.7719	2.99791	2.72724	13.2772	13.8184	12.0842	8.44869	0.226309	0.244762	0.222664	1.04076	0.910149	0.636333	0.231245	0.636333
AAA.454ESTABI.9157	1.27252	0.630189	0.172062	0.434214	1.41209	0.990191	0	0.900455	0.495228	0.135213	0.341223	0.701224	0	0.637675	0.323888	0.637675
AAA.454ESTABI.23901	14.6155	3.04082	3.66549	2.3528	15.091	13.0452	14.0436	9.62315	0.208055	0.250795	0.16098	0.86444	0.930596	0.637675	0.20661	0.637675
AAA.454ESTABI.6221	1.06144	0.129666	0.14095	0	2.17451	0.762409	0.284875	1.38663	0.12216	0.132791	0	0.350612	0.131006	0.637675	0.0849836	0.637675
AAA.454ESTABI.4358	2.48644	0.0743117	0.171659	0.127324	3.00998	1.05534	1.57731	1.91939	0.0298868	0.0690381	0.0512074	0.350612	0.524025	0.637675	0.0500441	0.637675
AAA.454ESTABI.12867	1.60252	0.310153	0.368853	1.663	5.69051	4.9879	4.47296	3.6287	0.19354	0.23017	1.03774	0.87653	0.786038	0.637675	0.48715	0.637675
AAA.454ESTABI.6021	2.18484	0.772889	0	0	6.64996	1.16578	1.74237	4.24051	0.353751	0	0	0.175306	0.262013	0.637675	0.117917	0.637675
AAA.454ESTABI.10651	0.505807	0.206516	0.13968	0	1.22462	0	0.320865	0.780908	0.40829	0.276152	0	0	0.262013	0.637675	0.228147	0.637675
AAA.454ESTABI.24537	4.63161	0.122237	0	0.0862043	6.72819	5.30771	6.17005	4.2904	0.0263918	0	0.0186122	0.788877	0.917044	0.637675	0.0150013	0.637675
AAA.454ESTABI.16776	19.9245	7.30755	6.84531	4.03567	20.5029	16.6982	15.5603	13.0824	0.366763	0.343563	0.202549	0.814431	0.758933	0.638075	0.304291	0.638075
AAA.454ESTABI.9230	11.0158	3.49332	2.30417	4.50222	11.8629	9.11426	10.3788	7.57785	0.317119	0.20917	0.408706	0.768298	0.874894	0.638784	0.311665	0.638784
AAA.454ESTABI.22933	18.2386	8.32534	9.24073	8.80803	19.8535	14.4962	16.4389	12.6847	0.456467	0.506657	0.482932	0.730158	0.828011	0.638914	0.482019	0.638914
AAA.454ESTABI.16316	28.4613	12.4215	12.233	8.64674	24.8692	22.8363	18.9981	15.8898	0.436436	0.42981	0.303807	0.918257	0.763921	0.638936	0.390017	0.638936
AAA.454ESTABI.15174	22.3493	9.78078	9.7326	11.5505	22.629	19.0736	15.9307	14.4591	0.437633	0.435477	0.516819	0.842885	0.703993	0.638964	0.46331	0.638964
AAA.454ESTABI.23476	8.38233	2.25124	2.09177	1.90953	9.33651	6.15612	9.20095	5.97144	0.268569	0.249545	0.227805	0.65936	0.98548	0.639579	0.24864	0.639579
AAA.454ESTABI.22116	34.728	6.87713	6.0656	7.12732	37.3011	32.3409	28.6783	23.877	0.198028	0.17466	0.205233	0.867023	0.768832	0.640115	0.19264	0.640115
AAA.454ESTABI.24100	4.17547	0.461413	0	0.905367	7.63151	4.4231	4.28476	4.88629	0.110506	0	0.21683	0.579583	0.561456	0.640278	0.109112	0.640278
AAA.454ESTABI.13641	15.2943	1.61302	2.29124	3.39147	20.1604	11.1076	10.8879	12.9082	0.105466	0.14981	0.221747	0.550962	0.540067	0.640278	0.159008	0.640278
AAA.454ESTABI.2622	17.2586	12.0713	11.8876	9.93276	17.2707	14.519	13.6783	11.0632	0.699437	0.688791	0.575524	0.840672	0.791993	0.640574	0.654584	0.640574
AAA.454ESTABI.4651	2.15217	0.668098	0.485443	0.617021	3.29042	2.67947	3.50415	2.11176	0.310431	0.22556	0.286698	0.814325	1.06495	0.641789	0.27423	0.641789
AAA.454ESTABI.12147	2.89189	0.421364	0.186907	0.264606	4.23323	4.5963	3.86417	2.71684	0.145705	0.0646314	0.0914992	1.08577	0.912818	0.641789	0.100612	0.641789
AAA.454ESTABI.16346	32.0219	17.6365	19.3066	12.1507	33.2123	35.9514	22.507	21.3185	0.550764	0.602921	0.379449	1.08247	0.677671	0.641885	0.511045	0.641885
AAA.454ESTABI.10369	5.49967	3.8651	4.45898	3.96259	5.67237	5.32714	4.14022	3.64297	0.702787	0.810772	0.720514	0.939139	0.729892	0.64223	0.744691	0.64223
AAA.454ESTABI.6520	499.959	292.729	302.457	281.854	340.216	326.384	230.052	218.633	0.585506	0.604965	0.563755	0.959343	0.676196	0.642631	0.584742	0.642631
AAA.454ESTABI.14283	14.9958	4.61757	4.73333	5.27814	16.457	15.4439	14.8113	10.5801	0.307924	0.315643	0.351973	0.938441	0.899999	0.642891	0.32518	0.642891
AAA.454ESTABI.10366	34.4272	23.5724	20.2496	16.9571	33.646	30.4623	26.1122	21.6399	0.684703	0.588185	0.492548	0.905378	0.776088	0.643164	0.588479	0.643164
AAA.454ESTABI.13593	6.19833	0.0386299	0	0.0601426	6.97593	6.58321	4.50967	4.48996	0.00623231	0	0.00970303	0.943703	0.646461	0.643635	0.00531178	0.643635
AAA.454ESTABI.18305	2.25001	1.50281	1.44992	1.37957	1.66453	1.3515	1.6986	1.0726	0.66791	0.644405	0.61314	0.811944	1.02047	0.644388	0.641818	0.644388
AAA.454ESTABI.11661	1.80621	0	0	0	4.23132	2.57669	1.92557	2.72661	0	0	0	0.608958	0.455074	0.644388	0	0.644388
AAA.454ESTABI.19185	14.0012	5.96155	5.69911	6.3595	18.3662	13.2632	14.1902	11.8365	0.425788	0.407044	0.45421	0.722156	0.77263	0.644474	0.429014	0.644474
AAA.454ESTABI.19276	11.9704	6.9617	7.36944	8.35944	11.4452	9.32367	11.2711	7.38146	0.581578	0.61564	0.698345	0.814634	0.984785	0.644938	0.631854	0.644938
AAA.454ESTABI.24410	17.5007	2.20405	2.09655	6.16032	16.096	14.5748	11.6619	10.3889	0.125941	0.119798	0.352004	0.905494	0.724522	0.645438	0.199248	0.645438
AAA.454ESTABI.10473	13.2551	4.39374	2.22311	4.23834	11.7338	8.53996	4.54603	7.57454	0.331475	0.167717	0.319751	0.727811	0.387431	0.645533	0.272981	0.645533
AAA.454ESTABI.12741	4.21652	0.0690329	0.132046	0.471818	6.17432	5.47962	5.91489	3.98643	0.016372	0.0313163	0.111897	0.887487	0.957983	0.645646	0.0531952	0.645646
AAA.454ESTABI.16831	25.3562	6.3286	5.60068	5.19529	22.2194	21.6449	15.0836	14.3459	0.249588	0.22088	0.204892	0.974144	0.678851	0.645646	0.22512	0.645646
AAA.454ESTABI.19524	12.3413	9.51299	9.16058	8.21492	10.3114	9.62574	7.75055	6.65752	0.770827	0.742271	0.665646	0.933504	0.751649	0.645646	0.726248	0.645646
AAA.454ESTABI.16237	11.0996	8.19035	7.53594	6.98233	10.868	8.29829	9.61837	7.02263	0.737893	0.678935	0.629059	0.763555	0.88502	0.646178	0.681962	0.646178
AAA.454ESTABI.20664	7.04117	0.452857	0.469248	0.609802	13.9942	7.85045	8.31109	9.04274	0.0643156	0.0666435	0.0866052	0.560979	0.593895	0.646178	0.0725214	0.646178
AAA.454ESTABI.8857	14.1692	8.14231	6.25265	6.22971	11.7192	8.62866	6.75526	7.57268	0.574649	0.441285	0.439666	0.736285	0.576428	0.646178	0.4852	0.646178
AAA.454ESTABI.15271	30.3274	9.87689	7.80938	6.17055	22.3836	21.6127	23.5206	14.4678	0.325676	0.257503	0.203465	0.96556	1.05079	0.646356	0.262214	0.646356
AAA.454ESTABI.18702	10.7076	7.6972	7.39905	7.89693	9.01726	8.69714	4.91292	5.82897	0.718855	0.691011	0.737508	0.964499	0.544835	0.646423	0.715792	0.646423
AAA.454ESTABI.21632	18.2103	2.94588	2.31866	2.21046	18.8575	17.0401	17.7199	12.1999	0.16177	0.127327	0.121385	0.903623	0.939672	0.646951	0.136827	0.646951
AAA.454ESTABI.21034	202.939	78.2091	72.9859	67.461	207.606	166.637	174.476	134.328	0.385382	0.359645	0.33242	0.802659	0.840418	0.647033	0.359149	0.647033
AAA.454ESTABI.13573	2.08967	0	0	0.0448408	3.44516	1.6725	1.73591	2.23069	0	0	0.0214583	0.485463	0.50387	0.647486	0.00715278	0.647486
AAA.454ESTABI.12656	6.78992	0.0725924	0.167688	0.226037	12.7415	12.6288	11.1709	8.24992	0.0106912	0.0246966	0.0332901	0.991153	0.876734	0.647486	0.0228926	0.647486
AAA.454ESTABI.15477	8.2805	4.68777	4.31253	3.73598	8.30938	6.01171	7.94837	5.38279	0.566121	0.520806	0.451178	0.723485	0.956554	0.647797	0.512702	0.647797
AAA.454ESTABI.20519	6.26973	1.70866	1.79828	0.994975	6.43557	5.61048	4.73959	4.17035	0.272525	0.286819	0.158695	0.871792	0.736468	0.648016	0.239346	0.648016
AAA.454ESTABI.13076	22.4691	0.254436	0.293617	0.518806	19.2774	12.6729	16.3103	12.4976	0.0113238	0.0130676	0.0230897	0.657397	0.846082	0.648303	0.015827	0.648303
AAA.454ESTABI.18443	1.73743	0.501573	0.530376	0.643599	2.5562	1.595	2.14549	1.65766	0.288687	0.305265	0.370432	0.62397	0.839328	0.648483	0.321462	0.648483
AAA.454ESTABI.611	955.691	681.776	738.142	647.043	1102	1142.8	915.84	714.859	0.713386	0.772365	0.677043	1.03702	0.831069	0.648692	0.720931	0.648692
AAA.454ESTABI.18829	18.4157	6.28591	5.76409	6.75618	16.5961	13.8609	14.3302	10.7661	0.341334	0.312999	0.366871	0.835189	0.863468	0.648716	0.340401	0.648716
AAA.454ESTABI.13245	35.2549	0.06533	0.0624814	0.0926881	34.8762	33.8031	26.8399	22.6356	0.00185308	0.00177227	0.00262908	0.969231	0.769576	0.649027	0.00208481	0.649027
AAA.454ESTABI.10057	7.93956	0.759423	0.249925	0.33689	6.02573	4.99364	5.31056	3.91232	0.0956506	0.0314785	0.0424319	0.828719	0.881315	0.649269	0.0565203	0.649269
AAA.454ESTABI.1698	2.0036	1.18027	0.807194	0.801253	1.72636	1.87087	1.72707	1.12087	0.589074	0.402873	0.399908	1.08371	1.00041	0.649269	0.463952	0.649269
AAA.454ESTABI.21924	10.0013	3.6945	3.80538	2.637	8.98862	4.6308	6.40211	5.83944	0.369403	0.380489	0.263666	0.515185	0.712246	0.649648	0.337853	0.649648
AAA.454ESTABI.17738	17.6143	6.3477	5.24832	4.52611	19.0146	15.719	18.8141	12.3653	0.360372	0.297958	0.256957	0.826683	0.989453	0.650307	0.305096	0.650307
AAA.454ESTABI.18095	4.17848	1.9978	1.69904	2.79712	3.49944	2.85265	2.51001	2.27614	0.478116	0.406618	0.669412	0.815173	0.717259	0.650429	0.518049	0.650429
AAA.454ESTABI.22072	26.4974	6.14261	5.85154	6.24165	26.7463	21.3881	17.9813	17.4164	0.231819	0.220834	0.235557	0.799668	0.672291	0.651173	0.229404	0.651173
AAA.454ESTABI.19834	14.1143	11.0729	8.05724	4.03633	15.7741	11.0612	15.1251	10.2728	0.78452	0.570859	0.285975	0.701224	0.958855	0.651243	0.547118	0.651243
AAA.454ESTABI.15714	9.58761	2.98196	3.71707	2.95124	11.0419	8.54301	8.54744	7.19095	0.311022	0.387696	0.307818	0.773691	0.774092	0.651243	0.335512	0.651243
AAA.454ESTABI.22502	12.3296	4.66308	5.24733	4.82983	11.4776	9.94214	9.73986	7.47602	0.378203	0.425589	0.391728	0.866218	0.848594	0.651356	0.398507	0.651356
AAA.454ESTABI.14275	178.662	42.842	43.575	29.973	159.082	145.723	167.076	103.643	0.239793	0.243896	0.167764	0.916024	1.05025	0.651506	0.217151	0.651506
AAA.454ESTABI.7316	14.5206	3.99984	3.38257	2.70193	12.1599	8.8327	11.3155	7.92792	0.275459	0.232949	0.186075	0.72638	0.930556	0.651973	0.231495	0.651973
AAA.454ESTABI.19443	22.8724	5.53911	5.219	4.74107	20.0087	17.2285	14.6766	13.0453	0.242174	0.228179	0.207283	0.861049	0.73351	0.651981	0.225879	0.651981
AAA.454ESTABI.7671	5.57297	0.201703	0.420095	0.104677	7.71606	4.53543	3.03256	5.03611	0.0361931	0.0753808	0.0187829	0.587791	0.393019	0.652679	0.0434523	0.652679
AAA.454ESTABI.8377	10.1443	5.43781	5.19902	5.33635	11.3039	10.0125	7.23622	7.37994	0.536044	0.512505	0.526042	0.885757	0.640153	0.652866	0.524864	0.652866
AAA.454ESTABI.20072	60.358	29.2472	20.2437	24.1585	57.043	47.1978	53.7133	37.2539	0.484562	0.335394	0.400254	0.827408	0.941629	0.653084	0.406737	0.653084
AAA.454ESTABI.18196	25.2847	11.9248	11.7943	12.4989	21.0769	18.0745	13.296	13.7655	0.471622	0.466462	0.494326	0.857548	0.630833	0.65311	0.47747	0.65311
AAA.454ESTABI.6019	6.98103	1.16289	0.388975	0.451515	7.42958	3.62144	7.83405	4.85321	0.166578	0.0557188	0.0646774	0.487436	1.05444	0.653228	0.0956582	0.653228
AAA.454ESTABI.24056	6.92402	1.19682	0.768801	1.20716	8.51407	7.20801	7.99821	5.56163	0.17285	0.111034	0.174343	0.8466	0.939411	0.653228	0.152742	0.653228
AAA.454ESTABI.17034	17.1622	8.64372	7.83653	10.4136	25.0486	26.2483	23.45	16.3677	0.50365	0.456617	0.606775	1.0479	0.93618	0.653438	0.522347	0.653438
AAA.454ESTABI.17524	10.5681	6.64352	6.00284	5.00576	10.7905	7.80301	7.06811	7.05285	0.62864	0.568015	0.473667	0.723137	0.655031	0.653617	0.556774	0.653617
AAA.454ESTABI.12975	25.3411	2.65396	3.3799	2.82388	21.6833	22.0945	13.6706	14.1726	0.104729	0.133376	0.111435	1.01897	0.630468	0.653617	0.116513	0.653617
AAA.454ESTABI.18574	36.4749	5.83535	5.92528	4.75569	19.9078	19.3534	18.2267	13.0121	0.159982	0.162448	0.130382	0.972151	0.915555	0.653617	0.150938	0.653617
AAA.454ESTABI.8895	76.7276	37.4086	34.3858	36.4609	61.0394	49.2848	53.3546	39.9247	0.487551	0.448155	0.4752	0.807426	0.8741	0.65408	0.470302	0.65408
AAA.454ESTABI.237	11.6837	4.30009	5.07801	7.10322	10.7745	9.02876	11.3859	7.04737	0.368042	0.434624	0.60796	0.837977	1.05675	0.65408	0.470209	0.65408
AAA.454ESTABI.14741	8.02751	5.74158	4.61541	4.74785	9.12125	6.32481	5.87624	5.96925	0.715238	0.574949	0.591447	0.693415	0.644236	0.654434	0.627212	0.654434
AAA.454ESTABI.12313	12.1342	3.32741	2.43469	4.35272	12.4041	6.86691	6.02968	8.11797	0.274218	0.200648	0.358716	0.553598	0.486102	0.654456	0.27786	0.654456
AAA.454ESTABI.10402	20.2505	6.79688	6.11127	6.72539	17.0834	16.2555	17.1382	11.1866	0.33564	0.301783	0.33211	0.951539	1.00321	0.654826	0.323178	0.654826
AAA.454ESTABI.12377	9.47643	0.208	0.157297	0	16.987	8.50836	8.15982	11.1417	0.0219492	0.0165988	0	0.500874	0.480356	0.655895	0.0128493	0.655895
AAA.454ESTABI.10517	3.11151	1.02977	0.275338	1.04106	3.40414	2.65988	0.305804	2.23276	0.330956	0.08849	0.334584	0.781364	0.0898329	0.655895	0.251343	0.655895
AAA.454ESTABI.3628	3.41902	1.82024	0.57151	0.135149	3.72744	3.36056	2.72063	2.44481	0.532387	0.167156	0.0395285	0.901574	0.729892	0.655895	0.246357	0.655895
AAA.454ESTABI.5773	0.886962	0.332435	0.0709028	0	1.45046	1.08975	0.651496	0.95135	0.374801	0.0799389	0	0.751311	0.449164	0.655895	0.15158	0.655895
AAA.454ESTABI.12821	18.0804	1.8037	2.66146	4.57128	25.5353	21.5367	15.5394	16.7485	0.0997596	0.147201	0.25283	0.843408	0.608545	0.655895	0.166597	0.655895
AAA.454ESTABI.19389	5.09735	0.371079	0.245727	0.198588	5.31183	3.70248	2.31683	3.48864	0.0727984	0.0482068	0.0389591	0.697025	0.436165	0.656767	0.0533215	0.656767
AAA.454ESTABI.9152	24.8043	5.38318	2.05413	1.10148	17.2571	10.6698	2.91714	11.3594	0.217026	0.0828137	0.0444068	0.618283	0.16904	0.658246	0.114749	0.658246
AAA.454ESTABI.22949	68.7679	33.9515	29.7777	29.6922	62.6397	65.8233	49.948	41.2432	0.493712	0.433017	0.431775	1.05082	0.797386	0.65842	0.452835	0.65842
AAA.454ESTABI.17873	22.5232	15.8217	12.1862	16.9236	21.9221	21.9254	16.2934	14.4359	0.70246	0.541051	0.751385	1.00015	0.743239	0.658508	0.664966	0.658508
AAA.454ESTABI.17280	11.2857	7.18718	5.37866	4.44814	7.583	6.86426	7.80287	4.99375	0.636842	0.476592	0.394141	0.905216	1.02899	0.658545	0.502525	0.658545
AAA.454ESTABI.12729	15.2803	2.19411	1.16426	1.24975	13.7456	9.92015	10.5679	9.05952	0.14359	0.0761937	0.081788	0.721698	0.768825	0.659086	0.100524	0.659086
AAA.454ESTABI.337	18.3699	10.6612	13.9014	12.4009	20.8767	21.7371	17.2387	13.7698	0.58036	0.756747	0.675065	1.04121	0.825737	0.659575	0.670724	0.659575
AAA.454ESTABI.20749	20.5433	6.83613	5.38706	4.12617	13.8208	13.0334	8.11655	9.1171	0.332767	0.26223	0.200853	0.943025	0.58727	0.659664	0.265283	0.659664
AAA.454ESTABI.24094	10.8734	0.132078	0.373813	0.0931445	26.4542	18.692	13.0161	17.4616	0.0121469	0.0343787	0.00856627	0.706577	0.492024	0.660067	0.0183639	0.660067
AAA.454ESTABI.19406	1.29593	1.34124	0.376732	0.507464	1.28669	0.636888	1.30885	0.84945	1.03496	0.290704	0.391583	0.494982	1.01723	0.660182	0.572415	0.660182
AAA.454ESTABI.8640	26.9121	14.6989	13.9435	18.9325	25.1886	24.3868	19.5742	16.6462	0.54618	0.518111	0.703492	0.968167	0.777105	0.660864	0.589261	0.660864
AAA.454ESTABI.13319	11.9224	0	0	0.596574	12.1776	3.79521	4.96329	8.05296	0	0	0.0500381	0.311655	0.407575	0.661293	0.0166794	0.661293
AAA.454ESTABI.19207	15.4053	9.14672	7.08593	6.89051	16.1405	12.0469	8.7359	10.6792	0.593737	0.459966	0.447281	0.746375	0.54124	0.661641	0.500328	0.661641
AAA.454ESTABI.19191	15.1595	8.52652	9.8311	12.2749	14.2876	9.67571	13.6613	9.46531	0.562452	0.648509	0.809715	0.677209	0.956166	0.662484	0.673559	0.662484
AAA.454ESTABI.423	21.2829	16.8917	4.88609	3.39098	20.5459	17.8234	12.82	13.6149	0.793671	0.229578	0.159329	0.867494	0.623968	0.662656	0.394192	0.662656
AAA.454ESTABI.21718	29.6464	2.8577	2.09282	1.93939	32.1741	28.0647	21.7314	21.3294	0.0963927	0.0705927	0.0654174	0.872277	0.675431	0.662935	0.0774676	0.662935
AAA.454ESTABI.13891	26.4365	15.052	13.1658	12.9175	25.0528	23.4127	25.3007	16.6087	0.569366	0.498014	0.488622	0.934534	1.0099	0.662947	0.518667	0.662947
AAA.454ESTABI.19024	3.27438	2.37031	1.79677	1.23978	3.8025	2.84417	3.18817	2.52175	0.723895	0.548736	0.37863	0.747972	0.83844	0.663182	0.55042	0.663182
AAA.454ESTABI.23622	51.7762	14.0874	11.9597	12.5952	46.744	44.0079	49.948	31.011	0.272083	0.230989	0.243262	0.941467	1.06854	0.663421	0.248778	0.663421
AAA.454ESTABI.422	22.2731	13.1698	4.63556	4.14663	23.1786	18.4094	19.7065	15.3837	0.591289	0.208124	0.186172	0.794243	0.850204	0.663703	0.328528	0.663703
AAA.454ESTABI.5205	18.1909	12.6649	10.0144	10.6244	22.5749	12.8148	8.63762	14.9895	0.696224	0.550519	0.584053	0.567657	0.382622	0.663992	0.610265	0.663992
AAA.454ESTABI.20190	41.3396	20.841	20.5297	22.2636	37.2464	35.7878	35.4865	24.7365	0.50414	0.49661	0.538554	0.96084	0.952751	0.664131	0.513102	0.664131
AAA.454ESTABI.15537	3.94921	1.41386	1.70423	1.71844	4.14758	3.29251	3.75225	2.75459	0.358012	0.431537	0.435135	0.793838	0.904685	0.664145	0.408228	0.664145
AAA.454ESTABI.13095	6.76986	0.664952	0.610355	0.317859	7.27311	5.03297	6.69484	4.83316	0.0982225	0.0901577	0.0469521	0.691997	0.920492	0.664525	0.0784441	0.664525
AAA.454ESTABI.10232	15.1724	11.4934	9.4421	9.80113	13.8493	11.0444	10.815	9.21234	0.757523	0.622321	0.645985	0.79747	0.7809	0.665183	0.675276	0.665183
AAA.454ESTABI.24119	3.80699	2.61983	2.15202	2.78943	3.03638	1.94404	2.90556	2.02041	0.688162	0.56528	0.732711	0.640248	0.956915	0.6654	0.662051	0.6654
AAA.454ESTABI.6472	1.70995	2.9473	0.455787	0.431626	2.02988	2.04227	1.94242	1.35068	1.72361	0.266549	0.25242	1.0061	0.956915	0.6654	0.747527	0.6654
AAA.454ESTABI.416	5.3271	1.2397	1.01661	1.34837	3.37792	3.39854	3.0015	2.24767	0.232716	0.190838	0.253115	1.0061	0.888564	0.6654	0.225556	0.6654
AAA.454ESTABI.18450	15.0066	10.9766	8.71817	9.23034	13.7964	10.54	12.3285	9.18656	0.731452	0.580956	0.615086	0.763965	0.893601	0.665867	0.642498	0.665867
AAA.454ESTABI.18926	15.6508	1.248	1.42435	0.879921	14.4608	9.70227	10.8002	9.63178	0.0797406	0.0910081	0.0562222	0.670939	0.746866	0.666064	0.0756569	0.666064
AAA.454ESTABI.18237	10.6798	3.12332	3.57325	3.6229	9.80662	7.99314	6.14395	6.53496	0.29245	0.334579	0.339228	0.815076	0.62651	0.666382	0.322085	0.666382
AAA.454ESTABI.20934	200.526	91.2932	81.9669	72.9893	210.708	184.142	189.903	140.551	0.455269	0.40876	0.36399	0.873923	0.901265	0.667042	0.40934	0.667042
AAA.454ESTABI.22843	19.6292	2.4243	2.40143	3.94537	21.1697	22.5983	14.9074	14.1375	0.123505	0.12234	0.200996	1.06748	0.704186	0.66782	0.148947	0.66782
AAA.454ESTABI.14819	19.925	10.347	7.71286	7.24544	20.5886	16.4207	9.51301	13.7544	0.519299	0.387095	0.363635	0.797566	0.462053	0.668062	0.423343	0.668062
AAA.454ESTABI.10384	12.3023	5.69976	6.64774	5.61544	13.9377	9.20024	8.03195	9.3204	0.463307	0.540365	0.456453	0.660096	0.576274	0.668718	0.486709	0.668718
AAA.454ESTABI.11836	10.3756	0.435477	0.413426	3.67875	13.6329	12.7731	11.1663	9.1171	0.0419713	0.0398461	0.354559	0.936929	0.819065	0.668755	0.145459	0.668755
AAA.454ESTABI.10433	5.86991	0.124422	0.191442	0.187241	15.1223	9.36465	10.2915	10.119	0.0211966	0.0326142	0.0318985	0.619263	0.680552	0.669145	0.0285698	0.669145
AAA.454ESTABI.8222	16.0593	5.78161	5.60446	5.1951	15.0849	10.542	11.174	10.0953	0.360017	0.348986	0.323495	0.698847	0.740741	0.669235	0.344166	0.669235
AAA.454ESTABI.4966	0.354614	0.125146	0.127862	0	1.39913	0.367915	0.412415	0.936803	0.352908	0.360568	0	0.262959	0.294764	0.669559	0.237825	0.669559
AAA.454ESTABI.24968	6.59496	1.70029	1.9491	0.889502	5.71182	1.87747	5.89274	3.8244	0.257816	0.295544	0.134876	0.328699	1.03167	0.669559	0.229412	0.669559
AAA.454ESTABI.10342	2.06542	1.46346	1.43966	1.66487	3.4925	1.37757	1.94454	2.33843	0.708553	0.697028	0.80607	0.394438	0.556777	0.669559	0.737217	0.669559
AAA.454ESTABI.15712	1.47369	0.399084	0.273275	0.638089	4.48546	1.37607	0.587624	3.00328	0.270805	0.185435	0.432986	0.306785	0.131006	0.669559	0.296409	0.669559
AAA.454ESTABI.24552	3.39838	0.0647671	0	0	5.24675	3.9091	2.23391	3.51301	0.0190582	0	0	0.74505	0.42577	0.669559	0.00635274	0.669559
AAA.454ESTABI.22455	0.415958	0	0	0	0.923158	0.971011	0.0907046	0.618109	0	0	0	1.05184	0.0982547	0.669559	0	0.669559
AAA.454ESTABI.5908	0.830479	0	0	0	1.40429	0.36927	1.51776	0.940254	0	0	0	0.262959	1.0808	0.669559	0	0.669559
AAA.454ESTABI.4309	34.3358	12.1501	12.1085	10.5636	29.5628	31.8762	27.1068	19.823	0.353862	0.352648	0.307654	1.07825	0.916922	0.670538	0.338055	0.670538
AAA.454ESTABI.22095	21.0129	3.52272	2.85447	1.97575	17.4617	16.0292	15.7497	11.7152	0.167646	0.135844	0.0940256	0.917966	0.901958	0.670912	0.132505	0.670912
AAA.454ESTABI.9122	22.8287	6.9134	6.6719	4.75334	26.2686	15.874	16.1439	17.6264	0.302838	0.292259	0.208218	0.604295	0.614569	0.671005	0.267771	0.671005
AAA.454ESTABI.17890	507.998	363.077	311.569	306.88	453.86	335.955	279.803	304.592	0.714723	0.613328	0.604097	0.740217	0.616496	0.671113	0.644049	0.671113
AAA.454ESTABI.19803	15.119	2.09193	1.90063	2.08047	15.2399	13.3113	13.6604	10.2296	0.138364	0.125711	0.137606	0.873454	0.896359	0.671237	0.133894	0.671237
AAA.454ESTABI.24693	20.7587	0.136592	0.0448292	0	19.7775	16.7388	6.76334	13.2961	0.00658001	0.00215954	0	0.846356	0.341972	0.672286	0.00291319	0.672286
AAA.454ESTABI.15006	28.7734	11.6386	10.6187	10.3685	31.2006	32.4572	27.4894	20.989	0.404493	0.369045	0.360349	1.04028	0.881053	0.672712	0.377962	0.672712
AAA.454ESTABI.19391	42.9773	27.0427	22.4659	22.8407	35.4802	31.0187	34.46	23.8757	0.629232	0.52274	0.531461	0.874253	0.971245	0.672931	0.561144	0.672931
AAA.454ESTABI.18177	47.8278	8.60295	7.17032	7.86818	43.8378	39.0342	36.9413	29.5056	0.179873	0.149919	0.16451	0.890422	0.842681	0.673063	0.164768	0.673063
AAA.454ESTABI.22829	10.4028	6.74429	7.31598	7.03788	9.65987	7.50451	9.19984	6.50236	0.648315	0.703271	0.676537	0.776875	0.952378	0.673131	0.676041	0.673131
AAA.454ESTABI.2791	1.1302	0.922682	0.274082	0.124219	1.52946	1.28699	0.0961772	1.02992	0.816388	0.242507	0.109909	0.841469	0.062883	0.673385	0.389601	0.673385
AAA.454ESTABI.12457	0.864272	0.928718	0.201952	0	3.6887	1.55196	2.31957	2.48392	1.07457	0.233667	0	0.420734	0.62883	0.673385	0.436078	0.673385
AAA.454ESTABI.19656	42.1399	34.8574	28.1702	23.2952	38.8976	40.9139	41.1034	26.1931	0.827184	0.668493	0.552805	1.05184	1.05671	0.673385	0.682827	0.673385
AAA.454ESTABI.10563	4.08772	3.25555	2.8443	2.80487	2.94549	2.85032	2.03743	1.98345	0.796421	0.695815	0.686169	0.967689	0.691713	0.673385	0.726135	0.673385
AAA.454ESTABI.8039	9.18641	5.81765	6.98979	7.00441	9.98697	10.7768	10.1686	6.73141	0.633289	0.760884	0.762475	1.07909	1.01818	0.67402	0.718882	0.67402
AAA.454ESTABI.15363	34.3878	4.50635	5.63814	5.96762	38.852	33.9277	24.3172	26.1967	0.131045	0.163957	0.173539	0.873256	0.625894	0.674269	0.15618	0.674269
AAA.454ESTABI.14557	33.2207	14.6223	14.8085	14.9627	30.5031	24.1818	25.4333	20.5818	0.440156	0.445762	0.450402	0.792763	0.833794	0.674742	0.44544	0.674742
AAA.454ESTABI.15445	34.5549	5.6801	5.06735	4.88331	32.1788	22.9699	18.2761	21.7238	0.164379	0.146646	0.14132	0.713821	0.567955	0.675096	0.150782	0.675096
AAA.454ESTABI.1996	1.41565	1.16418	0.922852	1.02027	1.38731	1.45922	1.28291	0.936689	0.822365	0.65189	0.720707	1.05184	0.92475	0.675186	0.731654	0.675186
AAA.454ESTABI.23163	14.2052	3.2143	2.3172	1.62441	13.5824	11.6471	11.0833	9.17425	0.226276	0.163123	0.114353	0.857508	0.816004	0.67545	0.167917	0.67545
AAA.454ESTABI.7517	26.0178	13.0759	16.2182	10.1905	23.585	20.8726	24.9314	15.9316	0.502577	0.623353	0.391676	0.884993	1.05709	0.675496	0.505869	0.675496
AAA.454ESTABI.15296	17.1949	9.78824	9.24065	9.03861	16.5997	15.685	15.325	11.2181	0.569251	0.537405	0.525655	0.944897	0.923207	0.6758	0.544104	0.6758
AAA.454ESTABI.5989	17.1969	2.8211	3.95897	2.69146	20.3684	21.0082	6.37303	13.7702	0.164047	0.230214	0.156509	1.03141	0.312889	0.67606	0.18359	0.67606
AAA.454ESTABI.20515	6.61853	2.63964	2.43575	2.46882	4.63292	3.09761	4.57323	3.13293	0.398826	0.368019	0.373016	0.668609	0.987117	0.676232	0.379954	0.676232
AAA.454ESTABI.8997	3.43442	1.71036	2.02638	2.19499	4.00358	2.42949	2.66282	2.71009	0.498004	0.590021	0.639114	0.606828	0.665109	0.676917	0.575713	0.676917
AAA.454ESTABI.19502	10.3513	1.91449	1.212	1.3627	10.1633	8.61147	9.51435	6.88593	0.184951	0.117086	0.131645	0.847312	0.936149	0.67753	0.144561	0.67753
AAA.454ESTABI.11727	5.91107	0.548875	0.14986	1.20108	7.17433	6.68379	4.67255	4.86246	0.0928553	0.0253525	0.203192	0.931626	0.651288	0.677758	0.107133	0.677758
AAA.454ESTABI.4038	14.5408	0.534349	0.783673	1.84695	21.5142	18.6191	20.9782	14.5874	0.0367481	0.0538946	0.127018	0.865435	0.975085	0.678035	0.0725536	0.678035
AAA.454ESTABI.21952	21.9913	9.55715	11.2114	11.788	23.9726	17.5147	19.1818	16.257	0.434588	0.509811	0.536029	0.730617	0.800158	0.678151	0.493476	0.678151
AAA.454ESTABI.24316	9.63882	4.37763	6.73501	8.6331	13.133	13.1017	4.46978	8.9099	0.454167	0.698739	0.89566	0.997618	0.340346	0.678434	0.682855	0.678434
AAA.454ESTABI.12910	11.0271	0.218058	0.538108	1.08672	22.817	20.903	13.0173	15.4885	0.0197747	0.0487987	0.0985502	0.916115	0.570511	0.678816	0.0557079	0.678816
AAA.454ESTABI.24240	17.693	2.28449	3.10187	3.92594	18.7485	10.0671	9.99647	12.7414	0.129118	0.175316	0.221892	0.536951	0.533186	0.679592	0.175442	0.679592
AAA.454ESTABI.13877	36.1671	13.9822	5.29464	5.25185	28.6005	24.7078	13.2711	19.4441	0.3866	0.146394	0.145211	0.863897	0.464018	0.679851	0.226068	0.679851
AAA.454ESTABI.3390	2.0925	0.723476	0.386055	0.36527	2.05554	1.92186	0.119684	1.39815	0.345748	0.184495	0.174562	0.934965	0.058225	0.680187	0.234935	0.680187
AAA.454ESTABI.9350	0.558669	0.202734	0.385717	0.44329	0.697434	0	0	0.474386	0.362888	0.690422	0.793475	0	0	0.680187	0.615595	0.680187
AAA.454ESTABI.9757	0.509078	0.37779	0.140583	0	0.924401	0.864283	0.484409	0.628766	0.742106	0.276152	0	0.934965	0.524025	0.680187	0.33942	0.680187
AAA.454ESTABI.3051	3.13918	1.08147	0.640776	0.195651	2.7262	1.69927	0.476199	1.85433	0.344507	0.204122	0.0623256	0.62331	0.174675	0.680187	0.203651	0.680187
AAA.454ESTABI.8454	0.945388	0.996374	0.0683758	0.101432	1.79842	0.630546	0.471208	1.22326	1.05393	0.0723257	0.107292	0.350612	0.262013	0.680187	0.411183	0.680187
AAA.454ESTABI.15831	60.1878	23.0717	15.1234	12.4458	65.9172	52.8794	51.0901	44.8443	0.383328	0.25127	0.206782	0.802208	0.775064	0.680312	0.28046	0.680312
AAA.454ESTABI.16049	16.0511	10.2504	7.59844	5.01538	14.3543	8.93013	13.4846	9.77849	0.638609	0.473389	0.312463	0.622122	0.939411	0.681224	0.47482	0.681224
AAA.454ESTABI.15005	11.0229	3.04339	4.05489	4.24843	6.86599	7.28258	4.08171	4.67997	0.276098	0.367861	0.385419	1.06067	0.594482	0.681616	0.343126	0.681616
AAA.454ESTABI.17156	8.56929	3.69335	3.64782	4.87583	7.73086	5.2373	8.38679	5.27116	0.430998	0.425686	0.568989	0.677454	1.08485	0.681834	0.475224	0.681834
AAA.454ESTABI.11975	4.66208	0.410136	0.887603	0.303774	10.19	5.27668	8.13298	6.95779	0.0879728	0.190388	0.0651585	0.517827	0.798131	0.682803	0.114506	0.682803
AAA.454ESTABI.23368	50.4949	23.9936	23.576	19.5627	42.2741	39.4316	42.5707	28.8696	0.475169	0.466898	0.387418	0.93276	1.00702	0.682914	0.443162	0.682914
AAA.454ESTABI.16808	3.33543	0.309759	0.254416	0.403289	8.5305	5.33912	1.99496	5.82631	0.0928691	0.0762769	0.120911	0.625886	0.233862	0.682998	0.0966855	0.682998
AAA.454ESTABI.18083	1530.36	772.862	773.206	719.418	1440.84	1365.15	1352.28	984.316	0.50502	0.505245	0.470097	0.947463	0.938533	0.683152	0.493454	0.683152
AAA.454ESTABI.16325	35.9151	19.7135	25.378	26.8475	39.7289	38.6279	29.7851	27.1437	0.548893	0.706611	0.747526	0.972285	0.749708	0.683224	0.667677	0.683224
AAA.454ESTABI.6396	57.7545	61.0179	26.3905	33.0605	51.4431	42.7087	47.4686	35.1519	1.05651	0.456943	0.572431	0.830212	0.92274	0.683315	0.695293	0.683315
AAA.454ESTABI.15711	106.762	75.4466	74.2563	72.8621	92.4296	87.7079	81.4764	63.2185	0.706679	0.69553	0.682471	0.948915	0.881497	0.683963	0.694893	0.683963
AAA.454ESTABI.9336	3.73798	1.06836	0.690043	1.34197	4.26944	3.72403	3.05581	2.92172	0.285812	0.184603	0.35901	0.872254	0.715742	0.684335	0.276475	0.684335
AAA.454ESTABI.16238	16.4511	1.01146	1.13922	0.631077	19.494	15.1801	15.0691	13.3511	0.0614829	0.0692485	0.0383607	0.778707	0.773009	0.684884	0.056364	0.684884
AAA.454ESTABI.20947	13.9555	9.19334	8.26955	10.4733	14.3083	14.9123	13.51	9.81393	0.658759	0.592564	0.75048	1.04222	0.944204	0.68589	0.667268	0.68589
AAA.454ESTABI.5457	30.0735	10.4915	8.94632	9.50701	22.1726	16.4719	19.8845	15.2096	0.348863	0.297482	0.316125	0.742893	0.896804	0.685961	0.320823	0.685961
AAA.454ESTABI.17930	6.4778	2.03249	2.31426	1.87829	5.09994	4.90186	3.45581	3.49881	0.313762	0.35726	0.289957	0.96116	0.677619	0.686051	0.320327	0.686051
AAA.454ESTABI.15585	1668.53	468.651	284.128	167.739	540.316	338.043	441.795	371.087	0.280877	0.170287	0.100531	0.62564	0.817661	0.686796	0.183898	0.686796
AAA.454ESTABI.21338	11.0082	4.35529	5.57407	4.51488	12.1812	10.3514	9.57487	8.37325	0.395639	0.506354	0.410136	0.849788	0.786038	0.687392	0.437377	0.687392
AAA.454ESTABI.13987	73.5029	30.4756	27.354	29.035	47.1122	47.611	44.2931	32.3878	0.414618	0.372148	0.395019	1.01059	0.940163	0.687462	0.393928	0.687462
AAA.454ESTABI.9039	18.1406	10.8601	11.5618	11.3545	17.7354	13.7666	17.7427	12.1924	0.598664	0.637343	0.625919	0.776221	1.00041	0.687462	0.620642	0.687462
AAA.454ESTABI.14880	8.28453	3.55695	2.99233	2.58688	7.22646	6.83132	4.74554	4.96978	0.429348	0.361195	0.312254	0.945321	0.65669	0.687721	0.367599	0.687721
AAA.454ESTABI.16289	27.7382	13.4441	13.3156	11.9261	21.6131	16.8585	18.134	14.8661	0.484679	0.480047	0.429953	0.780013	0.839029	0.68783	0.464893	0.68783
AAA.454ESTABI.18860	10.1685	5.78113	6.89722	5.94965	9.25126	9.14106	7.63911	6.3641	0.568534	0.678294	0.585106	0.988088	0.825737	0.687916	0.610645	0.687916
AAA.454ESTABI.22808	20.2269	7.86094	10.025	11.7688	19.0044	15.2498	10.8571	13.0807	0.388638	0.495627	0.581841	0.802432	0.571295	0.688295	0.488702	0.688295
AAA.454ESTABI.19738	28.204	7.51591	4.69004	5.52864	28.4142	23.1643	23.9182	19.5632	0.266484	0.16629	0.196024	0.815237	0.841771	0.688502	0.209599	0.688502
AAA.454ESTABI.10909	4.7658	2.33135	2.9194	2.28652	4.91954	2.58727	4.64033	3.38803	0.489184	0.612573	0.479776	0.525918	0.943245	0.688689	0.527178	0.688689
AAA.454ESTABI.7191	1.17472	0.705362	1.27174	0.59655	2.08569	0.658141	0.655772	1.43639	0.600453	1.0826	0.507824	0.315551	0.314415	0.688689	0.730291	0.688689
AAA.454ESTABI.6232	1.49258	0.569834	0.8144	0.699929	2.13713	0.899164	1.51188	1.47182	0.381779	0.545634	0.468941	0.420734	0.707434	0.688689	0.465451	0.688689
AAA.454ESTABI.4308	28.3327	8.62583	8.51818	8.10524	24.9066	25.4229	22.7725	17.1592	0.304448	0.300649	0.286074	1.02073	0.914318	0.688941	0.297057	0.688941
AAA.454ESTABI.8792	33.995	16.6919	16.0573	16.6909	28.4897	26.3911	30.079	19.6286	0.491011	0.472345	0.49098	0.92634	1.05578	0.688972	0.484779	0.688972
AAA.454ESTABI.10595	7.22611	3.63923	4.58203	5.09534	9.90984	7.00206	8.44359	6.83059	0.503623	0.634094	0.705129	0.706577	0.852041	0.689273	0.614282	0.689273
AAA.454ESTABI.23827	5.90755	3.61996	2.255	1.72489	5.53351	3.9851	2.97807	3.81469	0.612768	0.381715	0.291981	0.720176	0.538188	0.689379	0.428822	0.689379
AAA.454ESTABI.7127	4.66657	3.71186	4.19643	2.15188	7.66233	6.73102	6.22144	5.28341	0.795414	0.899253	0.461127	0.878456	0.811951	0.68953	0.718598	0.68953
AAA.454ESTABI.2677	39.3883	26.444	24.7638	22.7693	35.5212	32.4652	32.7321	24.4991	0.671367	0.628709	0.578072	0.913966	0.921482	0.689704	0.62605	0.689704
AAA.454ESTABI.17272	24.0767	12.459	8.3119	7.9771	22.9756	17.538	15.9957	15.8733	0.517473	0.345226	0.33132	0.763332	0.696205	0.690876	0.398006	0.690876
AAA.454ESTABI.10252	29.4936	14.8114	19.1506	19.5191	35.1113	23.9389	13.4554	24.2627	0.502191	0.649311	0.661807	0.681799	0.383221	0.691021	0.604436	0.691021
AAA.454ESTABI.20408	5.34618	2.13791	1.42726	1.75183	6.13028	6.65606	5.59583	4.23699	0.399895	0.266969	0.327679	1.08577	0.912818	0.691158	0.331514	0.691158
AAA.454ESTABI.15887	21.9443	9.1418	6.44451	5.79705	18.4859	14.5993	12.7445	12.7827	0.416592	0.293676	0.264172	0.789751	0.689415	0.691486	0.324813	0.691486
AAA.454ESTABI.22070	34.8611	23.5157	24.6907	27.7201	26.029	16.8069	23.809	18.0038	0.674556	0.70826	0.795159	0.6457	0.914713	0.691685	0.725992	0.691685
AAA.454ESTABI.22524	12.1169	4.98946	4.11279	4.93261	13.2443	13.0549	11.1074	9.1685	0.411778	0.339427	0.407087	0.985696	0.838653	0.692259	0.386098	0.692259
AAA.454ESTABI.13832	75.7719	26.2391	27.8843	26.7727	70.2388	59.1993	63.5053	48.6246	0.34629	0.368002	0.353332	0.842828	0.904134	0.692274	0.355875	0.692274
AAA.454ESTABI.21193	29.0423	3.35698	2.93743	3.48484	31.3082	29.6902	25.5469	21.6757	0.115589	0.101143	0.119992	0.948322	0.815982	0.692333	0.112241	0.692333
AAA.454ESTABI.7387	6.36103	5.72967	4.47437	3.40965	9.00102	7.77339	5.51116	6.23516	0.900745	0.703403	0.536022	0.863613	0.612282	0.692717	0.71339	0.692717
AAA.454ESTABI.15504	2.50383	0.682956	0.497006	0.302679	2.46973	1.46123	2.30529	1.71269	0.272765	0.198498	0.120886	0.591658	0.93342	0.693472	0.197383	0.693472
AAA.454ESTABI.2406	39.3302	23.9326	27.7719	30.6952	41.11	32.6404	23.7208	28.5386	0.608504	0.706121	0.780449	0.793976	0.577008	0.694201	0.698358	0.694201
AAA.454ESTABI.11939	7.9094	0.372592	0.232137	0.242547	10.0913	4.28143	10.6651	7.00816	0.0471075	0.0293495	0.0306657	0.42427	1.05686	0.694477	0.0357076	0.694477
AAA.454ESTABI.11502	16.2477	0.361578	0.16307	0.315535	23.3457	16.7355	18.8766	16.2145	0.022254	0.0100364	0.0194202	0.716856	0.808567	0.694538	0.0172369	0.694538
AAA.454ESTABI.21450	10.9064	3.60636	2.09508	2.67321	10.2214	10.6853	9.85816	7.10174	0.330663	0.192096	0.245104	1.04538	0.964463	0.694792	0.255954	0.694792
AAA.454ESTABI.13572	1.04648	0	0	0	3.06572	0.977162	1.16837	2.13266	0	0	0	0.318738	0.381109	0.695646	0	0.695646
AAA.454ESTABI.3622	2.71702	1.42877	0.653331	1.35448	3.20215	1.6622	1.6998	2.22756	0.525859	0.240459	0.498516	0.519088	0.530831	0.695646	0.421611	0.695646
AAA.454ESTABI.10505	33.8615	15.5884	12.2334	13.6545	35.8218	30.6962	19.8873	24.9193	0.460358	0.361278	0.403245	0.856915	0.555173	0.695646	0.408294	0.695646
AAA.454ESTABI.8351	14.8791	11.2999	10.3656	7.74716	12.6046	13.3676	11.5454	8.76836	0.759449	0.696651	0.520673	1.06053	0.915961	0.695646	0.658925	0.695646
AAA.454ESTABI.9179	0.939697	0.577719	0.723292	0.363436	0.849657	0.649963	0.12143	0.59106	0.614793	0.769707	0.386759	0.764972	0.142916	0.695646	0.59042	0.695646
AAA.454ESTABI.6828	7.92658	0.228874	0.676614	1.22968	9.38234	6.95294	7.54248	6.52679	0.0288743	0.0853601	0.155133	0.741066	0.803902	0.695646	0.0897893	0.695646
AAA.454ESTABI.1486	6.57626	4.21127	2.11521	1.73051	3.15569	2.1877	1.74762	2.19524	0.640375	0.321643	0.263145	0.693256	0.553799	0.695646	0.408387	0.695646
AAA.454ESTABI.7382	1.13259	0.573286	0	0	1.10599	0	0.790316	0.769376	0.506174	0	0	0	0.71458	0.695646	0.168725	0.695646
AAA.454ESTABI.24191	1.66508	0.824148	0.88206	1.09341	2.10256	2.14453	1.60261	1.46264	0.494959	0.529739	0.656669	1.01996	0.762218	0.695646	0.560456	0.695646
AAA.454ESTABI.5406	1.07555	0.205212	0.184378	0.235426	0.90542	0.519465	0.517596	0.629852	0.190798	0.171427	0.21889	0.573729	0.571664	0.695646	0.193705	0.695646
AAA.454ESTABI.13407	16.0656	0.104587	1.03237	0.879619	19.4162	13.7389	14.4294	13.5068	0.00650999	0.0642597	0.0547517	0.707599	0.743163	0.695646	0.0418405	0.695646
AAA.454ESTABI.9075	8.35557	3.06636	3.31723	3.17421	16.6896	13.8487	7.4339	11.6358	0.366984	0.397008	0.379892	0.829782	0.445421	0.697192	0.381295	0.697192
AAA.454ESTABI.24375	15.5962	1.4122	0.83171	1.87099	16.1443	17.117	14.2128	11.2667	0.0905476	0.0533278	0.119965	1.06025	0.880362	0.697872	0.0879468	0.697872
AAA.454ESTABI.4183	11.7446	3.74436	3.44905	3.27971	9.98422	10.6418	7.61777	6.96771	0.318815	0.293671	0.279252	1.06586	0.762981	0.697872	0.297246	0.697872
AAA.454ESTABI.20917	34.8624	23.7432	24.186	24.8303	32.0539	29.3861	29.5389	22.3923	0.681055	0.693754	0.712237	0.916772	0.921538	0.698583	0.695682	0.698583
AAA.454ESTABI.12971	6.76448	0.0597007	0.225697	0.585713	8.16131	5.51095	5.22712	5.70542	0.00882562	0.033365	0.0865865	0.675253	0.640475	0.699081	0.0429257	0.699081
AAA.454ESTABI.19355	5.41882	1.61648	1.2198	1.10961	7.24259	6.11322	5.41181	5.06316	0.298308	0.225105	0.204769	0.844066	0.747221	0.699081	0.242727	0.699081
AAA.454ESTABI.15233	10.6926	6.61259	4.84468	6.07138	7.75279	7.69933	5.25877	5.42057	0.618428	0.453088	0.567812	0.993104	0.678307	0.699177	0.546443	0.699177
AAA.454ESTABI.19451	21.3203	9.35346	6.62016	7.67388	20.437	19.5856	18.2954	14.292	0.43871	0.310509	0.359932	0.958339	0.89521	0.699317	0.369717	0.699317
AAA.454ESTABI.24798	9.20697	0.41149	0.260306	0.290915	11.2779	7.52564	8.19757	7.88757	0.0446933	0.0282727	0.0315972	0.667294	0.726874	0.699386	0.0348544	0.699386
AAA.454ESTABI.14121	4.22414	3.09181	2.18784	2.15585	5.45658	3.60241	5.29291	3.82008	0.731938	0.517938	0.510364	0.660195	0.970004	0.700086	0.586747	0.700086
AAA.454ESTABI.23754	94.04	40.3872	38.5319	38.2801	92.9996	79.167	73.1907	65.1782	0.429468	0.40974	0.407062	0.851261	0.787001	0.700844	0.415423	0.700844
AAA.454ESTABI.9368	8.60624	6.42392	6.27386	2.13018	8.90111	7.02188	5.83051	6.24362	0.746426	0.728989	0.247516	0.788877	0.655031	0.701443	0.57431	0.701443
AAA.454ESTABI.20680	3.19584	1.72506	1.46332	1.48111	3.98187	2.00688	2.15181	2.79306	0.539783	0.457881	0.46345	0.504005	0.540401	0.701443	0.487038	0.701443
AAA.454ESTABI.14247	24.4715	14.1479	11.0552	13.1728	22.2831	23.1465	21.89	15.6317	0.578136	0.451756	0.53829	1.03875	0.982359	0.701504	0.522727	0.701504
AAA.454ESTABI.22769	32.4761	16.5187	13.8478	16.0974	24.8366	24.5549	18.7202	17.4231	0.508644	0.426402	0.495671	0.988659	0.753735	0.70151	0.476905	0.70151
AAA.454ESTABI.14004	106.444	39.4445	36.4902	34.7082	97.0475	82.7242	78.6127	68.0863	0.370567	0.342813	0.326072	0.85241	0.810044	0.701578	0.346484	0.701578
AAA.454ESTABI.24252	12.4131	0.263041	0	0.5938	12.2664	11.4217	11.3806	8.61701	0.0211905	0	0.0478364	0.931133	0.927782	0.702488	0.023009	0.702488
AAA.454ESTABI.15038	26.5051	20.9867	18.3889	15.2964	31.4552	31.9862	23.7539	22.1065	0.791801	0.693789	0.577111	1.01688	0.755166	0.702791	0.687567	0.702791
AAA.454ESTABI.15578	35.0677	15.9625	18.3331	17.376	35.7228	33.8258	38.0473	25.1156	0.455191	0.522792	0.495499	0.946896	1.06507	0.70307	0.491161	0.70307
AAA.454ESTABI.11474	127.739	1.35792	1.43188	0.778924	175.926	143.224	116.878	123.784	0.0106304	0.0112095	0.00609779	0.814115	0.66436	0.703615	0.00931256	0.703615
AAA.454ESTABI.21966	22.3083	11.7657	9.53046	8.6515	19.5165	17.5177	16.1042	13.7351	0.527416	0.427217	0.387816	0.897585	0.825157	0.70377	0.447483	0.70377
AAA.454ESTABI.20631	17.7418	7.63039	8.21929	7.89156	16.7423	15.4671	9.60896	11.7946	0.430079	0.463271	0.444799	0.923835	0.573932	0.704479	0.44605	0.704479
AAA.454ESTABI.18821	12.457	0.117035	0.218038	0.0853014	15.0907	15.9357	9.14255	10.6347	0.00939515	0.0175033	0.00684768	1.05599	0.605839	0.704719	0.0112487	0.704719
AAA.454ESTABI.22298	14.3438	3.98475	4.60577	5.53137	14.1485	9.39908	14.121	9.97183	0.277802	0.321097	0.385627	0.664317	0.998061	0.704799	0.328176	0.704799
AAA.454ESTABI.18176	27.7724	0.297001	0.153936	0.0313973	35.1636	24.5275	27.4698	24.8014	0.0106941	0.00554277	0.00113052	0.697524	0.781198	0.705313	0.00578913	0.705313
AAA.454ESTABI.24158	41.5453	7.58569	8.35752	15.2557	54.8554	37.6475	26.9108	38.7012	0.182588	0.201167	0.367205	0.686304	0.490577	0.705513	0.25032	0.705513
AAA.454ESTABI.5702	8.86366	2.09728	1.93897	2.27664	10.4104	9.24354	6.48261	7.34541	0.236616	0.218755	0.256851	0.887913	0.622705	0.705584	0.237407	0.705584
AAA.454ESTABI.17712	331.805	139.807	147.786	149.445	274.002	246.839	197.204	193.391	0.421354	0.4454	0.450401	0.900862	0.719718	0.705802	0.439052	0.705802
AAA.454ESTABI.10818	0.890107	0.930383	0.842479	0.0759313	1.07004	0.692621	0	0.755822	1.04525	0.946492	0.0853058	0.647284	0	0.706348	0.692349	0.706348
AAA.454ESTABI.4509	1.99201	1.09333	0.544596	0.171331	2.2989	2.04606	2.08503	1.62383	0.548859	0.273391	0.0860093	0.890015	0.906967	0.706348	0.302753	0.706348
AAA.454ESTABI.10155	1.54278	0.417982	0.325303	0.170735	1.20302	0	0	0.849749	0.270928	0.210855	0.110667	0	0	0.706348	0.197483	0.706348
AAA.454ESTABI.19993	7.5344	4.36934	4.26	3.36786	7.5882	6.64527	4.42623	5.35991	0.579918	0.565407	0.446998	0.875737	0.583304	0.706348	0.530774	0.706348
AAA.454ESTABI.4835	0.72905	0	0.718399	0	1.9122	1.23774	0	1.35068	0	0.985392	0	0.647284	0	0.706348	0.328464	0.706348
AAA.454ESTABI.24663	1.46315	0.419633	0	0.282025	1.24159	1.00458	1.05101	0.876996	0.286802	0	0.192753	0.809105	0.846502	0.706348	0.159851	0.706348
AAA.454ESTABI.18685	1028.72	767.536	665.371	567.96	1028.87	1096.38	755.963	727.076	0.746109	0.646795	0.552104	1.06562	0.734752	0.706675	0.648336	0.706675
AAA.454ESTABI.24642	23.5768	0.921595	0.294496	0.873345	41.2817	37.7519	24.0784	29.1747	0.0390891	0.0124909	0.0370426	0.914494	0.58327	0.706723	0.0295409	0.706723
AAA.454ESTABI.18693	11.952	2.70045	2.16462	1.74037	13.2471	10.4835	14.4291	9.36449	0.225941	0.181109	0.145613	0.791381	1.08922	0.706909	0.184221	0.706909
AAA.454ESTABI.20861	10.1082	5.60167	6.32033	5.91495	8.43656	6.36409	8.77495	5.96667	0.554174	0.625271	0.585166	0.754347	1.04011	0.70724	0.588204	0.70724
AAA.454ESTABI.23701	26.4459	5.48401	4.58884	4.17625	22.8909	19.4535	23.2811	16.1912	0.207368	0.173518	0.157917	0.849834	1.01705	0.707319	0.179601	0.707319
AAA.454ESTABI.14508	33.7863	1.10763	0.70708	0.370412	20.5914	18.6619	9.46705	14.5675	0.0327833	0.020928	0.0109634	0.906299	0.459758	0.707459	0.0215582	0.707459
AAA.454ESTABI.15095	24.3173	7.89933	7.16079	5.03648	16.8422	14.4825	17.8447	11.9157	0.324844	0.294473	0.207115	0.859895	1.05953	0.707494	0.275477	0.707494
AAA.454ESTABI.14639	17.9215	2.14399	1.69258	0.642201	21.8048	16.7344	11.2774	15.4352	0.119632	0.0944441	0.0358341	0.767463	0.517197	0.707882	0.0833035	0.707882
AAA.454ESTABI.18478	570.055	553.193	255.045	254.87	554.44	329.915	312.102	393.096	0.970421	0.447405	0.447098	0.595042	0.562915	0.708996	0.621641	0.708996
AAA.454ESTABI.7821	1.24126	0.457871	0	0	3.76489	1.93173	2.74281	2.67013	0.368876	0	0	0.513091	0.728523	0.709219	0.122959	0.709219
AAA.454ESTABI.19379	9.65144	2.16638	1.80468	1.10502	8.36975	7.87691	7.22818	5.94113	0.224462	0.186985	0.114492	0.941116	0.863607	0.709833	0.175313	0.709833
AAA.454ESTABI.19460	52.3147	30.3473	27.4624	34.1359	49.3122	48.4042	41.0923	35.0316	0.580091	0.524946	0.65251	0.981586	0.833309	0.710404	0.585849	0.710404
AAA.454ESTABI.1700	5.02023	0.651642	0.276487	0.196148	3.60655	2.70964	1.01246	2.56265	0.129803	0.0550746	0.0390715	0.751311	0.280728	0.710553	0.0746498	0.710553
AAA.454ESTABI.10436	3.44525	2.75076	2.45046	1.81694	2.9328	2.20345	1.48197	2.08391	0.798422	0.711258	0.527375	0.751311	0.50531	0.710553	0.679018	0.710553
AAA.454ESTABI.22514	8.11511	4.95133	3.06017	3.8264	10.3444	9.71481	10.309	7.35022	0.610138	0.377096	0.471515	0.939139	0.996584	0.710553	0.48625	0.710553
AAA.454ESTABI.17020	25.5985	7.86857	7.14514	10.1242	23.8605	24.2536	21.4381	16.9704	0.307384	0.279123	0.3955	1.01647	0.898477	0.711237	0.327336	0.711237
AAA.454ESTABI.12112	4.92842	0.371226	0.410136	0.937127	6.93385	4.93066	6.29468	4.9322	0.0753236	0.0832185	0.190148	0.7111	0.907818	0.711322	0.11623	0.711322
AAA.454ESTABI.24075	19.0112	3.66377	3.21699	7.66556	24.9221	20.6952	18.5587	17.7323	0.192716	0.169215	0.403212	0.830397	0.744667	0.711511	0.255048	0.711511
AAA.454ESTABI.17428	15.2814	8.67448	10.2596	10.9068	15.8491	15.5048	14.8102	11.2798	0.567651	0.671381	0.713735	0.978281	0.93445	0.711699	0.650922	0.711699
AAA.454ESTABI.24554	13.1209	1.65267	1.44496	2.20983	13.8935	8.92116	13.5875	9.88974	0.125958	0.110127	0.168421	0.642109	0.977977	0.711824	0.134835	0.711824
AAA.454ESTABI.1735	3.39735	3.73611	1.38748	1.30611	3.05865	2.99274	3.13107	2.17722	1.09971	0.408401	0.384448	0.978452	1.02368	0.711824	0.630854	0.711824
AAA.454ESTABI.18745	33.7308	26.1327	23.2759	21.5687	30.237	30.4901	27.1627	21.5259	0.774744	0.690049	0.639438	1.00837	0.898329	0.711908	0.70141	0.711908
AAA.454ESTABI.20647	13.6682	8.32864	7.51093	9.38498	11.549	11.302	12.1231	8.22217	0.609347	0.549521	0.686631	0.978607	1.04971	0.711936	0.615166	0.711936
AAA.454ESTABI.6199	18.5232	7.04735	8.15652	6.38917	19.2815	18.1126	10.1993	13.7337	0.38046	0.44034	0.344927	0.939375	0.528969	0.712271	0.388576	0.712271
AAA.454ESTABI.19181	119.795	40.7808	34.293	31.5737	114.125	123.164	119.312	81.3054	0.340423	0.286265	0.263566	1.07921	1.04545	0.712426	0.296751	0.712426
AAA.454ESTABI.18318	24.2933	11.4991	12.5488	15.2724	24.8825	21.9838	26.6632	17.7344	0.473342	0.516553	0.628665	0.883507	1.07157	0.712728	0.53952	0.712728
AAA.454ESTABI.19622	51.3093	30.0469	26.7425	28.7009	42.2623	42.6008	44.7545	30.1283	0.585604	0.521202	0.55937	1.00801	1.05897	0.712888	0.555392	0.712888
AAA.454ESTABI.6115	17.4685	8.28381	6.12105	7.99526	17.4796	18.8571	14.2093	12.461	0.474214	0.350405	0.457695	1.07881	0.812911	0.712888	0.427438	0.712888
AAA.454ESTABI.15807	36.5623	21.6349	16.2385	13.9369	36.1596	38.2992	14.4294	25.7787	0.591727	0.444131	0.381181	1.05917	0.399048	0.712916	0.472346	0.712916
AAA.454ESTABI.18732	59.6388	15.5887	14.7804	20.8235	57.6491	58.5581	61.6791	41.1019	0.261385	0.247833	0.34916	1.01577	1.0699	0.712967	0.286126	0.712967
AAA.454ESTABI.14799	17.8266	10.629	6.41737	4.53596	16.6894	14.8281	16.7288	11.901	0.596248	0.359989	0.254449	0.888472	1.00236	0.713084	0.403562	0.713084
AAA.454ESTABI.16008	37.8054	19.0141	19.1739	17.4811	34.7762	30.8086	33.2644	24.812	0.502946	0.507173	0.462398	0.885913	0.95653	0.713478	0.490839	0.713478
AAA.454ESTABI.24246	87.8517	6.84816	6.68316	12.2861	53.654	25.6623	26.3283	38.2879	0.0779514	0.0760733	0.139851	0.478291	0.490706	0.713607	0.0979584	0.713607
AAA.454ESTABI.11802	8.56837	0	0.18261	0	10.5646	10.3714	7.0124	7.54519	0	0.0213121	0	0.981714	0.663765	0.714196	0.00710402	0.714196
AAA.454ESTABI.11847	6.42702	2.11251	2.6677	0.975501	7.55145	3.53017	2.37429	5.39322	0.328691	0.415075	0.151781	0.467483	0.314415	0.714196	0.298516	0.714196
AAA.454ESTABI.5495	1.75297	1.09827	0.529516	1.08434	2.43153	1.36404	0.637092	1.73659	0.62652	0.302069	0.618577	0.560979	0.262013	0.714196	0.515722	0.714196
AAA.454ESTABI.19963	2.18378	0.478618	0.552801	0.273351	4.03882	1.69927	0.423288	2.88451	0.21917	0.25314	0.125174	0.420734	0.104805	0.714196	0.199161	0.714196
AAA.454ESTABI.8942	4.63734	0.38457	0.0634538	0.0855335	2.7816	2.14557	0.145763	1.98661	0.082929	0.0136832	0.0184445	0.771346	0.0524025	0.714196	0.0383522	0.714196
AAA.454ESTABI.16133	89.3678	30.1971	26.1436	26.8701	71.6412	59.8774	56.765	51.1722	0.337896	0.292539	0.300669	0.835796	0.792351	0.714284	0.310368	0.714284
AAA.454ESTABI.8525	154.488	73.5621	70.3684	53.747	151.514	118.879	128.088	108.332	0.476168	0.455494	0.347904	0.784603	0.845383	0.714994	0.426522	0.714994
AAA.454ESTABI.17008	26.4844	16.6139	16.2805	15.499	30.6015	30.7806	16.2988	21.881	0.627309	0.614721	0.585212	1.00585	0.532616	0.715033	0.609081	0.715033
AAA.454ESTABI.24862	9.724	2.61663	2.34226	2.51167	5.06826	4.98705	3.85533	3.62808	0.26909	0.240875	0.258296	0.983976	0.760682	0.715842	0.256087	0.715842
AAA.454ESTABI.4746	15.5392	6.86664	7.16	8.67238	12.5933	7.29141	11.1702	9.01764	0.44189	0.460769	0.558096	0.578992	0.886997	0.716068	0.486918	0.716068
AAA.454ESTABI.6580	5.24425	1.49985	1.70755	0.723551	13.354	9.02054	3.27423	9.56241	0.285999	0.325603	0.13797	0.675491	0.245186	0.716068	0.249857	0.716068
AAA.454ESTABI.18352	16.9399	0.771024	0.792133	0.407714	18.1999	16.4436	11.6922	13.034	0.0455153	0.0467614	0.0240683	0.9035	0.642435	0.716158	0.0387817	0.716158
AAA.454ESTABI.12217	1.94921	0.0854416	0	0.073197	3.38869	2.27512	1.58685	2.42755	0.0438339	0	0.0375521	0.671385	0.468278	0.716367	0.0271287	0.716367
AAA.454ESTABI.5879	3.57897	0.795424	0.886027	0.973654	5.33316	2.86448	2.67579	3.8205	0.222249	0.247565	0.272049	0.537108	0.501726	0.716367	0.247288	0.716367
AAA.454ESTABI.21300	4.60354	1.1318	1.79667	2.16133	2.92801	3.14531	2.74224	2.09753	0.245854	0.390279	0.469493	1.07422	0.936556	0.716367	0.368542	0.716367
AAA.454ESTABI.10238	15.443	11.0223	9.97903	10.2584	14.545	10.579	10.9464	10.4195	0.713739	0.646183	0.664273	0.727333	0.752589	0.716367	0.674732	0.716367
AAA.454ESTABI.15432	81.3619	5.90248	4.81042	2.88285	152.188	90.2312	85.5776	109.081	0.0725459	0.0591238	0.0354324	0.592893	0.562315	0.716752	0.0557007	0.716752
AAA.454ESTABI.21180	85.814	8.45358	8.26639	10.4233	89.9038	80.0157	61.0721	64.4697	0.0985105	0.0963291	0.121464	0.890015	0.679305	0.717097	0.105434	0.717097
AAA.454ESTABI.10434	41.3384	24.6409	23.5677	24.6184	41.1007	42.6153	23.0104	29.4794	0.596076	0.570115	0.595533	1.03685	0.559856	0.717249	0.587242	0.717249
AAA.454ESTABI.14857	2.8675	1.87986	2.15278	2.2373	2.76445	2.24139	2.35404	1.98318	0.655575	0.75075	0.780227	0.81079	0.851541	0.717385	0.728851	0.717385
AAA.454ESTABI.12992	15.0075	0.100388	0.157562	0.0779118	18.6488	12.7541	15.0809	13.3894	0.00668918	0.0104989	0.00519153	0.68391	0.808681	0.717975	0.00745986	0.717975
AAA.454ESTABI.21407	7.59331	5.13948	5.90238	4.5782	7.38884	7.53271	4.19956	5.30608	0.676843	0.777314	0.602926	1.01947	0.568366	0.718121	0.685694	0.718121
AAA.454ESTABI.2389	3.18222	0.735736	0.626797	0.717346	4.95468	4.20376	2.23776	3.56096	0.231202	0.196969	0.225423	0.848442	0.451646	0.718706	0.217865	0.718706
AAA.454ESTABI.5602	22.4928	18.9027	13.7868	12.752	18.1754	17.4436	16.9858	13.0748	0.840388	0.612941	0.566938	0.95974	0.934552	0.719368	0.673422	0.719368
AAA.454ESTABI.22467	14.5018	4.92233	5.25338	4.8129	14.2569	14.4571	12.515	10.2562	0.339429	0.362257	0.331883	1.01405	0.877821	0.719389	0.344523	0.719389
AAA.454ESTABI.21848	24.8607	12.698	10.2426	12.0012	23.101	19.7037	21.5919	16.6231	0.510768	0.412	0.482738	0.852937	0.934675	0.719585	0.468502	0.719585
AAA.454ESTABI.2957	140.423	36.7848	34.1713	32.2097	49.8243	35.4213	32.6623	35.8656	0.261957	0.243346	0.229376	0.710925	0.655549	0.719842	0.244893	0.719842
AAA.454ESTABI.12818	8.01557	3.86483	1.83806	0.830764	14.9343	11.0883	14.8463	10.7557	0.482165	0.229311	0.103644	0.742472	0.994107	0.720198	0.271706	0.720198
AAA.454ESTABI.20828	13.7528	0.365816	0.2931	0.108643	17.4497	13.5438	11.5716	12.5867	0.0265994	0.0213121	0.0078997	0.776158	0.663136	0.721312	0.0186037	0.721312
AAA.454ESTABI.13570	19.7594	0.586617	0.336829	0.635027	20.7726	18.8331	13.1724	14.9856	0.0296879	0.0170465	0.0321379	0.906633	0.634123	0.72141	0.0262908	0.72141
AAA.454ESTABI.23263	6.4628	1.56747	0.781061	2.12325	3.84233	3.30668	3.05454	2.77314	0.242538	0.120855	0.328533	0.860593	0.79497	0.721733	0.230642	0.721733
AAA.454ESTABI.6096	46.0017	28.2351	28.3087	23.7527	52.3885	45.5983	33.9646	37.8191	0.613783	0.615383	0.516345	0.870387	0.648322	0.721897	0.581837	0.721897
AAA.454ESTABI.21589	5.97936	3.51094	2.96815	2.85983	7.05933	5.4813	7.76369	5.10048	0.587176	0.496399	0.478283	0.776463	1.09978	0.722516	0.520619	0.722516
AAA.454ESTABI.6082	4.30422	0.349744	1.55769	0.813634	7.5581	5.07909	5.94095	5.46223	0.0812559	0.361899	0.189031	0.672006	0.786038	0.722699	0.210729	0.722699
AAA.454ESTABI.14458	2.45307	1.37468	1.77972	1.39118	3.01527	1.76198	2.50179	2.17913	0.560389	0.725506	0.567117	0.584353	0.829706	0.722699	0.617671	0.722699
AAA.454ESTABI.1558	4.37192	0.0338185	0.122515	0.110596	7.24859	5.16293	4.93498	5.24097	0.0077354	0.0280233	0.0252968	0.712267	0.68082	0.723033	0.0203518	0.723033
AAA.454ESTABI.17049	42.672	21.7401	19.7523	16.6801	44.8706	44.0501	26.7197	32.4626	0.509471	0.462886	0.390892	0.981714	0.595483	0.723472	0.454417	0.723472
AAA.454ESTABI.14436	37.6623	0.420646	0.445277	0.78966	34.1574	22.3483	26.0951	24.7263	0.0111689	0.0118229	0.0209669	0.654274	0.763968	0.723892	0.0146529	0.723892
AAA.454ESTABI.3126	8.94106	1.02964	0.37991	1.31455	15.7729	13.2011	13.5979	11.4207	0.115159	0.0424905	0.147024	0.836945	0.862106	0.72407	0.101558	0.72407
AAA.454ESTABI.17115	14.7813	9.67924	9.82326	6.31028	16.9368	13.2627	10.4992	12.2652	0.654829	0.664573	0.42691	0.78307	0.619904	0.724174	0.582104	0.724174
AAA.454ESTABI.19549	58.4614	41.7732	38.1999	39.3558	48.7387	47.3321	52.8701	35.3272	0.714544	0.653421	0.673193	0.971141	1.08477	0.724829	0.680386	0.724829
AAA.454ESTABI.4074	1.71583	0.492816	0.157943	0.564354	2.1925	0.485505	0	1.58942	0.287218	0.0920508	0.328911	0.221439	0	0.724936	0.23606	0.724936
AAA.454ESTABI.11717	20.9644	8.427	9.15831	10.3916	23.3072	16.6485	22.6954	16.9032	0.401967	0.436851	0.495679	0.714306	0.973748	0.725237	0.444832	0.725237
AAA.454ESTABI.25022	7.56434	1.74356	1.48987	1.01481	7.24472	5.3862	6.58655	5.2543	0.230497	0.19696	0.134157	0.743466	0.909152	0.72526	0.187204	0.72526
AAA.454ESTABI.7358	8.10797	3.67975	5.13156	5.89172	7.36136	5.39139	5.31483	5.34091	0.453844	0.632903	0.726658	0.732389	0.72199	0.725533	0.604468	0.725533
AAA.454ESTABI.7458	6.94473	2.54281	4.64974	4.85568	7.9092	6.18606	3.8258	5.74184	0.36615	0.669535	0.69919	0.782134	0.483716	0.725969	0.578292	0.725969
AAA.454ESTABI.4388	1293.77	547.212	275.154	241.608	1089.78	1196.4	1029.61	791.254	0.422961	0.212677	0.186748	1.09783	0.944787	0.726068	0.274128	0.726068
AAA.454ESTABI.16669	34.3171	27.8644	25.0918	20.5928	31.6372	27.1108	34.72	22.9716	0.811968	0.731175	0.600074	0.856927	1.09744	0.726094	0.714405	0.726094
AAA.454ESTABI.19277	24.1621	10.4942	10.0609	8.62248	31.9158	19.507	15.9336	23.2122	0.434323	0.416391	0.35686	0.611202	0.49924	0.727295	0.402524	0.727295
AAA.454ESTABI.15592	8.32658	0.40506	0.911567	1.13281	12.2792	4.34787	6.88059	8.93104	0.0486466	0.109477	0.136047	0.354083	0.560344	0.727329	0.0980568	0.727329
AAA.454ESTABI.14288	54.58	26.767	28.0983	32.3142	45.0553	44.6901	44.7873	32.7812	0.490419	0.514809	0.592052	0.991895	0.994052	0.727577	0.532427	0.727577
AAA.454ESTABI.20085	5.45599	2.65616	3.49714	3.69211	5.30973	2.1795	2.13772	3.86486	0.486835	0.640972	0.676709	0.410473	0.402605	0.727883	0.601505	0.727883
AAA.454ESTABI.18750	8.50937	4.11759	3.59005	4.1984	6.32931	6.62141	6.02388	4.60764	0.483889	0.421894	0.493385	1.04615	0.951743	0.727984	0.466389	0.727984
AAA.454ESTABI.4790	14.5754	8.36797	6.95737	5.44722	14.8931	9.14844	10.9573	10.8494	0.574117	0.477338	0.373728	0.614272	0.735731	0.72848	0.475061	0.72848
AAA.454ESTABI.18970	13.601	8.16285	9.71419	7.23194	12.4312	10.7371	10.7805	9.0572	0.600164	0.714225	0.53172	0.863724	0.867215	0.728588	0.61537	0.728588
AAA.454ESTABI.9546	1.18496	0.823256	0.343249	0.183461	1.347	0.944546	0.70586	0.981653	0.694753	0.289671	0.154824	0.701224	0.524025	0.728772	0.37975	0.728772
AAA.454ESTABI.4879	10.914	0.45853	1.17141	1.13412	9.00286	8.11675	9.09847	6.56103	0.0420131	0.107331	0.103914	0.901574	1.01062	0.728772	0.0844195	0.728772
AAA.454ESTABI.8673	4.77196	0.552549	0.791208	0.384948	5.05464	2.36296	2.64876	3.68368	0.115791	0.165803	0.0806687	0.467483	0.524025	0.728772	0.120754	0.728772
AAA.454ESTABI.12629	6.80359	0.981235	1.88083	2.22595	8.67046	8.1893	4.07991	6.31878	0.144223	0.276446	0.327172	0.944506	0.470553	0.728772	0.249281	0.728772
AAA.454ESTABI.15980	188.501	136.044	120.815	111.2	183.093	191.764	166.872	133.541	0.721712	0.640922	0.589915	1.04736	0.911402	0.729358	0.65085	0.729358
AAA.454ESTABI.8095	26.723	0.670957	0.318491	0.252429	26.8297	19.68	16.3718	19.5849	0.0251079	0.0119183	0.00944614	0.733517	0.610213	0.72997	0.0154907	0.72997
AAA.454ESTABI.10637	8.07287	0.0512816	0.0980911	0.271091	12.4699	9.04573	8.44985	9.10339	0.00635234	0.0121507	0.0335806	0.725404	0.677619	0.730028	0.0173612	0.730028
AAA.454ESTABI.19483	36.2239	1.48668	1.34895	0.439679	37.5014	28.4335	37.0925	27.3812	0.0410413	0.0372391	0.0121378	0.758198	0.989097	0.730138	0.0301394	0.730138
AAA.454ESTABI.17103	28.7408	13.02	11.5983	13.306	23.829	19.9033	20.1314	17.4092	0.453014	0.403548	0.462965	0.835253	0.844827	0.730589	0.439842	0.730589
AAA.454ESTABI.20603	8.33172	7.51221	4.30031	4.27508	9.35018	8.36697	5.64932	6.83449	0.90164	0.516138	0.513109	0.894846	0.604193	0.730947	0.643629	0.730947
AAA.454ESTABI.8469	14.5585	1.83667	2.41243	2.33845	13.53	13.8066	11.905	9.88974	0.126157	0.165706	0.160624	1.02044	0.879893	0.730947	0.150829	0.730947
AAA.454ESTABI.17568	22.4552	14.2229	13.3094	14.189	23.9571	15.5416	24.9069	17.5153	0.633393	0.592709	0.631881	0.648726	1.03964	0.73111	0.619328	0.73111
AAA.454ESTABI.24286	7.98767	0.26964	0.269339	0.551552	9.31723	6.41783	7.71256	6.81417	0.033757	0.0337193	0.0690504	0.688813	0.827774	0.731352	0.0455089	0.731352
AAA.454ESTABI.12978	4.86424	0.18841	0	0	6.05599	3.87734	0	4.43262	0.0387338	0	0	0.640248	0	0.73194	0.0129113	0.73194
AAA.454ESTABI.7565	1.91551	0.664566	0.4153	0.0688016	1.71539	1.41207	0	1.25556	0.34694	0.21681	0.0359182	0.823176	0	0.73194	0.199889	0.73194
AAA.454ESTABI.21739	24.7101	15.4891	10.5046	12.791	21.463	22.5756	15.4095	15.7125	0.626834	0.425113	0.517644	1.05184	0.717956	0.732071	0.523197	0.732071
AAA.454ESTABI.16365	22.3662	5.07336	4.08352	3.64695	22.4595	19.0586	13.7125	16.4446	0.226832	0.182576	0.163056	0.848573	0.610543	0.73219	0.190821	0.73219
AAA.454ESTABI.5584	22.9798	13.4188	17.3797	12.9182	34.908	23.1763	32.304	25.5753	0.583941	0.756305	0.562155	0.663925	0.925406	0.732648	0.634134	0.732648
AAA.454ESTABI.24412	10.2832	0.470533	0.392592	1.70922	14.2974	15.5327	10.2358	10.4782	0.0457572	0.0381778	0.166214	1.0864	0.715922	0.732878	0.0833831	0.732878
AAA.454ESTABI.17392	8.32997	4.10008	4.13957	3.49508	8.74121	9.08864	6.10749	6.40696	0.492208	0.496949	0.419579	1.03975	0.6987	0.73296	0.469579	0.73296
AAA.454ESTABI.21779	4.99391	1.74046	1.59468	1.07167	4.96438	4.08022	3.37585	3.63977	0.348516	0.319326	0.214594	0.8219	0.680014	0.733178	0.294145	0.733178
AAA.454ESTABI.13970	22.1083	15.2553	14.3131	19.2093	18.991	14.6588	17.6521	13.9243	0.690026	0.647408	0.868872	0.77188	0.929497	0.733205	0.735435	0.733205
AAA.454ESTABI.23555	384.626	331.013	252.449	227.827	370.023	301.548	281.02	271.393	0.86061	0.656348	0.592334	0.814944	0.759466	0.733449	0.703097	0.733449
AAA.454ESTABI.22955	15.7542	3.33638	2.06322	1.19589	15.1437	14.6169	10.8532	11.1109	0.211778	0.130964	0.0759097	0.965214	0.716681	0.733702	0.13955	0.733702
AAA.454ESTABI.7043	4.85394	1.93569	2.46933	2.57641	6.2912	2.17556	2.84514	4.61625	0.398788	0.508727	0.530788	0.345809	0.452241	0.733763	0.479435	0.733763
AAA.454ESTABI.12289	4.97944	1.33399	0.496894	1.09143	6.3026	4.54062	1.62874	4.62462	0.267899	0.0997892	0.219187	0.720436	0.258423	0.733763	0.195625	0.733763
AAA.454ESTABI.23027	18.4847	14.7161	11.6977	10.3146	20.6645	19.5701	14.9844	15.1709	0.796125	0.632831	0.55801	0.94704	0.725127	0.73415	0.662322	0.73415
AAA.454ESTABI.9601	8.40183	2.69904	2.70302	1.74787	8.57944	5.3206	5.6133	6.29943	0.321244	0.321718	0.208035	0.620158	0.654274	0.734248	0.283665	0.734248
AAA.454ESTABI.21963	5.35386	0.893492	0.705346	1.08953	4.58998	3.42625	4.80083	3.37067	0.166887	0.131745	0.203504	0.746464	1.04594	0.734355	0.167379	0.734355
AAA.454ESTABI.20770	54.8206	31.1736	30.6081	26.0787	58.4107	55.4325	47.9921	42.8996	0.568646	0.558332	0.475711	0.949012	0.821631	0.734447	0.53423	0.734447
AAA.454ESTABI.12021	5.70085	0.143707	0.11821	0.0372894	8.16533	4.50688	4.51184	6.00074	0.025208	0.0207356	0.00654102	0.551954	0.552561	0.734905	0.0174949	0.734905
AAA.454ESTABI.9900	8.15881	2.90612	2.43342	2.56974	7.07747	5.89746	5.34641	5.20475	0.356194	0.298257	0.314965	0.833273	0.755413	0.735397	0.323139	0.735397
AAA.454ESTABI.6484	3.52433	1.01479	0.141488	0.520273	9.45884	3.44394	2.85962	6.95962	0.287937	0.040146	0.147623	0.364097	0.302322	0.735779	0.158569	0.735779
AAA.454ESTABI.19240	4.23935	1.51043	1.06175	1.13485	3.1977	3.49282	2.51351	2.3528	0.356289	0.250451	0.267695	1.09229	0.786038	0.735779	0.291478	0.735779
AAA.454ESTABI.18772	1521.16	994.402	961.259	826.139	1304.51	1118.32	1162.13	960.299	0.653715	0.631926	0.543099	0.857273	0.890858	0.736141	0.60958	0.736141
AAA.454ESTABI.23492	20.5272	10.9439	10.2203	8.68765	18.9637	20.2375	15.2973	13.9612	0.533143	0.497892	0.423227	1.06717	0.806663	0.736208	0.484754	0.736208
AAA.454ESTABI.16386	16.3598	7.93075	6.62658	5.59698	14.5453	10.5473	8.74812	10.7086	0.48477	0.405052	0.342117	0.725129	0.601438	0.736225	0.410646	0.736225
AAA.454ESTABI.10215	33.9735	23.7504	26.8449	20.4779	30.302	31.7231	20.5756	22.3165	0.699086	0.790171	0.602762	1.0469	0.679018	0.73647	0.697339	0.73647
AAA.454ESTABI.11823	4.26965	0	0.0953663	0	7.52495	5.27668	3.94326	5.5449	0	0.0223359	0	0.701224	0.524025	0.736869	0.00744529	0.736869
AAA.454ESTABI.4505	7.8238	4.19074	4.01125	4.3973	8.12772	7.1501	3.71706	5.99326	0.53564	0.512698	0.562041	0.879717	0.457331	0.737385	0.536793	0.737385
AAA.454ESTABI.7470	9.67374	4.51189	3.39439	2.88046	12.9128	11.7821	10.8429	9.52385	0.466406	0.350887	0.297761	0.912436	0.839703	0.737552	0.371685	0.737552
AAA.454ESTABI.17093	69.5794	48.0263	30.1715	21.879	73.8232	63.5615	63.5368	54.4643	0.690237	0.433627	0.314446	0.860997	0.860662	0.737766	0.479437	0.737766
AAA.454ESTABI.11960	13.183	0.211085	0.103125	0.137411	14.749	9.60121	12.9905	10.8817	0.0160119	0.00782258	0.0104233	0.650973	0.880772	0.737792	0.0114193	0.737792
AAA.454ESTABI.3049	39.9543	19.0619	22.2991	17.9868	36.48	27.8289	31.2856	26.9203	0.477092	0.558115	0.450184	0.762852	0.857609	0.737946	0.49513	0.737946
AAA.454ESTABI.20196	10.5211	1.95182	1.15205	1.19935	11.8119	9.49802	10.5393	8.7245	0.185514	0.109499	0.113994	0.804106	0.892259	0.73862	0.136336	0.73862
AAA.454ESTABI.22743	19.5578	8.23993	6.9864	7.58813	18.7744	19.0724	9.83824	13.8752	0.421311	0.357218	0.387984	1.01588	0.524025	0.739049	0.388838	0.739049
AAA.454ESTABI.16621	40.7564	20.675	18.707	23.5208	26.6658	23.3592	18.4757	19.7227	0.507282	0.458996	0.577107	0.875997	0.69286	0.739626	0.514461	0.739626
AAA.454ESTABI.3603	3.9092	0.296303	0.399332	0.361969	5.40758	4.62532	4.67095	4.00152	0.0757964	0.102152	0.0925942	0.855339	0.863778	0.739984	0.0901808	0.739984
AAA.454ESTABI.18847	2.99264	1.43457	1.1559	1.12599	3.20141	2.15109	2.71925	2.36931	0.479366	0.386246	0.376251	0.671919	0.84939	0.740084	0.413955	0.740084
AAA.454ESTABI.7895	5.39937	0	0.0626013	0.0843843	8.50709	3.27134	5.03315	6.29973	0	0.0115942	0.0156285	0.384542	0.591641	0.740526	0.00907424	0.740526
AAA.454ESTABI.24919	3.26937	2.16726	2.79083	1.94018	2.55605	2.60182	2.72208	1.89282	0.662899	0.853628	0.593442	1.01791	1.06495	0.740526	0.703323	0.740526
AAA.454ESTABI.21460	163.419	112.147	103.302	105.181	141.236	109.732	126.525	104.591	0.686249	0.632128	0.643629	0.776937	0.895838	0.740543	0.654002	0.740543
AAA.454ESTABI.5015	12.023	0.883484	0.931892	0.793016	10.0704	9.17559	6.35274	7.46056	0.0734827	0.0775089	0.0659581	0.911145	0.630833	0.740841	0.0723166	0.740841
AAA.454ESTABI.22875	10.5669	3.79677	3.50581	3.3191	10.4819	8.66576	8.75212	7.77119	0.359307	0.331772	0.314103	0.826735	0.834974	0.741391	0.335061	0.741391
AAA.454ESTABI.10560	20.2247	5.97316	6.0609	5.09964	15.2175	14.7655	8.15982	11.2835	0.295339	0.299678	0.252149	0.970298	0.536212	0.741483	0.282389	0.741483
AAA.454ESTABI.5889	1.0655	0.455565	0.0622429	0.0839012	3.00136	0.57399	3.28856	2.22708	0.427561	0.0584169	0.0787438	0.191243	1.09569	0.742022	0.188241	0.742022
AAA.454ESTABI.10687	3.56412	0.563023	0.539349	0.43788	4.61419	3.18936	2.17616	3.42995	0.15797	0.151327	0.122858	0.691206	0.471623	0.743347	0.144052	0.743347
AAA.454ESTABI.22648	69.7544	47.8104	37.3433	28.7658	58.4679	52.7842	53.0904	43.4723	0.685411	0.535355	0.412388	0.90279	0.908027	0.743524	0.544384	0.743524
AAA.454ESTABI.19084	19.432	15.8246	14.1443	12.5807	18.826	14.4595	15.4434	14.0102	0.814358	0.727889	0.647423	0.768061	0.820324	0.744195	0.72989	0.744195
AAA.454ESTABI.12834	57.4994	2.53791	2.14381	3.5685	52.468	49.9735	49.1507	39.0599	0.044138	0.0372841	0.0620615	0.952458	0.936775	0.744452	0.0478278	0.744452
AAA.454ESTABI.13031	5.31733	0.52269	0.310622	0.307195	5.59793	3.18276	4.5191	4.16782	0.0982995	0.0584169	0.0577724	0.56856	0.807282	0.744529	0.0714963	0.744529
AAA.454ESTABI.5848	2.61385	0	0.0610773	0	3.30215	2.44071	0.140303	2.45854	0	0.0233667	0	0.739128	0.0424885	0.744529	0.00778892	0.744529
AAA.454ESTABI.19069	17.2523	10.715	11.7918	12.1292	14.5307	9.14806	13.9506	10.8215	0.621072	0.68349	0.703046	0.629566	0.960075	0.74473	0.669203	0.74473
AAA.454ESTABI.9616	26.9935	11.8359	9.86876	6.05422	23.6612	25.6526	20.4892	17.635	0.438474	0.365598	0.224284	1.08416	0.865942	0.745311	0.342785	0.745311
AAA.454ESTABI.9419	1.87311	0.502104	1.02993	0.856177	2.89511	0.93698	0.350103	2.15857	0.268059	0.549851	0.457089	0.323642	0.120929	0.74559	0.425	0.74559
AAA.454ESTABI.13259	16.5052	0.556465	0.456998	1.31015	17.6735	12.7903	13.239	13.1772	0.0337144	0.0276881	0.0793781	0.723699	0.749087	0.74559	0.0469269	0.74559
AAA.454ESTABI.21136	14.0183	6.33154	5.4093	5.75468	12.0588	12.1457	12.9752	8.99661	0.451663	0.385874	0.410512	1.0072	1.07599	0.746059	0.416016	0.746059
AAA.454ESTABI.13402	2.9733	0	0	0.935822	5.0102	2.05655	2.4974	3.74035	0	0	0.314742	0.410473	0.498463	0.746547	0.104914	0.746547
AAA.454ESTABI.15186	9.34033	2.19452	2.33267	1.46878	8.13311	6.57251	6.54885	6.07174	0.234951	0.249742	0.157252	0.808118	0.805209	0.746547	0.213982	0.746547
AAA.454ESTABI.25010	3.96799	0.435937	0.238805	0.495338	3.9558	3.66552	1.25857	2.95495	0.109863	0.0601828	0.124834	0.926617	0.318158	0.746991	0.0982933	0.746991
AAA.454ESTABI.11894	18.9569	6.01598	8.49099	10.5956	18.1016	9.96618	16.0071	13.5269	0.317351	0.447911	0.558934	0.55057	0.884292	0.747276	0.441399	0.747276
AAA.454ESTABI.16915	29.2688	21.514	20.5177	18.3726	24.4429	15.4964	26.6701	18.2769	0.735048	0.70101	0.627721	0.633983	1.09112	0.74774	0.687927	0.74774
AAA.454ESTABI.18833	51.2068	32.4531	30.9418	26.7998	46.025	45.5012	41.6524	34.4282	0.633764	0.604252	0.523364	0.988619	0.904996	0.748033	0.587127	0.748033
AAA.454ESTABI.24447	24.0561	0.610399	0.469237	1.11302	27.147	21.5743	9.95799	20.3115	0.0253739	0.019506	0.0462676	0.79472	0.366818	0.748206	0.0303825	0.748206
AAA.454ESTABI.14834	42.456	21.3802	22.586	17.2681	43.6429	36.3569	39.7251	32.6613	0.503585	0.531985	0.406729	0.833054	0.910232	0.748376	0.480767	0.748376
AAA.454ESTABI.16463	225.319	124.419	160.614	182.767	215.335	200.375	190.39	161.218	0.552191	0.712827	0.811146	0.930526	0.884157	0.748685	0.692055	0.748685
AAA.454ESTABI.13362	6.98839	0.827482	0.535953	2.1376	9.2273	9.0861	8.17892	6.9106	0.118408	0.0766919	0.305878	0.984697	0.886383	0.748929	0.166993	0.748929
AAA.454ESTABI.23272	31.4834	19.0868	21.3538	19.564	34.069	28.08	22.6508	25.5168	0.606252	0.678255	0.621407	0.824211	0.664852	0.748975	0.635305	0.748975
AAA.454ESTABI.19126	7.82071	2.30817	1.63114	1.99061	10.8849	7.90778	9.04408	8.15412	0.295136	0.208566	0.254531	0.726493	0.830887	0.749125	0.252744	0.749125
AAA.454ESTABI.7259	4.05769	0.179863	0.0787044	0.196067	4.95805	4.25719	3.02233	3.71653	0.0443264	0.0193964	0.0483198	0.858642	0.60958	0.749594	0.0373475	0.749594
