# Supplementary material for: Defining the molecular profile of planarian pluripotent stem cells using a combinatorial RNA-seq, RNA interference and irradiation approach
Source: Genome Biol. 2012 Mar 22;13(3):R19. doi: 10.1186/gb-2012-13-3-r19 (PMC3439970; doi:10.1186/gb-2012-13-3-r19)
Supplement: Additional file 13 — List of 823 NB-expressed transcripts. [file gb-2012-13-3-r19-S13.xls]

## Sheet: overlapStable.rpkm
						RPKM	irradiated			RPKM	Smed-H2B(RNAi)			irradiated (rel.)			Smed-H2B(RNAi) (rel.)			irradiation	Smed-H2B(RNAi)
id	Seq. Description	Seq. Length	min. eValue	mean Similarity	KEGG orthology	non irrad	day 2	day 4	day 7	control (RNAi)	day 1	day 2	day 5	day 2	day 4	day 7	day 1	day 2	day 5	is	is
AAA.454ESTABI.11396	dna polymerase alpha catalytic subunit	154	5.97091e-09	0.645		4.32265	0	0	0	2.78521	1.30204	1.45952	0	0	0	0	0.467483	0.524025	0	0	0
AAA.454ESTABI.12036	---NA---	223				3.85181	0.279555	0.585027	0.216965	3.63312	1.79833	0.671946	0	0.0725776	0.151884	0.0563281	0.494982	0.18495	0	0.0935965	0
AAA.454ESTABI.12063	---NA---	289				0.743039	0	0	0	1.64907	0.346909	0	0	0	0	0	0.210367	0	0	0	0
AAA.454ESTABI.12341	minichromosome maintenance complex component 8	1121	4.14103e-48	0.7025	K10737	1.18767	0	0.0952318	0	1.02033	0.268306	0	0	0	0.0801837	0	0.262959	0	0	0.0267279	0
AAA.454ESTABI.12904	protein timeless homolog	920	8.23568e-19	0.524	K03155	1.40047	0.030694	0	0.0477872	2.53831	1.19872	0.570059	0	0.021917	0	0.0341223	0.472253	0.224582	0	0.0186798	0
AAA.454ESTABI.13727	exonuclease 1	384	6.68072e-34	0.689	K10746	3.01976	0	0	0.22898	2.48219	1.30543	1.17066	0	0	0	0.0758274	0.525918	0.471623	0	0.0252758	0
AAA.454ESTABI.14558	---NA---	817				2.94378	0.0345636	0	0	2.39165	1.22713	0.641927	0	0.0117412	0	0	0.513091	0.268403	0	0.00391374	0
AAA.454ESTABI.2007	---NA---	231				2.32401	0.122244	0.141192	0	1.85681	1.30204	0.324338	0	0.0526007	0.0607535	0	0.701224	0.174675	0	0.0377847	0
AAA.454ESTABI.24137	viral a-type inclusion protein	570	2.88575e-06	0.4755		1.1302	0	0	0	2.00665	1.23122	0.131442	0	0	0	0	0.613571	0.0655031	0	0	0
AAA.454ESTABI.25039	loc403373 protein	356	1.97898e-07	0.581667		1.44767	0	0	0.135908	2.67742	0	0	0	0	0	0.0938802	0	0	0	0.0312934	0
AAA.454ESTABI.8821	small subunit processome homolog	568	8.39014e-43	0.6465	K06961	1.02076	0	0	0	0.83905	0.176509	0	0	0	0	0	0.210367	0	0	0	0
AAA.454ESTABI.12301	dna topoisomerase 2-binding protein 1	2403	1.55954e-14	0.4295	K10728	1.93023	0.174279	0.131423	0.228741	54.421	1.29337	1.55893	0.940925	0.0902894	0.0680867	0.118505	0.023766	0.0286457	0.0172897	0.0922936	0.0172897
AAA.454ESTABI.15633	---NA---	848				14.8899	0	0	0	12.7013	9.22174	4.32922	0.258031	0	0	0	0.726046	0.340848	0.0203153	0	0.0203153
AAA.454ESTABI.6691	transcript antisense to ribosomal rna protein	356	6.56004e-22	0.577778		5.67005	0.938422	0.45808	0.259403	175.772	7.32213	5.26138	3.68782	0.165505	0.0807893	0.0457496	0.0416569	0.0299329	0.0209806	0.0973479	0.0209806
AAA.454ESTABI.5169	---NA---	916				2.69595	0.0988855	0.0760754	0	3.22576	1.09451	0.899718	0.0796254	0.0366793	0.0282184	0	0.339302	0.278917	0.0246842	0.0216326	0.0246842
AAA.454ESTABI.10841	---NA---	646				4.32136	0	0	0	3.76248	2.17275	1.27576	0.112905	0	0	0	0.577479	0.339075	0.0300083	0	0.0300083
AAA.454ESTABI.6219	---NA---	276				18.5951	0.102313	0	0	15.7133	7.62824	8.41515	0.528528	0.00550216	0	0	0.485463	0.535542	0.0336356	0.00183405	0.0336356
AAA.454ESTABI.6281	dutp pyrophosphatase	524	4.22274e-69	0.812	K01520	19.6297	0.280641	0.186729	0.0839012	23.2833	15.689	4.43241	0.835155	0.0142968	0.00951256	0.0042742	0.673832	0.190369	0.0358692	0.00936118	0.0358692
AAA.454ESTABI.22202	dna repair protein rad51 homolog 1	1073	0	0.9075	K04482	7.48482	0.348597	0.316418	0.204866	7.50625	5.79303	2.51369	0.271899	0.0465738	0.0422746	0.0273708	0.771761	0.33488	0.036223	0.0387398	0.036223
AAA.454ESTABI.7927	---NA---	470				8.17833	0.325361	0.208183	0.196484	8.4162	6.61269	3.50699	0.310369	0.0397834	0.0254554	0.0240249	0.785709	0.416695	0.0368776	0.0297546	0.0368776
AAA.454ESTABI.4554	---NA---	722				298.195	1.88334	1.34308	0.645645	38.8129	14.858	20.9616	1.51531	0.00631579	0.00450403	0.00216518	0.382811	0.540067	0.0390413	0.00432833	0.0390413
AAA.454ESTABI.14974	dna replication licensing factor mcm4	1006	1.21955e-146	0.773	K02212	12.2525	0.0561401	0.0692694	0.087404	10.6591	9.96589	8.86254	0.435011	0.00458194	0.00565351	0.00713359	0.934965	0.831453	0.0408112	0.00578968	0.0408112
AAA.454ESTABI.8493	---NA---	641				6.2981	0.467981	0.508819	0.425309	4.90707	2.81532	2.92207	0.227572	0.0743052	0.0807893	0.0675298	0.573729	0.595483	0.0463764	0.0742081	0.0463764
AAA.454ESTABI.13091	wee1-like protein kinase	1174	3.2281e-26	0.456	K06632	2.14007	0.0240532	0.0315756	0.0748964	2.51686	1.36636	0.319089	0.124254	0.0112395	0.0147545	0.0349973	0.542883	0.12678	0.0493684	0.0203304	0.0493684
AAA.454ESTABI.10672	---NA---	571				7.37105	0.168902	0.17916	0.0769951	7.59524	3.33604	0.787271	0.383206	0.0229142	0.0243059	0.0104456	0.439228	0.103653	0.0504534	0.0192219	0.0504534
AAA.454ESTABI.7018	---NA---	558				10.429	0.567181	0.932635	0.236367	7.68678	3.41376	2.28257	0.392133	0.0543847	0.0894267	0.0226643	0.444109	0.296948	0.051014	0.0554919	0.051014
AAA.454ESTABI.5305	werner syndrome atp-dependent helicase	504	1.16376e-12	0.5625	K10900	2.21555	0.0560287	0.202977	0	2.74223	0.994611	0.743274	0.144716	0.0252888	0.0916145	0	0.362702	0.271047	0.0527731	0.0389678	0.0527731
AAA.454ESTABI.12073	probable histone-lysine n-methyltransferase nsd2	937	1.08509e-47	0.516	K11424	5.31689	0.0602742	0.183549	0.0469202	6.66297	1.17697	1.67915	0.389204	0.0113364	0.0345219	0.00882474	0.176644	0.252012	0.058413	0.0182276	0.058413
AAA.454ESTABI.10533	---NA---	561				6.58377	0.0607884	0	0	6.37139	4.28906	4.94138	0.390037	0.00923305	0	0	0.673175	0.775557	0.0612168	0.00307768	0.0612168
AAA.454ESTABI.19229	protein	1854	6.43363e-20	0.5725		3.61372	0.237955	0.0527755	0.0948527	3.11037	1.78451	2.18219	0.196701	0.0658476	0.0146042	0.0262479	0.573729	0.701587	0.0632405	0.0355666	0.0632405
AAA.454ESTABI.15613	prkr-interacting protein 1 homolog	412	6.79093e-22	0.7035		9.59025	0.13708	0.0791633	0.117435	8.32859	5.59686	3.63699	0.531093	0.0142937	0.00825456	0.0122452	0.672006	0.436688	0.0637675	0.0115978	0.0637675
AAA.454ESTABI.14985	dna replication licensing factor mcm5	1715	0	0.7985	K02209	13.8234	0.244194	0.395937	0.266658	11.6436	6.37201	4.67443	0.765518	0.0176653	0.0286426	0.0192903	0.547256	0.401461	0.065746	0.0218661	0.065746
AAA.454ESTABI.22122	proliferating cell nuclear antigen	888	3.22859e-135	0.8255	K04802	47.1554	0.0768069	0.110187	0.148528	43.2035	26.0803	16.6212	2.87476	0.00162881	0.00233667	0.00314975	0.603662	0.384719	0.06654	0.00237174	0.06654
AAA.454ESTABI.20642	piwi-like protein 1	2592	0	0.5905	K02156	172.636	0.926685	0.527382	0.819441	160.644	107.877	87.0043	10.721	0.00536787	0.00305488	0.00474665	0.671528	0.541599	0.066738	0.0043898	0.066738
AAA.454ESTABI.20533	dna replication licensing factor mcm2	2728	0	0.7395	K02540	10.8707	0.0642575	0.0358672	0.114431	9.0669	5.65966	5.6576	0.614937	0.00591106	0.00329943	0.0105265	0.624211	0.623984	0.0678221	0.00657901	0.0678221
AAA.454ESTABI.17359	cell division cycle 2	763	4.33377e-50	0.582	K02087	6.33239	0.815631	1.40102	0.7204	5.37168	3.94195	3.63318	0.382369	0.128803	0.221248	0.113764	0.733839	0.676358	0.0711824	0.154605	0.0711824
AAA.454ESTABI.22759	dna replication licensing factor mcm3	2431	0	0.747	K02541	23.1787	0.27726	0.198824	0.166399	12.4487	6.35111	8.50616	0.900084	0.0119619	0.00857788	0.00717897	0.510182	0.683296	0.0723033	0.00923958	0.0723033
AAA.454ESTABI.5853	---NA---	769				2.2898	0.073442	0.175443	0.377502	14.316	8.2135	6.33281	1.04331	0.0320736	0.0766194	0.164863	0.573729	0.442359	0.0728772	0.0911853	0.0728772
AAA.454ESTABI.6924	---NA---	598				1.72365	0.615686	0.396682	0.54419	1.67361	1.50888	0.125288	0.121968	0.357199	0.230141	0.315719	0.901574	0.0748607	0.0728772	0.30102	0.0728772
AAA.454ESTABI.9385	gag-pol polyprotein	843	1.20423e-13	0.5245		3.56623	0	0	0	4.69231	1.78393	2.66626	0.346082	0	0	0	0.380182	0.56822	0.0737552	0	0.0737552
AAA.454ESTABI.12484	---NA---	810				2.57156	0	0	0	2.41232	1.11396	0.647474	0.180091	0	0	0	0.461782	0.268403	0.0746547	0	0.0746547
AAA.454ESTABI.12461	ataxia telangiectasia mutated	1137	3.52356e-55	0.651	K04728	2.24748	0.932095	0.48639	0.711549	2.51494	2.55712	0.658945	0.192445	0.414729	0.216416	0.316599	1.01677	0.262013	0.076521	0.315915	0.076521
AAA.454ESTABI.5307	---NA---	703				4.94845	0.145529	0.0991252	0	5.42339	4.99145	0.852597	0.415003	0.029409	0.0200316	0	0.920356	0.157208	0.076521	0.0164802	0.076521
AAA.454ESTABI.6781	eukaryotic translation initiation factor 1b	427	2.07694e-35	0.764	K03113	5.23016	0.570255	0.500022	0.32958	6.69668	6.10463	1.57915	0.512437	0.109032	0.0956037	0.0630153	0.911591	0.235811	0.076521	0.089217	0.076521
AAA.454ESTABI.22259	kinesin family member 20a	2664	3.07841e-64	0.562	K10402	2.44241	0.0742001	0.0784741	0.051168	1.77108	0.752679	0.646849	0.136893	0.0303799	0.0321299	0.0209498	0.424984	0.36523	0.077294	0.0278199	0.077294
AAA.454ESTABI.16888	serine threonine-protein kinase	943	7.73416e-62	0.6285	K08850	6.01176	0.389289	0.286141	0.233108	6.97434	4.14636	4.29034	0.541419	0.0647546	0.0475969	0.0387754	0.594516	0.61516	0.07763	0.0503756	0.07763
AAA.454ESTABI.13429	beta- -galactosyl-o-glycosyl-glycoprotein beta- -n-acetylglucosaminyltransferase	676	9.68049e-47	0.493	K00727	2.41422	0.527297	0.309253	0.4229	2.7495	0.889854	0.77582	0.215789	0.218413	0.128097	0.175171	0.323642	0.282167	0.0784831	0.173894	0.0784831
AAA.454ESTABI.24776	dna polymerase delta catalytic subunit	543	1.19445e-89	0.8605	K02327	2.21461	0	0	0	1.66759	1.47708	0.68989	0.134322	0	0	0	0.885757	0.413704	0.0805485	0	0.0805485
AAA.454ESTABI.18784	tnf receptor-associated factor 6	1470	8.61226e-10	0.468	K03175	13.7023	0.0463976	0.069592	0.221378	12.028	7.0248	8.15478	0.992338	0.00338611	0.00507884	0.0161562	0.584038	0.677984	0.0825025	0.00820705	0.0825025
AAA.454ESTABI.20654	alpha 1a	1556	0	0.9495	K07374	299.736	2.90896	2.34496	3.46469	261.782	165.011	139.155	21.7967	0.00970505	0.00782341	0.0115591	0.630339	0.531566	0.0832626	0.00969585	0.0832626
AAA.454ESTABI.4687	cell division control protein 6 homolog	633	3.72365e-17	0.5565	K02213	2.06936	0.152359	0.0515249	0.145888	1.3552	0.950302	0.23672	0.115224	0.073626	0.024899	0.0704994	0.701224	0.174675	0.0850234	0.0563415	0.0850234
AAA.454ESTABI.5394	serine threonine kinase 33	1038	1.53022e-47	0.57	K08813	7.11657	0.31055	0.509942	0.173676	5.78508	3.76688	2.74281	0.491867	0.0436376	0.0716556	0.0244045	0.651137	0.474118	0.0850234	0.0465659	0.0850234
AAA.454ESTABI.23811	---NA---	1195				4.2768	0	0.0583138	0.0367901	4.26729	3.69147	2.63324	0.36621	0	0.0136349	0.00860227	0.865061	0.617076	0.085818	0.0074124	0.085818
AAA.454ESTABI.15815	---NA---	1139				1.22546	0.0247923	0	0.0424787	1.42263	0.704174	0.920903	0.128072	0.020231	0	0.0346635	0.494982	0.647325	0.0900248	0.0182982	0.0900248
AAA.454ESTABI.24981	histone -like isoform 1	542	0.00069176	0.7	K11253	2.97147	0	0	0.259651	2.98962	1.10985	0.55293	0.26914	0	0	0.0873812	0.371236	0.18495	0.0900248	0.0291271	0.0900248
AAA.454ESTABI.19819	dna excision repair protein ercc-6-like	3279	1.54649e-164	0.606		4.67591	0.0638599	0.0226104	0.0415711	5.30503	2.20143	2.2849	0.48936	0.0136572	0.00483551	0.00889048	0.414971	0.430706	0.0922445	0.00912774	0.0922445
AAA.454ESTABI.8973	---NA---	1133				2.23646	0.134969	0.0327182	0.0427036	2.06111	0.619416	0.396763	0.193125	0.0603493	0.0146295	0.0190943	0.300525	0.192499	0.0936992	0.0313577	0.0936992
AAA.454ESTABI.22220	lamin c	1693	2.1744e-38	0.4395	K07611	27.1182	0.0972519	0.0218959	0.0259682	27.953	20.0751	21.2862	2.62797	0.00358623	0.000807426	0.000957596	0.718172	0.761499	0.0940138	0.00178375	0.0940138
AAA.454ESTABI.19428	---NA---	1192				4.23351	0.123369	0.0621976	0.0774727	2.5988	1.76627	2.13704	0.244754	0.0291411	0.0146917	0.0182998	0.679648	0.822316	0.0941797	0.0207109	0.0941797
AAA.454ESTABI.23704	---NA---	1455				11.2904	0.287831	0.14368	0.241728	8.84376	7.57955	7.46645	0.852183	0.0254935	0.0127259	0.0214101	0.857052	0.844263	0.0963598	0.0198765	0.0963598
AAA.454ESTABI.17969	---NA---	1827				0.470144	0.17061	0.195585	0.156475	0.808647	0.548751	0.205041	0.0798433	0.362888	0.416011	0.332824	0.678604	0.253561	0.0987368	0.370574	0.0987368
AAA.454ESTABI.3359	---NA---	655				2.42605	0	0	0	2.18281	1.37757	0.915078	0.222708	0	0	0	0.631102	0.41922	0.102028	0	0.102028
AAA.454ESTABI.25004	dna polymerase alpha catalytic subunit	439	8.37402e-36	0.682	K02320	5.4296	0.206331	0	0.300439	4.6681	3.19726	1.36532	0.498429	0.0380011	0	0.0553335	0.684916	0.292479	0.106774	0.0311115	0.106774
AAA.454ESTABI.21683	cell division cycle 45-like	1446	2.45773e-79	0.5415	K06628	1.70781	0.211507	0.173291	0.158132	2.34005	1.17868	0.932639	0.252202	0.123847	0.10147	0.0925936	0.503696	0.398554	0.107776	0.10597	0.107776
AAA.454ESTABI.9185	---NA---	456				5.98065	0.969844	0.673028	0.916169	4.38955	2.19861	0.492908	0.479848	0.162164	0.112534	0.153189	0.500874	0.112291	0.109316	0.142629	0.109316
AAA.454ESTABI.15380	importin subunit alpha-2	1610	4.30674e-112	0.595	K15043	22.5942	1.15367	0.796579	1.10065	19.0632	15.1942	11.5408	2.08391	0.0510606	0.0352559	0.048714	0.797043	0.605396	0.109316	0.0450101	0.109316
AAA.454ESTABI.12286	cdc16-prov partial	584	9.74993e-07	0.554545		3.27255	0.203455	0.246275	0.158129	4.48834	2.23174	0.384873	0.499567	0.0621701	0.0752547	0.0483198	0.497232	0.0857496	0.111303	0.0619149	0.111303
AAA.454ESTABI.19916	polo-like kinase 1	1210	4.02593e-96	0.638	K06631	22.5386	3.61924	1.90169	2.29307	18.9057	16.8199	16.9658	2.10974	0.160579	0.0843745	0.10174	0.889678	0.897393	0.111593	0.115564	0.111593
AAA.454ESTABI.20794	cytidine deoxycytidylate deaminase family protein	845	1.4338e-64	0.7395	K01493	15.2731	1.5745	0.610599	0.322631	15.7356	14.3563	10.3738	1.81263	0.103089	0.0399787	0.0211241	0.912345	0.659257	0.115193	0.0547308	0.115193
AAA.454ESTABI.5694	---NA---	819				13.8177	0.103438	0.249818	0.107361	9.25229	6.12069	1.55516	1.06867	0.00748587	0.0180795	0.00776979	0.661532	0.168084	0.115503	0.0111117	0.115503
AAA.454ESTABI.19972	armadillo repeat-containing protein 1-like	1077	2.68553e-13	0.4655		6.24077	0	0	0	5.75259	3.72356	2.50436	0.677222	0	0	0	0.647284	0.435344	0.117725	0	0.117725
AAA.454ESTABI.15741	arginine serine-rich	517	1.16454e-07	0.571053		3.44744	0.175201	0.0630856	0.51877	4.70127	1.74528	1.01442	0.564308	0.0508207	0.0182993	0.15048	0.371236	0.215775	0.120033	0.0731999	0.120033
AAA.454ESTABI.24479	baculoviral iap repeat-containing 5	590	1.99186e-13	0.5895	K08731	3.42125	0.0478618	0.0628301	0	5.08891	5.09781	1.77781	0.618109	0.0139895	0.0183646	0	1.00175	0.34935	0.121462	0.0107847	0.121462
AAA.454ESTABI.19806	---NA---	1125				3.20676	0.211231	0.214818	0.0820866	2.66885	2.0497	1.06556	0.324164	0.0658707	0.0669892	0.025598	0.768007	0.399257	0.121462	0.0528193	0.121462
AAA.454ESTABI.22398	---NA---	1286				4.42501	0.484764	0.513049	0.42055	3.66885	1.71512	2.38865	0.453728	0.109551	0.115943	0.0950394	0.467483	0.651062	0.12367	0.106844	0.12367
AAA.454ESTABI.11788	dna mismatch repair protein msh6	1197	0	0.617	K08737	2.58332	0	0.0582164	0	1.95091	1.59138	1.62738	0.243732	0	0.0225355	0	0.81571	0.834162	0.124932	0.00751184	0.124932
AAA.454ESTABI.5746	---NA---	469				0.824155	0.0602099	0	0	1.21939	0.641302	0.319497	0.155516	0.0730565	0	0	0.525918	0.262013	0.127535	0.0243522	0.127535
AAA.454ESTABI.24890	dna replication licensing factor mcm4	823	1.03256e-49	0.6285	K02212	10.0455	0	0.118889	0.0587888	11.0025	4.99457	4.9159	1.41797	0	0.0118351	0.00585227	0.45395	0.4468	0.128878	0.00589579	0.128878
AAA.454ESTABI.20050	---NA---	2279				6.17172	0.114089	0.0448882	0.057873	4.64242	3.21139	2.367	0.640077	0.0184858	0.00727321	0.00937713	0.691748	0.509862	0.137876	0.0117121	0.137876
AAA.454ESTABI.23902	exonuclease 1	810	2.01592e-43	0.6125	K10746	1.48461	0	0	0	1.94162	1.36151	0	0.270136	0	0	0	0.701224	0	0.139129	0	0.139129
AAA.454ESTABI.19439	dna primase small subunit	1139	9.64323e-122	0.6215	K02684	3.95918	0.178694	0.240813	0	3.55657	2.28857	1.38135	0.512287	0.0451342	0.0608239	0	0.643476	0.388395	0.14404	0.0353194	0.14404
AAA.454ESTABI.20451	---NA---	680				2.08422	0	0.0479636	0	1.47179	1.32693	0	0.21452	0	0.0230127	0	0.901574	0	0.145754	0.0076709	0.145754
AAA.454ESTABI.19687	---NA---	837				1.18016	0.134951	0.155868	0.173416	1.19572	0.958249	0.447563	0.174282	0.114349	0.132073	0.146943	0.801399	0.374304	0.145754	0.131122	0.145754
AAA.454ESTABI.20611	---NA---	746				2.64825	0.12142	0.143103	0	3.32201	1.20953	0.401727	0.488853	0.0458491	0.0540369	0	0.364097	0.120929	0.147156	0.0332953	0.147156
AAA.454ESTABI.12382	cell cycle checkpoint control protein rad9a	472	5.3606e-11	0.601		1.36486	0.0722506	0.157075	0	1.0097	0.849634	0.158733	0.154527	0.0529362	0.115085	0	0.841469	0.157208	0.153042	0.0560071	0.153042
AAA.454ESTABI.9188	---NA---	1050				1.39069	0.0649567	0	0.0837413	2.67793	0.668379	0.642189	0.416782	0.0467084	0	0.0602159	0.249588	0.239808	0.155636	0.0356414	0.155636
AAA.454ESTABI.20032	---NA---	720				566.223	84.8042	64.6825	54.32	585.664	472.321	355.151	91.2723	0.149772	0.114235	0.095934	0.806471	0.606407	0.155844	0.11998	0.155844
AAA.454ESTABI.498	---NA---	446				24.9405	2.19942	1.04377	0.512688	27.0347	14.3866	14.4468	4.25192	0.0881868	0.0418506	0.0205565	0.532154	0.534381	0.157276	0.050198	0.157276
AAA.454ESTABI.6618	chromosome-associated kinesin kif4a	459	0.000160007	0.51		4.49126	0	0.080762	0.0957826	5.91832	2.40267	0.652915	0.953423	0	0.017982	0.0213265	0.405972	0.110321	0.161097	0.0131028	0.161097
AAA.454ESTABI.25005	dna polymerase alpha catalytic subunit	501	5.50363e-32	0.5625	K02320	4.80054	0.0563642	0.0651004	0.175506	3.61478	1.40079	0.747725	0.58233	0.0117412	0.0135611	0.0365596	0.387519	0.206852	0.161097	0.0206206	0.161097
AAA.454ESTABI.20699	ribonucleases p mrp protein subunit pop1-like	1581	4.32608e-11	0.4375	K01164	6.68256	2.3689	1.59139	1.66331	5.63697	3.80481	3.50679	0.922667	0.35449	0.238141	0.248903	0.674975	0.622105	0.163681	0.280511	0.163681
AAA.454ESTABI.21074	replication factor c subunit 2	1047	2.77899e-162	0.84	K10755	13.434	4.35572	4.94922	3.86822	14.7025	6.89445	8.44393	2.43819	0.324232	0.368411	0.287944	0.46893	0.574319	0.165835	0.326862	0.165835
AAA.454ESTABI.14830	---NA---	1133				7.44856	0.165068	0.217233	0.368732	6.09922	2.56615	3.10797	1.03	0.0221611	0.0291644	0.0495038	0.420734	0.509569	0.168874	0.0336098	0.168874
AAA.454ESTABI.9599	---NA---	627				0.23974	0	0	0	0.684086	0	0.119493	0.116327	0	0	0	0	0.174675	0.170047	0	0.170047
AAA.454ESTABI.13269	telomerase reverse transcriptase subunit isoform 3	558	8.13461e-55	0.78		0.53877	0	0	0	0.768678	0.359344	0	0.130711	0	0	0	0.467483	0	0.170047	0	0.170047
AAA.454ESTABI.13503	nf-kappa-b inhibitor-like protein 2	750	2.51048e-18	0.5205	K09257	2.80591	0.158423	0.235253	0.55703	2.85948	1.20308	0.399584	0.486246	0.0564606	0.0838419	0.19852	0.420734	0.13974	0.170047	0.112941	0.170047
AAA.454ESTABI.4963	---NA---	711				1.90274	0.0397165	0.143882	0.0680495	1.20653	0.564033	0.737629	0.205167	0.0208733	0.0756183	0.0357639	0.467483	0.611363	0.170047	0.0440852	0.170047
AAA.454ESTABI.21413	cyclin b	1330	3.43648e-21	0.4735	K05868	7.73381	0.446683	0.5139	0.439693	8.99411	5.27668	6.19656	1.53551	0.0577572	0.0664485	0.0568534	0.586681	0.688957	0.170724	0.060353	0.170724
AAA.454ESTABI.7331	viral a-type inclusion protein	543	2.38327e-08	0.496		8.34434	0.114808	0	0	8.60126	4.61588	2.20765	1.47754	0.0137588	0	0	0.536651	0.256665	0.171782	0.00458626	0.171782
AAA.454ESTABI.14147	retinoblastoma-binding protein 4	1014	1.10065e-102	0.691	K10752	6.56498	0.657866	0.274892	0.182145	6.251	5.83348	2.9555	1.07895	0.100208	0.0418725	0.0277449	0.933208	0.472805	0.172604	0.0566086	0.172604
AAA.454ESTABI.24136	atp-dependent rna helicase ddx11-like protein 8-like	740	1.21015e-20	0.5035	K11273	2.40855	0.22896	0	0	2.2541	0.270964	0.50623	0.394253	0.0950615	0	0	0.12021	0.224582	0.174905	0.0316872	0.174905
AAA.454ESTABI.21612	origin recognition complex subunit 3	1380	1.43982e-19	0.496	K02605	2.83206	0.147488	0.211669	0.105181	2.10662	0.799149	1.03153	0.369969	0.052078	0.0747405	0.0371394	0.379351	0.489663	0.175622	0.0546526	0.175622
AAA.454ESTABI.19480	cell division control protein 2 homolog	1009	5.1985e-67	0.685	K02087	5.08647	0	0	0	4.91222	3.57705	2.74739	0.867435	0	0	0	0.728194	0.559296	0.176587	0	0.176587
AAA.454ESTABI.2949	upf0544 protein c5orf45-like protein	495	2.49562e-06	0.62875		5.07563	0.182988	0.140778	0.195488	5.77673	3.03809	1.66493	1.03143	0.0360523	0.027736	0.038515	0.525918	0.288214	0.178549	0.0341011	0.178549
AAA.454ESTABI.19828	tnf receptor-associated factor 4	952	2.18415e-07	0.502		4.55642	0	0.0389388	0.0923618	3.75457	2.31686	1.88879	0.689529	0	0.00854592	0.0202707	0.617077	0.503064	0.18365	0.00960554	0.18365
AAA.454ESTABI.8650	heat shock protein 60	787	4.96468e-44	0.706	K04077	9.57727	7.32211	5.90605	6.72184	7.02456	5.7326	4.47438	1.29748	0.76453	0.616673	0.701854	0.81608	0.636962	0.184706	0.694352	0.184706
AAA.454ESTABI.11721	chorion-specific transcription factor gcma	1231	1.86149e-51	0.6945		1.08154	0	0.0301135	0	0.619438	0.407217	0.304314	0.1185	0	0.0278432	0	0.657397	0.491274	0.191303	0.00928106	0.191303
AAA.454ESTABI.24219	zinc finger rad18 domain-containing protein c1orf124	319	1.1722e-22	0.694		1.41364	0.265565	0	0	2.39037	0.314285	0.234865	0.457284	0.18786	0	0	0.131479	0.0982547	0.191303	0.0626199	0.191303
AAA.454ESTABI.23216	no poles	1215	8.12751e-10	0.591	K11985	1.46694	0.172343	0.0268438	0.0361845	1.56899	1.32025	0.678306	0.300152	0.117485	0.0182993	0.0246667	0.841469	0.432321	0.191303	0.0534837	0.191303
AAA.454ESTABI.13740	endonuclease iii-like protein 1-like	1066	7.20733e-35	0.779	K10773	2.94107	0.657766	0.196112	0.132017	2.81656	2.63339	1.19482	0.547368	0.223649	0.0666805	0.0448876	0.934965	0.424211	0.194339	0.111739	0.194339
AAA.454ESTABI.5073	---NA---	395				19.8429	6.2536	4.08379	5.92251	16.0469	11.9293	9.29412	3.13905	0.315156	0.205806	0.29847	0.743403	0.579186	0.195618	0.273144	0.195618
AAA.454ESTABI.14976	histone rna hairpin-binding protein	1054	2.04365e-30	0.5565		6.86592	0.725426	0.956552	0.650832	7.32505	4.09017	4.19393	1.4532	0.105656	0.139319	0.0947917	0.558382	0.572546	0.198388	0.113256	0.198388
AAA.454ESTABI.12690	beta transducin	1575	2.65792e-61	0.4585	K14556	6.63984	0.650546	0.761551	1.0331	3.72186	2.80083	2.28334	0.740946	0.097976	0.114694	0.155591	0.752533	0.613493	0.199079	0.122754	0.199079
AAA.454ESTABI.20148	structural maintenance of chromosomes 2	3465	0	0.5955	K06674	7.33766	0.76994	0.600763	0.612984	7.46849	4.39799	4.17314	1.49452	0.10493	0.0818738	0.0835394	0.588873	0.558767	0.20011	0.0901144	0.20011
AAA.454ESTABI.24945	---NA---	646				2.06096	0.227641	0.201952	0.285905	2.80341	1.70716	0.811848	0.564527	0.110454	0.0979896	0.138725	0.608958	0.289593	0.201371	0.115723	0.201371
AAA.454ESTABI.15734	histone	501	3.71298e-52	0.9195	K11251	38.4043	2.48865	1.5389	1.82562	30.9159	29.6168	29.3108	6.26005	0.0648014	0.0400711	0.0475369	0.95798	0.948082	0.202486	0.0508031	0.202486
AAA.454ESTABI.15809	---NA---	1656				16.2869	1.60878	0.870238	1.10997	14.2744	10.4131	9.54622	2.95095	0.0987775	0.0534317	0.068151	0.729499	0.668766	0.20673	0.0734534	0.20673
AAA.454ESTABI.4640	---NA---	481				1.83041	0.30573	0.357558	0	2.17978	1.45904	0.623052	0.454907	0.167028	0.195343	0	0.66935	0.285832	0.208694	0.12079	0.208694
AAA.454ESTABI.3461	zinc finger protein 106 homolog	1153	3.74649e-15	0.521		4.95407	1.59756	0.927131	1.25103	5.45608	5.65195	3.76884	1.13865	0.322474	0.187145	0.252525	1.0359	0.69076	0.208694	0.254048	0.208694
AAA.454ESTABI.24727	brca1 interacting protein c-terminal helicase 1	573	1.58615e-26	0.6015	K15362	1.574	0	0.227681	0.0767264	2.41201	1.22478	0.392262	0.509158	0	0.144651	0.0487462	0.507783	0.162628	0.211093	0.0644658	0.211093
AAA.454ESTABI.10929	dna replication complex gins protein psf3	535	1.65239e-14	0.507		8.26843	1.4929	0.781514	1.20002	7.75	2.62354	3.22095	1.63597	0.180554	0.0945179	0.145133	0.338522	0.415606	0.211093	0.140069	0.211093
AAA.454ESTABI.22837	family c50 non-peptidase homologue (c50 family)	1011	1.22134e-29	0.4825	K02365	5.50121	1.84407	2.47114	2.84036	5.79816	3.76831	4.07588	1.22644	0.335212	0.449199	0.516316	0.649915	0.702961	0.211522	0.433576	0.211522
AAA.454ESTABI.23383	---NA---	917				4.14489	1.08655	1.22559	1.04055	6.34054	1.85863	2.61451	1.35215	0.262143	0.295688	0.251043	0.293135	0.412348	0.213255	0.269625	0.213255
AAA.454ESTABI.8366	origin recognition complex subunit 4	1135	1.83513e-41	0.575	K02606	9.49767	1.28205	1.06463	0.49986	8.7338	2.91496	3.03649	1.86358	0.134986	0.112093	0.0526298	0.333756	0.347671	0.213376	0.0999031	0.213376
AAA.454ESTABI.21298	dna repair protein rad50	850	7.90137e-65	0.8255	K10866	5.53267	0.85251	0.650619	0.491497	5.15828	4.01027	2.90874	1.1155	0.154087	0.117596	0.0888355	0.777444	0.563897	0.216255	0.120173	0.216255
AAA.454ESTABI.9180	---NA---	392				1.86253	0.82508	0.983405	0.919775	2.55311	2.30182	0.76451	0.55819	0.44299	0.527996	0.493832	0.901574	0.299443	0.218632	0.488272	0.218632
AAA.454ESTABI.10629	---NA---	474				0.724855	0	0.0688086	0	8.94845	2.96117	0.790316	2.00038	0	0.0949274	0	0.330915	0.0883188	0.223545	0.0316425	0.223545
AAA.454ESTABI.12374	---NA---	581				1.44144	0	0	0	2.21474	0.517677	0.773721	0.502147	0	0	0	0.233741	0.34935	0.226729	0	0.226729
AAA.454ESTABI.4007	---NA---	379				2.03973	0.0899796	0	0	2.51494	0.26453	0.197683	0.577336	0.0441135	0	0	0.105184	0.0786038	0.229563	0.0147045	0.229563
AAA.454ESTABI.1321	---NA---	508				1.22587	0.189848	0	0.0865437	1.8763	0.98678	0.737421	0.430729	0.154869	0	0.0705979	0.525918	0.393019	0.229563	0.0751555	0.229563
AAA.454ESTABI.21189	---NA---	1030				10.2574	5.14252	3.53677	3.22339	8.88383	8.27362	5.96466	2.05356	0.501348	0.344802	0.31425	0.931313	0.671407	0.231157	0.3868	0.231157
AAA.454ESTABI.10842	predicted protein [Nematostella vectensis]	505	2.00115e-05	0.506154		38.5678	8.13161	9.35089	6.94016	31.7091	25.4116	13.2041	7.3659	0.210839	0.242453	0.179947	0.801399	0.416413	0.232296	0.21108	0.232296
AAA.454ESTABI.1994	dna polymerase alpha catalytic subunit	1168	4.22467e-36	0.642	K02320	3.5851	0.602174	0.333861	0.361466	2.40738	1.97424	1.60364	0.562013	0.167966	0.0931246	0.100824	0.820075	0.666134	0.233454	0.120638	0.233454
AAA.454ESTABI.15332	14-3-3 protein beta alpha	1321	4.13526e-80	0.804	K06630	12.2568	1.9538	2.81824	3.48198	12.2302	8.42431	5.38803	2.87109	0.159405	0.229933	0.284085	0.688813	0.440552	0.234755	0.224474	0.234755
AAA.454ESTABI.1182	---NA---	437				10.221	4.09924	3.73207	4.2871	5.56192	3.67073	2.91459	1.33523	0.401063	0.36514	0.419442	0.659975	0.524025	0.240066	0.395215	0.240066
AAA.454ESTABI.21880	tyrosyl-trna mitochondrial	1494	1.33413e-67	0.558	K01866	54.1733	3.5115	2.29148	3.39375	14.2272	12.5489	10.4811	3.41739	0.0648199	0.0422992	0.0626463	0.882033	0.73669	0.240201	0.0565884	0.240201
AAA.454ESTABI.7737	dis3 mitotic control homolog ( cerevisiae)-like 2	780	3.32624e-08	0.521		10.7644	5.67322	6.12447	5.52487	13.5642	8.99741	8.64485	3.27281	0.527033	0.568954	0.513251	0.66332	0.637328	0.241283	0.536413	0.241283
AAA.454ESTABI.16321	loc398457 protein	1040	4.19726e-85	0.7255	K11481	6.3802	0.892468	0.697126	0.219864	4.5825	4.72364	1.36877	1.12211	0.139881	0.109264	0.0344604	1.0308	0.298694	0.244867	0.094535	0.244867
AAA.454ESTABI.15823	---NA---	480				0.984217	0	0.0679485	0	3.07791	1.67095	0.312175	0.759759	0	0.0690381	0	0.542883	0.101424	0.246842	0.0230127	0.246842
AAA.454ESTABI.4545	---NA---	625				2.71429	0.0451815	0.222992	0.147756	4.65142	3.84986	2.27763	1.16699	0.0166458	0.0821548	0.0544363	0.827674	0.489663	0.250889	0.051079	0.250889
AAA.454ESTABI.18919	---NA---	749				3.61242	0.664413	0.477082	0.375783	5.02668	3.07865	1.60047	1.26593	0.183925	0.132067	0.104025	0.612461	0.318395	0.251841	0.140006	0.251841
AAA.454ESTABI.12102	dna topoisomerase 2-	1773	0	0.7715	K03164	16.1568	0.102176	0.115398	0.0793743	16.1548	10.8569	8.02887	4.07261	0.00632402	0.00714236	0.00491274	0.672055	0.496996	0.252099	0.00612637	0.252099
AAA.454ESTABI.22343	---NA---	1734				10.2168	6.06912	4.98921	6.01803	7.66816	5.26146	4.92567	1.93489	0.594034	0.488334	0.589033	0.686144	0.642353	0.252327	0.557134	0.252327
AAA.454ESTABI.10038	---NA---	688				6.64815	1.37465	0.344791	0.332353	6.71923	2.33155	3.37585	1.69621	0.206772	0.0518627	0.0499919	0.346997	0.502416	0.252441	0.102875	0.252441
AAA.454ESTABI.16661	serine threonine-protein kinase n2-like	1647	8.70441e-100	0.6585	K06071	12.3993	2.56319	2.44309	2.52852	9.92514	6.57422	5.32233	2.52423	0.206721	0.197035	0.203925	0.662381	0.536247	0.254326	0.20256	0.254326
AAA.454ESTABI.20958	afg2p	3320	3.82659e-43	0.5525	K03798	2.64542	0.932917	0.566716	0.67549	2.67	1.69108	1.89562	0.681037	0.352653	0.214225	0.255343	0.633364	0.70997	0.25507	0.274074	0.25507
AAA.454ESTABI.12334	---NA---	210				2.96543	0	0	0	2.72332	1.43224	1.07031	0.694636	0	0	0	0.525918	0.393019	0.25507	0	0.25507
AAA.454ESTABI.18428	protein regulator of cytokinesis 1	1827	3.92435e-08	0.431		4.13727	0.834382	0.687337	0.519848	4.06932	2.57913	1.96839	1.03796	0.201675	0.166133	0.12565	0.633799	0.483716	0.25507	0.164486	0.25507
AAA.454ESTABI.13945	ribonucleotide reductase m2 polypeptide	1079	2.8529e-146	0.797	K10808	46.0523	6.7371	9.55401	11.1012	34.2307	24.5299	18.2618	8.78757	0.146292	0.20746	0.241056	0.716606	0.533491	0.256716	0.19827	0.256716
AAA.454ESTABI.20564	bruno-like protein	1835	0	0.5705	K13207	30.4495	1.93908	1.82517	2.02253	25.5302	20.5431	24.416	6.55835	0.0636816	0.0599408	0.0664224	0.80466	0.956359	0.256887	0.0633483	0.256887
AAA.454ESTABI.14683	upf0553 protein c9orf64-like	1006	4.54819e-104	0.639		22.8613	5.86373	4.25485	4.43237	23.3553	16.942	13.48	6.01765	0.256492	0.186116	0.193881	0.725404	0.577172	0.257657	0.212163	0.257657
AAA.454ESTABI.13315	poly	560	8.90148e-10	0.497		8.35945	0.17222	0.431554	0.40832	4.93601	3.40157	4.14747	1.30244	0.0206018	0.0516247	0.0488453	0.689134	0.840247	0.263866	0.0403572	0.263866
AAA.454ESTABI.7567	---NA---	483				3.28999	2.49865	2.5571	1.95723	5.62424	3.94385	3.56771	1.51008	0.759472	0.777237	0.594906	0.701224	0.634346	0.268495	0.710538	0.268495
AAA.454ESTABI.23458	ddx5 protein	1659	9.89414e-127	0.6785	K12823	3.5725	0.272993	0.495996	0.389652	3.59087	1.93383	2.16773	0.967215	0.0764152	0.138837	0.10907	0.53854	0.603677	0.269354	0.108107	0.269354
AAA.454ESTABI.18733	ribonucleoside-diphosphate reductase large subunit	1996	0	0.7985	K10807	60.032	8.66773	11.0011	13.6418	59.3576	38.8269	39.9384	16.0052	0.144385	0.183253	0.227242	0.654118	0.672843	0.26964	0.18496	0.26964
AAA.454ESTABI.10821	heat shock protein 70	528	2.36096e-54	0.801	K03283	11.3063	2.16763	1.70157	0.949398	12.0048	9.6839	3.68934	3.31531	0.191719	0.150498	0.0839708	0.806671	0.307323	0.276166	0.142062	0.276166
AAA.454ESTABI.24534	dna replication licensing factor mcm9-like	1755	2.09895e-104	0.6335	K10738	1.76195	0.0677023	0.0608289	0.0801884	2.09098	1.02828	0.512287	0.581832	0.0384246	0.0345236	0.045511	0.491767	0.244999	0.278258	0.0394864	0.278258
AAA.454ESTABI.17101	tyrosyl-dna phosphodiesterase 2-like	991	1.78102e-58	0.5355		9.10091	2.22214	1.98383	2.60898	9.4258	4.75487	4.38494	2.64957	0.244166	0.217982	0.286673	0.504452	0.465206	0.281098	0.249607	0.281098
AAA.454ESTABI.19244	wdhd1 protein	2926	4.80296e-53	0.419	K11274	4.98316	0.795591	0.729156	1.01289	4.31626	2.32996	3.1751	1.22143	0.159656	0.146324	0.203263	0.53981	0.735613	0.282983	0.169748	0.282983
AAA.454ESTABI.24448	nuclear pore complex protein nup155	986	2.42747e-21	0.489	K14312	10.2578	1.27046	0.900697	1.96683	10.102	6.50754	6.83872	2.88493	0.123854	0.0878063	0.19174	0.644187	0.67697	0.285581	0.134467	0.285581
AAA.454ESTABI.21258	transcription factor with ap2 domain	2991	4.58111e-10	0.3895		2.69948	0.342925	0.227025	0.152898	3.23456	1.34078	1.90374	0.926646	0.127034	0.0840995	0.0566397	0.414517	0.58856	0.286483	0.0892576	0.286483
AAA.454ESTABI.12781	microtubule associated protein xmap215	827	2.37235e-15	0.572		1.97341	0.109527	0.0448244	0.17017	1.84408	1.2123	0.815354	0.529167	0.0555016	0.0227142	0.0862314	0.657397	0.442146	0.286954	0.0548157	0.286954
AAA.454ESTABI.521	---NA---	391				19.1672	3.21601	2.9008	2.44036	25.962	12.3077	9.96405	7.46157	0.167788	0.151342	0.12732	0.474067	0.383793	0.287403	0.148816	0.287403
AAA.454ESTABI.21867	dna-directed rna polymerase iii subunit rpc8	845	1.69545e-42	0.6005	K03022	7.80173	2.26624	2.92666	2.79439	8.0652	6.16965	4.07859	2.33053	0.290479	0.375129	0.358176	0.764972	0.505703	0.288961	0.341261	0.288961
AAA.454ESTABI.24774	---NA---	218				1.97008	0	0	0	4.59091	1.83958	1.37472	1.33829	0	0	0	0.400699	0.299443	0.291509	0	0.291509
AAA.454ESTABI.18719	atp-dependent rna helicase	3313	3.0948e-113	0.5455	K14780	9.39844	3.13471	2.84715	2.84971	7.96938	4.84186	5.51795	2.33363	0.333535	0.302939	0.303211	0.607559	0.692394	0.292824	0.313228	0.292824
AAA.454ESTABI.21772	chromatin assembly factor 1 subunit a-like	2010	1.58545e-36	0.4405	K10750	8.07672	1.0797	0.450699	0.244997	6.87603	4.38935	1.67736	2.03207	0.13368	0.0558022	0.0303337	0.638356	0.243943	0.29553	0.0732722	0.29553
AAA.454ESTABI.4310	uracil-dna glycosylase	571	2.46032e-24	0.798	K03648	20.3832	9.23069	8.33775	8.55617	22.7022	17.3825	19.4194	6.76997	0.452857	0.40905	0.419766	0.765675	0.855394	0.298207	0.427224	0.298207
AAA.454ESTABI.6317	---NA---	398				5.77311	0.883592	0.175088	0.684983	11.0164	3.52662	4.70616	3.29865	0.153053	0.0303282	0.118651	0.320124	0.427194	0.29943	0.100677	0.29943
AAA.454ESTABI.13107	fgfr2_dugja ame: full=fibroblast growth factor receptor 2 short= gfr2 short=fgfr-2 ame: full= 1 flags: precursor	547	2.5824e-07	0.58		2.59099	0.113968	0	0	4.44344	2.19942	0.821814	1.3334	0.0439864	0	0	0.494982	0.18495	0.300083	0.0146621	0.300083
AAA.454ESTABI.1995	dna polymerase alpha catalytic subunit	774	3.6013e-11	0.5245	K02320	3.49574	0.930039	0.756642	0.749836	3.44813	1.55437	1.83917	1.03657	0.266049	0.216447	0.2145	0.450787	0.533383	0.300618	0.232332	0.300618
AAA.454ESTABI.16435	histone-lysine n- h4 lysine-20	919	5.03499e-56	0.676	K11428	7.87451	3.47001	2.90722	3.19178	9.43826	5.0183	5.05459	2.85716	0.440664	0.369194	0.405331	0.531697	0.535542	0.302721	0.405063	0.302721
AAA.454ESTABI.15976	cg10206-pa	1253	3.15243e-114	0.702	K14565	27.215	13.5188	12.7534	15.6874	21.9463	19.8433	10.7629	6.69412	0.496741	0.468616	0.576423	0.904178	0.490422	0.305023	0.513927	0.305023
AAA.454ESTABI.10244	---NA---	1025				0.481852	0.343092	0.284979	0.330422	0.232478	0.0978115	0.0730946	0.0711579	0.712029	0.591425	0.685734	0.420734	0.314415	0.306084	0.663063	0.306084
AAA.454ESTABI.3156	---NA---	468				5.09315	0.847049	0.833225	1.28732	14.2567	4.71293	3.36188	4.36374	0.166311	0.163597	0.252756	0.330577	0.235811	0.306084	0.194222	0.306084
AAA.454ESTABI.7125	protein	727	6.03074e-11	0.5915	K03363	11.0175	1.79121	1.13798	1.33681	9.43983	8.13639	4.74059	2.90945	0.162578	0.103288	0.121334	0.861921	0.502191	0.30821	0.129067	0.30821
AAA.454ESTABI.9637	hypothetical protein [Schistosoma mansoni]	503	2.86117e-07	0.45		15.497	9.84723	8.77793	6.88035	19.7075	11.3611	13.8524	6.09015	0.635427	0.566427	0.443979	0.576487	0.702899	0.309027	0.548611	0.309027
AAA.454ESTABI.13994	acidic leucine-rich nuclear phosphoprotein 32 family member a	866	6.00611e-32	0.725		71.6125	23.4302	22.7911	23.9876	72.5326	43.9926	42.3924	22.4875	0.32718	0.318256	0.334965	0.606521	0.584459	0.310032	0.3268	0.310032
AAA.454ESTABI.13428	exportin-7- partial	250	4.08637e-13	0.6195		28.5172	0.112954	0	0	21.5414	9.62466	6.59314	6.71019	0.0039609	0	0	0.446798	0.306068	0.311502	0.0013203	0.311502
AAA.454ESTABI.22389	poly	1000	9.90057e-114	0.7145	K10798	8.05268	2.62201	1.89184	1.42034	7.7206	4.4113	3.37149	2.40692	0.325607	0.234933	0.176381	0.571368	0.436688	0.311752	0.24564	0.311752
AAA.454ESTABI.12297	---NA---	222				14.8963	2.42654	3.01212	2.29784	19.9648	9.93536	4.38732	6.24234	0.162896	0.202206	0.154256	0.497643	0.219752	0.312667	0.173119	0.312667
AAA.454ESTABI.2844	zinc finger protein	1389	4.97803e-47	0.4705		25.0451	12.1759	12.7365	16.0321	27.2773	19.344	20.1194	8.61169	0.486161	0.508542	0.640129	0.709162	0.73759	0.315709	0.544944	0.315709
AAA.454ESTABI.13030	homeobox protein meis3	244	2.989e-24	0.953		3.96034	0.115731	0.133669	0	9.37535	8.62866	3.68469	2.98921	0.0292226	0.033752	0	0.920356	0.393019	0.318838	0.0209915	0.318838
AAA.454ESTABI.15756	---NA---	501				18.002	0.814664	0.872978	0.535338	19.5959	13.6077	6.72952	6.26005	0.045254	0.0484934	0.0297377	0.694416	0.343415	0.319457	0.0411617	0.319457
AAA.454ESTABI.10953	---NA---	633				3.29062	1.77272	1.7918	1.35453	2.86099	3.00929	1.1836	0.921792	0.53872	0.544519	0.411633	1.05184	0.413704	0.322194	0.498291	0.322194
AAA.454ESTABI.19748	rrna 2 -o-methyltransferase fibrillarin	1009	1.91876e-105	0.8125	K14563	28.8162	17.4818	16.2607	16.3915	21.8688	13.3146	16.4843	7.08405	0.606667	0.564289	0.568829	0.608838	0.753781	0.323934	0.579928	0.323934
AAA.454ESTABI.4844	trna-specific adenosine deaminase 2	597	8.00399e-42	0.719	K15441	14.7475	8.05662	5.19801	4.08807	12.3735	13.6027	11.6713	4.03168	0.546303	0.352467	0.277204	1.09934	0.943245	0.325832	0.391991	0.325832
AAA.454ESTABI.22943	heat shock 10kd protein 1	519	3.14865e-35	0.827	K04078	144.317	59.1395	56.6007	61.37	130.118	142.175	64.6726	42.5816	0.409788	0.392196	0.425243	1.09266	0.497029	0.327253	0.409076	0.327253
AAA.454ESTABI.24181	condensin complex subunit 1	855	3.92662e-45	0.558	K06677	8.5393	0.0660549	0.0433564	0.159429	11.2038	6.09749	5.6082	3.66817	0.0077354	0.00507728	0.01867	0.544234	0.500561	0.327403	0.0104942	0.327403
AAA.454ESTABI.16747	digestive organ expansion factor homolog	1178	1.08034e-25	0.4365	K14774	9.2239	3.79445	2.85824	3.30358	9.38596	7.31926	5.59689	3.09579	0.411371	0.309873	0.358155	0.779809	0.596304	0.329832	0.3598	0.329832
AAA.454ESTABI.22989	histone acetyltransferase tip60	1537	4.80054e-101	0.782	K11304	14.0551	9.49967	7.71238	8.38588	12.7129	10.1757	12.0889	4.22341	0.675889	0.548725	0.596644	0.800421	0.950914	0.332213	0.607086	0.332213
AAA.454ESTABI.20949	origin recognition complex subunit 1	1395	2.23228e-67	0.6185	K02603	9.09751	5.72546	4.64989	5.25473	6.76436	6.54005	7.1431	2.24823	0.629343	0.511117	0.577601	0.966839	1.05599	0.332364	0.572687	0.332364
AAA.454ESTABI.1533	conserved Plasmodium protein, unknown function [Plasmodium falciparum 3D7]	1291	0.000365838	0.57		66.4508	7.55694	6.26941	6.8092	60.0986	48.4588	31.9768	20.0562	0.113722	0.0943467	0.10247	0.806321	0.532072	0.333722	0.103513	0.333722
AAA.454ESTABI.517	eftud2 protein	1093	0	0.8935	K12852	17.1319	6.35052	5.9862	5.32286	15.3046	12.383	12.407	5.13828	0.370683	0.349418	0.310699	0.809105	0.810671	0.335733	0.3436	0.335733
AAA.454ESTABI.20658	ankyrin repeat domain-containing protein 49	694	2.47677e-49	0.5285		5.94089	3.60691	3.16821	3.42786	6.86715	5.48957	5.18193	2.31212	0.607133	0.53329	0.576996	0.799395	0.754596	0.336693	0.572473	0.336693
AAA.454ESTABI.6154	---NA---	483				8.26942	2.39386	1.13576	0.955977	10.7551	7.8877	1.55118	3.62419	0.289483	0.137344	0.115604	0.73339	0.144227	0.336973	0.180811	0.336973
AAA.454ESTABI.20406	ccaat enhancer-binding protein zeta	1934	4.81538e-51	0.486	K14832	13.324	4.58354	4.26472	6.2482	9.98009	7.25748	8.9488	3.39416	0.344007	0.320079	0.468944	0.727195	0.896665	0.340094	0.377677	0.340094
AAA.454ESTABI.13509	pms1 protein homolog 1-like	515	1.86969e-21	0.7235	K03572	3.00217	0.066218	0.126661	0.461159	3.33143	1.75206	1.16384	1.133	0.0220567	0.04219	0.153609	0.525918	0.34935	0.340094	0.0726185	0.340094
AAA.454ESTABI.23526	wd repeat protein 82	1129	1.17862e-79	0.7435	K14962	18.4686	10.3621	12.3968	14.618	16.7584	12.7874	15.9267	5.74967	0.561062	0.671238	0.791502	0.763045	0.950373	0.343092	0.674601	0.343092
AAA.454ESTABI.20570	uracil-dna glycosylase	874	6.911e-82	0.7085	K03648	71.5712	12.8018	14.2531	11.059	60.4722	56.2081	57.9488	20.8629	0.178868	0.199146	0.154517	0.929485	0.958271	0.345	0.17751	0.345
AAA.454ESTABI.5693	zinc finger hit domain-containing protein 3-like	438	3.01853e-19	0.5185		6.86378	2.68842	2.90772	2.43978	10.1192	7.3247	4.44742	3.49697	0.391683	0.423633	0.355457	0.723844	0.439505	0.345579	0.390258	0.345579
AAA.454ESTABI.24669	---NA---	404				3.40179	0.224206	0.242193	0.108822	2.59524	1.98528	1.1127	0.902684	0.0659081	0.0711956	0.0319897	0.764972	0.428748	0.347823	0.0563645	0.347823
AAA.454ESTABI.15950	pre-rrna-processing protein esf1	1078	1.01327e-15	0.543		4.68121	2.14959	1.49505	1.4643	5.0399	2.32507	2.22403	1.75914	0.459194	0.319372	0.312804	0.461332	0.441284	0.349043	0.36379	0.349043
AAA.454ESTABI.18495	dis3-like exonuclease 1	2676	0	0.6155		11.6357	5.0208	5.19043	6.54533	9.20747	7.34318	8.93129	3.24345	0.431501	0.446079	0.562523	0.797524	0.970004	0.352263	0.480034	0.352263
AAA.454ESTABI.24538	methyltransferase-like protein mitochondrial-like	694	1.47492e-25	0.448		7.51893	1.33742	1.7283	1.10877	7.14184	4.91172	4.96601	2.52231	0.177873	0.22986	0.147464	0.687739	0.695341	0.353174	0.185066	0.353174
AAA.454ESTABI.23243	soluble guanylate cyclase gcy	1283	9.57345e-22	0.5		7.31416	3.51879	3.84589	2.81384	6.5748	3.6727	3.44536	2.33079	0.481093	0.525814	0.384712	0.558602	0.524025	0.354504	0.463873	0.354504
AAA.454ESTABI.15625	---NA---	664				56.013	17.198	14.5942	14.4837	53.1129	46.2027	37.9123	18.8933	0.307035	0.260549	0.258577	0.869897	0.713807	0.355719	0.275387	0.355719
AAA.454ESTABI.6320	---NA---	328				9.55847	3.28141	2.46797	3.11049	14.2393	9.47549	5.71052	5.11447	0.343299	0.258197	0.325417	0.665447	0.40104	0.35918	0.308971	0.35918
AAA.454ESTABI.20579	protein hira	1239	1.49854e-36	0.505	K11293	9.04708	3.7272	2.78942	2.69374	8.84693	5.58331	5.68416	3.17884	0.411978	0.308323	0.297746	0.631102	0.6425	0.359316	0.339349	0.359316
AAA.454ESTABI.10035	protein fam136a	610	1.28713e-29	0.62		16.2638	4.08792	3.13058	3.69817	14.2974	10.6831	7.36938	5.14145	0.251351	0.192488	0.227387	0.747206	0.515435	0.359607	0.223742	0.359607
AAA.454ESTABI.6564	---NA---	511				2.77353	0	0.0638264	0	1.58549	1.37338	1.17295	0.570934	0	0.0230127	0	0.866218	0.7398	0.360099	0.0076709	0.360099
AAA.454ESTABI.5662	---NA---	590				4.9499	0.259186	0.12566	0	11.2279	8.49634	7.61919	4.07952	0.0523619	0.0253864	0	0.756717	0.678594	0.363337	0.0259161	0.363337
AAA.454ESTABI.10468	zinc finger protein	1055	1.68113e-40	0.5265	K09229	15.4082	1.38029	1.81855	1.32116	12.7389	12.1639	10.0133	4.63201	0.0895816	0.118024	0.0857438	0.954858	0.786038	0.363611	0.0977832	0.363611
AAA.454ESTABI.22469	transducin -like 3	1537	5.52732e-48	0.468	K14555	7.90773	2.3081	2.24177	2.54921	6.72856	4.76171	3.50968	2.46761	0.291879	0.28349	0.322369	0.707687	0.52161	0.366737	0.299246	0.366737
AAA.454ESTABI.17447	y-box factor	466	2.72628e-20	0.673	K03704	300.634	231.159	180.237	190.241	287.789	268.714	166.404	105.649	0.768906	0.599525	0.632799	0.933719	0.578215	0.367105	0.667077	0.367105
AAA.454ESTABI.23963	---NA---	171				20.3436	0.165137	0	0	27.8702	21.1067	11.3916	10.2367	0.00811739	0	0	0.757322	0.40874	0.367301	0.0027058	0.367301
AAA.454ESTABI.15546	protein	1852	3.98847e-29	0.7565		4472.83	665.628	632.957	598.727	12881.1	6039.07	2582.91	4823.16	0.148816	0.141512	0.133859	0.468833	0.20052	0.374438	0.141395	0.374438
AAA.454ESTABI.23048	---NA---	1858				59.5327	7.03566	6.62322	7.15705	43.5796	33.8326	26.5735	16.3303	0.118182	0.111254	0.120221	0.77634	0.609769	0.374723	0.116552	0.374723
AAA.454ESTABI.13281	chromosome transmission fidelity protein 18 homolog	978	1.53221e-29	0.5305	K11269	2.15177	0.104608	0.033349	0.179813	2.38777	1.33266	0.689466	0.89493	0.0486149	0.0154984	0.0835649	0.558117	0.288749	0.374797	0.049226	0.374797
AAA.454ESTABI.11697	structural maintenance of chromosomes protein 3	946	4.46073e-150	0.84	K06669	15.3903	0.394253	0.0689541	0.515883	20.7559	10.598	5.38551	7.78712	0.025617	0.00448035	0.0335199	0.5106	0.259469	0.375176	0.0212057	0.375176
AAA.454ESTABI.19447	glyceraldehyde-3-phosphate dehydrogenase	1432	1.14442e-172	0.8205	K00134	1.43959	0.0476289	0	0	1.897	0.910153	0.418559	0.71307	0.0330851	0	0	0.479785	0.220642	0.375893	0.0110284	0.375893
AAA.454ESTABI.5131	---NA---	480				8.50006	1.69611	2.26417	1.35594	14.8931	9.81682	3.59001	5.62221	0.199541	0.266371	0.159521	0.659151	0.241052	0.377504	0.208478	0.377504
AAA.454ESTABI.13992	cold shock-like protein cspg	773	6.55395e-14	0.673	K03704	174.485	69.8172	66.048	64.0902	148.338	136.832	102.448	56.519	0.400132	0.378531	0.36731	0.922433	0.690642	0.381015	0.381991	0.381015
AAA.454ESTABI.24640	ngfi-a-binding protein homolog	1953	2.88031e-43	0.51125		27.6422	0.153598	0.145005	0.231899	29.893	21.7659	18.9894	11.3905	0.00555663	0.00524578	0.00838932	0.728128	0.635247	0.381044	0.00639725	0.381044
AAA.454ESTABI.12939	dna polymerase delta catalytic subunit	948	1.14007e-82	0.683	K02327	4.80216	0.496295	0.64747	0.2969	3.41851	1.48059	1.5016	1.30794	0.103348	0.134829	0.0618263	0.433109	0.439256	0.382605	0.100001	0.382605
AAA.454ESTABI.21907	high mobility group protein dsp1	1260	8.42005e-48	0.6155	K11295	101.08	43.7056	41.9941	40.2814	106.777	101.769	47.2722	41.0993	0.432385	0.415453	0.398509	0.953098	0.44272	0.384909	0.415449	0.384909
AAA.454ESTABI.16145	---NA---	759				4.69651	1.31132	0.986453	0.886324	5.21161	3.69854	2.96134	2.01801	0.279211	0.210039	0.18872	0.709672	0.56822	0.387215	0.22599	0.387215
AAA.454ESTABI.4869	---NA---	510				32.4634	5.54029	6.97413	3.81076	29.9965	32.6326	31.7317	11.7271	0.170663	0.214831	0.117387	1.08788	1.05785	0.390949	0.167627	0.390949
AAA.454ESTABI.22247	---NA---	1147				31.621	7.3861	6.43994	7.82855	40.4283	24.7364	17.6364	15.8337	0.233582	0.20366	0.247574	0.611859	0.436239	0.391649	0.228272	0.391649
AAA.454ESTABI.10320	denticleless homolog	937	1.88593e-18	0.565	K11790	2.38343	0.507226	0.253165	0.394226	1.98363	1.92596	0.959513	0.778408	0.212813	0.106219	0.165402	0.970925	0.483716	0.392416	0.161478	0.392416
AAA.454ESTABI.21870	nucleolar protein nop52 variant	1280	3.7944e-28	0.5525	K14849	9.91487	3.64651	2.49263	2.82044	8.26569	5.95275	4.97529	3.24797	0.367782	0.251403	0.284466	0.720176	0.601921	0.392946	0.301217	0.392946
AAA.454ESTABI.16322	notchless protein homolog	963	2.47279e-93	0.6285	K14855	10.0122	4.88227	6.01831	6.26992	9.94731	7.18351	3.89003	3.93844	0.487633	0.601098	0.626228	0.722156	0.391064	0.39593	0.571653	0.39593
AAA.454ESTABI.9661	---NA---	564				2.43675	0.221066	0.699298	0.319638	2.2815	1.95536	0.797043	0.905244	0.090722	0.28698	0.131174	0.857052	0.34935	0.396776	0.169625	0.396776
AAA.454ESTABI.21145	flavin-containing amine oxidase domain-containing protein 1	1681	5.1596e-19	0.4995		25.8555	14.9257	13.1877	15.4084	21.8586	16.282	16.6246	8.67779	0.577275	0.510057	0.595943	0.74488	0.76055	0.396996	0.561091	0.396996
AAA.454ESTABI.19466	---NA---	1425				3.02894	0.933648	1.29221	1.66323	3.1772	2.39209	1.41957	1.27959	0.308243	0.426623	0.549112	0.752893	0.4468	0.402742	0.427993	0.402742
AAA.454ESTABI.17393	nucleolar complex protein 2-like protein	601	1.10499e-16	0.552		5.71683	3.31751	3.79665	3.66569	5.70945	4.17042	3.36588	2.30582	0.580306	0.664119	0.641211	0.730442	0.589528	0.403861	0.628545	0.403861
AAA.454ESTABI.10593	h aca ribonucleoprotein complex subunit 1	707	9.34546e-32	0.722	K11128	28.8241	21.8518	17.8588	16.5323	26.2894	21.2709	25.2213	10.6259	0.758108	0.61958	0.573558	0.809105	0.959369	0.404188	0.650415	0.404188
AAA.454ESTABI.16954	---NA---	443				2.90842	0.791397	0.987273	1.56843	3.65773	3.3947	1.35299	1.48179	0.272106	0.339454	0.539273	0.928091	0.3699	0.405111	0.383611	0.405111
AAA.454ESTABI.18097	timeless-interacting protein	724	3.42735e-17	0.559	K10904	3.8558	0.688848	0.706494	1.10555	4.21286	3.18495	1.2418	1.71261	0.178652	0.183229	0.286725	0.756007	0.294764	0.406518	0.216202	0.406518
AAA.454ESTABI.17260	superkiller viralicidic activity 2-like 2	1391	1.20281e-77	0.731	K12598	11.6863	2.10064	1.85462	0.853529	10.5526	9.0815	6.0864	4.29965	0.179752	0.1587	0.0730366	0.860593	0.576768	0.40745	0.137163	0.40745
AAA.454ESTABI.20316	cyclin g associated kinase	744	4.09666e-41	0.8155	K08855	7.44657	1.042	0.269014	0.851042	9.60847	8.759	8.15683	3.92133	0.13993	0.0361259	0.114286	0.911591	0.848921	0.408112	0.0967807	0.408112
AAA.454ESTABI.18202	vasodilator-stimulated phosphoprotein sprouty protein evh1 domain containing protein	1141	2.24002e-08	0.55		3.78286	2.75146	2.41562	2.18893	3.75918	2.89963	2.36388	1.53417	0.727349	0.63857	0.578646	0.771346	0.62883	0.408112	0.648188	0.408112
AAA.454ESTABI.24475	histone-lysine n-methyltransferase ezh1-like	687	5.76513e-21	0.5295		10.1274	0.842297	1.15676	1.01781	14.2211	12.9881	8.50643	5.83919	0.0831701	0.114221	0.1005	0.913301	0.598156	0.410601	0.0992973	0.410601
AAA.454ESTABI.22647	116 kda u5 small nuclear ribonucleoprotein component	2167	0	0.763	K12852	16.7569	1.32234	1.14944	1.61734	13.1736	10.2246	10.0265	5.41893	0.0789131	0.0685952	0.0965179	0.776146	0.761105	0.411349	0.0813421	0.411349
AAA.454ESTABI.9084	flap endonuclease 1	1176	4.01955e-149	0.8075	K04799	18.0957	7.72777	8.46089	6.31952	20.1817	14.1519	12.2959	8.31083	0.42705	0.467563	0.349228	0.701224	0.609258	0.4118	0.414614	0.4118
AAA.454ESTABI.6331	---NA---	510				26.2317	1.66744	1.02041	0.54322	24.2962	10.6154	10.5772	10.0109	0.0635658	0.0388999	0.0207085	0.436916	0.435344	0.412036	0.0410581	0.412036
AAA.454ESTABI.4782	smad nuclear interacting protein	1041	4.55319e-51	0.558		5.81712	0.582994	0.673684	0.612482	5.90575	5.68218	4.03039	2.45225	0.10022	0.115811	0.10529	0.962145	0.682451	0.41523	0.107107	0.41523
AAA.454ESTABI.24618	---NA---	281				15.9716	2.25642	1.5406	1.00164	15.6033	12.1307	13.3313	6.48904	0.141277	0.0964583	0.0627138	0.777444	0.854389	0.415875	0.10015	0.415875
AAA.454ESTABI.11964	doublecortin domain-containing protein 2	519	7.64786e-15	0.653		1.57226	0.611883	0.394221	0.449091	2.02019	1.73856	1.87666	0.8432	0.389173	0.250734	0.285633	0.860593	0.928954	0.417387	0.308514	0.417387
AAA.454ESTABI.24630	isoleucyl-trna mitochondrial-like	484	6.16025e-39	0.6185	K01870	5.01352	0.889507	0.585113	1.04484	9.35436	2.89999	2.94115	3.91809	0.177422	0.116707	0.208404	0.310015	0.314415	0.418852	0.167511	0.418852
AAA.454ESTABI.21095	dna mismatch repair protein msh2-like	1346	0	0.7195	K03555	6.30175	3.38218	2.68115	2.27689	7.54172	6.03329	5.17663	3.19708	0.536704	0.425461	0.36131	0.799988	0.686399	0.423919	0.441158	0.423919
AAA.454ESTABI.16273	high mobility group protein dsp1	748	1.91801e-34	0.654	K11295	22.1915	5.56398	3.05244	4.06233	24.1476	21.5793	16.7272	10.2385	0.250725	0.13755	0.183058	0.893644	0.692709	0.423995	0.190444	0.423995
AAA.454ESTABI.12030	threonyl-trna synthetase	801	5.32841e-56	0.799	K01868	5.30814	2.79316	3.01711	2.05316	4.93835	2.1278	1.12243	2.09432	0.526204	0.568393	0.386794	0.430873	0.227288	0.424093	0.493797	0.424093
AAA.454ESTABI.24679	prospero-like protein	654	6.90838e-51	0.6825		4.79385	1.15283	1.01565	0.551302	5.75686	5.67202	5.3843	2.45353	0.240481	0.211865	0.115002	0.985264	0.935285	0.426193	0.189116	0.426193
AAA.454ESTABI.21220	tyrosine-protein kinase baz1b	3681	7.57388e-44	0.471	K11658	15.7685	2.41516	2.50892	1.97105	13.8533	11.6844	11.0317	5.90469	0.153164	0.15911	0.125	0.843435	0.796322	0.426229	0.145758	0.426229
AAA.454ESTABI.5251	rna (guanine-9-) methyltransferase domain containing 1	1268	1.9257e-32	0.5275		10.7538	3.79237	3.59904	2.76385	10.1104	6.16722	7.68128	4.31409	0.352652	0.334674	0.25701	0.609987	0.759739	0.426697	0.314779	0.426697
AAA.454ESTABI.11947	nuclear cap-binding protein subunit 1	301	8.74806e-19	0.6365	K12882	18.9055	1.28163	1.97525	3.69631	21.5332	14.3224	17.1748	9.20797	0.0677915	0.10448	0.195515	0.665132	0.797597	0.427618	0.122595	0.427618
AAA.454ESTABI.23002	histone	817	5.28274e-63	0.7555	K11251	578.059	182.227	143.835	99.2791	455.114	395.751	403.13	194.707	0.31524	0.248825	0.171746	0.869564	0.885778	0.42782	0.24527	0.42782
AAA.454ESTABI.4732	nucl_xenla ame: full=nucleolin ame: full=protein c23	878	1.11399e-07	0.4125		19.5417	2.05118	0.962562	1.01656	18.2381	18.0417	14.3359	7.80873	0.104964	0.0492569	0.0520202	0.989227	0.786038	0.428153	0.0687472	0.428153
AAA.454ESTABI.21023	elongation factor ts	1084	5.95951e-46	0.534	K02357	24.7226	7.5839	7.75795	9.0584	23.873	22.567	13.2012	10.2273	0.306759	0.313799	0.366401	0.945296	0.552977	0.428405	0.328987	0.428405
AAA.454ESTABI.19118	sox transcription factor	1024	9.03039e-33	0.618	K09270	5.34749	0.033303	0.0362009	0.0429338	4.14215	4.30791	2.41448	1.78068	0.00622779	0.00676971	0.00802878	1.04002	0.582904	0.429893	0.00700876	0.429893
AAA.454ESTABI.22734	ubiquinone biosynthesis protein coq7 homolog	729	3.41773e-81	0.8015	K06134	19.8537	8.0304	9.77047	9.15073	20.0046	14.0277	11.7162	8.60434	0.404479	0.492123	0.460908	0.701224	0.585675	0.430118	0.452503	0.430118
AAA.454ESTABI.20043	sister chromatid cohesion protein pds5 homolog b	2039	2.82647e-37	0.494	K11267	19.5992	4.32866	4.79917	5.37874	20.5918	19.0778	15.8736	8.87118	0.220859	0.244865	0.274436	0.926475	0.77087	0.430811	0.24672	0.430811
AAA.454ESTABI.24256	intraflagellar transport protein 122 homolog	592	3.10735e-81	0.784		8.41542	3.46334	2.82507	3.25344	8.21135	8.29829	6.45443	3.57292	0.411547	0.335702	0.386605	1.01059	0.786038	0.43512	0.377951	0.43512
AAA.454ESTABI.21002	sumo-activating enzyme subunit 1	1152	3.5803e-49	0.49	K10684	14.7446	7.20563	5.41183	5.98132	12.9074	8.70285	11.2513	5.63488	0.488695	0.367038	0.405661	0.674254	0.871696	0.436562	0.420465	0.436562
AAA.454ESTABI.21054	bloom syndrome protein	2086	0	0.64	K10901	7.46334	1.48812	1.3547	1.28161	7.15099	6.29609	5.02832	3.14684	0.199391	0.181514	0.17172	0.880451	0.703165	0.440057	0.184209	0.440057
AAA.454ESTABI.20778	pre-mrna cleavage complex ii protein clp1	1360	1.75517e-105	0.5845	K14399	11.3843	6.1686	6.30556	7.59858	9.98716	8.55132	5.67424	4.39766	0.541852	0.553883	0.667462	0.856231	0.568154	0.440332	0.587733	0.440332
AAA.454ESTABI.17679	e3 ubiquitin-protein ligase ubr7	1152	4.9266e-69	0.51	K11979	29.1537	9.90857	8.66947	7.40182	24.0359	18.0149	17.1046	10.6366	0.339874	0.297371	0.25389	0.749501	0.711628	0.442531	0.297045	0.442531
AAA.454ESTABI.13075	tudor domain-containing protein 12-like	896	1.29121e-12	0.443		24.3258	0.530436	0.622188	0.790259	23.3503	15.1057	8.36183	10.3381	0.0218055	0.0255773	0.0324864	0.646915	0.358104	0.442741	0.0266231	0.442741
AAA.454ESTABI.16385	---NA---	912				112.667	13.1482	15.7532	16.6494	115.487	119.165	61.1206	51.1837	0.1167	0.139821	0.147776	1.03185	0.529242	0.443199	0.134765	0.443199
AAA.454ESTABI.15921	novel protein vertebrate fuse-binding protein-interacting repressor	1103	7.27935e-62	0.7085	K12838	28.2294	15.2742	12.5776	15.5286	21.9063	16.2701	14.4682	9.7205	0.541073	0.445548	0.550085	0.742717	0.660458	0.443731	0.512235	0.443731
AAA.454ESTABI.13409	thioredoxin reductase 3	408	3.47522e-21	0.696	K00384	93.1585	35.4759	30.5761	40.7951	79.8973	79.1243	48.2953	35.5746	0.380812	0.328216	0.437911	0.990325	0.604468	0.445254	0.382313	0.445254
AAA.454ESTABI.19719	zinc finger protein 711	2492	7.6188e-20	0.48		6.18708	0.637792	0.408727	0.631752	5.18271	4.38523	5.38164	2.3122	0.103085	0.0660614	0.102108	0.846126	1.03838	0.446137	0.090418	0.446137
AAA.454ESTABI.15768	chromosome x open reading frame 34	701	1.27314e-16	0.576		11.0892	6.45851	7.07908	8.98299	8.83815	8.29514	4.06139	3.95378	0.582415	0.638376	0.810067	0.938561	0.45953	0.447354	0.676953	0.447354
AAA.454ESTABI.5078	---NA---	528				29.6078	12.6557	10.5891	10.402	25.0024	25.8237	20.4333	11.1892	0.427442	0.357644	0.351324	1.03285	0.817252	0.447524	0.378804	0.447524
AAA.454ESTABI.14687	poly	2466	4.5733e-173	0.7025	K10798	11.3987	1.26313	0.872395	0.923663	11.4603	8.21244	5.34723	5.14639	0.110813	0.0765345	0.0810322	0.716596	0.466586	0.449061	0.08946	0.449061
AAA.454ESTABI.14469	---NA---	653				311.518	144.276	112.785	94.1378	357.253	336.237	200.901	160.952	0.463136	0.36205	0.30219	0.941173	0.56235	0.450528	0.375792	0.450528
AAA.454ESTABI.24797	dna excision repair protein ercc-6	309	1.03501e-33	0.72	K10841	18.4161	0.807	0.105551	0.284558	13.5725	13.3027	10.1836	6.13708	0.0438204	0.00573147	0.0154516	0.98012	0.750309	0.45217	0.0216678	0.45217
AAA.454ESTABI.24449	nuclear pore complex protein nup155	346	2.01602e-25	0.697	K14312	6.20631	0.180175	0.0942638	0.127064	7.43796	4.63615	5.84651	3.3728	0.029031	0.0151884	0.0204734	0.62331	0.786038	0.453458	0.0215643	0.453458
AAA.454ESTABI.8807	suppressor of hairy wing homolog	2474	8.38957e-86	0.452		43.9632	19.4841	17.2123	20.5636	41.8404	25.976	33.9784	18.986	0.443192	0.391517	0.467746	0.620835	0.812094	0.453771	0.434152	0.453771
AAA.454ESTABI.17596	fibrillarin	1000	6.56789e-150	0.7755	K14563	22.0321	7.50002	7.81205	7.43595	17.1092	13.4344	11.0135	7.80424	0.340413	0.354575	0.337505	0.785215	0.643719	0.456142	0.344164	0.456142
AAA.454ESTABI.16603	viral a-type inclusion protein	1633	2.07515e-08	0.457895		9.38904	3.98131	2.64027	3.18294	9.28062	7.91986	8.44192	4.24311	0.424038	0.281208	0.339006	0.853376	0.909629	0.457201	0.348084	0.457201
AAA.454ESTABI.7217	rna polymerase ii-associated protein 1	858	5.27203e-13	0.5005		9.23525	3.73596	3.14673	2.79814	8.72064	6.30987	6.54913	3.99537	0.404533	0.340731	0.302985	0.723556	0.750991	0.458151	0.349416	0.458151
AAA.454ESTABI.13143	phospholipase c	345	4.17274e-40	0.729	K05858	0.560187	0.0818506	0.094537	0	2.76278	1.453	1.95449	1.26847	0.146113	0.16876	0	0.525918	0.707434	0.459126	0.104958	0.459126
AAA.454ESTABI.7389	---NA---	448				1.53384	0.152242	0.082745	0	3.19139	2.68545	1.67237	1.46525	0.0992553	0.0539461	0	0.841469	0.524025	0.459126	0.0510672	0.459126
AAA.454ESTABI.18582	ribulose-phosphate 3-epimerase	793	4.30354e-80	0.7815	K01783	10.4255	6.23598	7.6638	7.7082	12.2	7.96492	6.51906	5.61053	0.598147	0.735102	0.73936	0.652864	0.534351	0.45988	0.69087	0.45988
AAA.454ESTABI.17432	splicing arginine serine-rich 4	1244	9.74445e-62	0.7315	K12893	33.3673	8.9865	8.61574	6.23905	36.548	30.9474	23.4282	16.8271	0.269321	0.258209	0.186981	0.846761	0.641024	0.46041	0.23817	0.46041
AAA.454ESTABI.18114	rna polymerase-associated protein leo1	1489	8.3751e-87	0.699	K15177	26.9108	3.70973	3.62742	3.38734	19.5241	20.1322	14.7932	9.01301	0.137853	0.134794	0.125873	1.03114	0.757689	0.461635	0.13284	0.461635
AAA.454ESTABI.15988	heat shock protein 60	1398	0	0.8635	K04077	818.801	319.679	306.243	300.007	643.042	623.199	466.842	297.278	0.390423	0.374014	0.366399	0.969141	0.72599	0.462299	0.376945	0.462299
AAA.454ESTABI.19899	structure specific recognition protein 1	2202	2.73261e-147	0.5885	K09272	22.5758	7.18488	7.05365	6.46817	19.3273	16.8916	14.4264	8.94321	0.318256	0.312443	0.286509	0.873978	0.746428	0.462725	0.305736	0.462725
AAA.454ESTABI.18384	amine oxidase (flavin containing) domain 2	1361	4.00688e-32	0.52	K11450	9.76657	0.96973	0.815949	1.33449	11.5556	9.50267	6.22056	5.35906	0.0992907	0.0835451	0.136639	0.822344	0.538317	0.463764	0.106491	0.463764
AAA.454ESTABI.22361	probable atp-dependent rna helicase ddx4-like isoform 1	2016	8.1732e-175	0.625	K13982	45.1525	20.837	21.2587	28.0511	41.8899	41.9726	33.0757	19.5005	0.461479	0.47082	0.621252	1.00197	0.789586	0.465517	0.51785	0.465517
AAA.454ESTABI.23485	rad21 homolog	2762	4.08146e-76	0.644	K06670	29.8783	7.66599	6.75241	8.8953	24.7953	19.0568	22.7587	11.5928	0.256574	0.225997	0.297718	0.768565	0.917864	0.46754	0.260096	0.46754
AAA.454ESTABI.20425	wd repeat-containing protein 75	2472	6.47389e-26	0.467	K14552	7.20138	3.07775	3.02885	3.48139	6.20788	4.38015	4.09161	2.92101	0.427383	0.420594	0.483433	0.705579	0.6591	0.470533	0.443803	0.470533
AAA.454ESTABI.2024	---NA---	507				0.677675	0.0556971	0	0.0867144	1.222	0.988726	0.443325	0.575438	0.0821886	0	0.127959	0.809105	0.362787	0.470899	0.0700491	0.470899
AAA.454ESTABI.2277	---NA---	893				10.5085	5.34015	3.76224	4.38292	9.71306	8.86931	5.87295	4.57387	0.508176	0.35802	0.417084	0.913132	0.604644	0.470899	0.42776	0.470899
AAA.454ESTABI.19854	mitotic phosphoprotein 44	1128	1.97959e-20	0.593	K14313	3.19823	1.19507	1.10015	1.3332	2.74625	2.66641	1.66051	1.29321	0.373667	0.343987	0.416855	0.970925	0.604644	0.470899	0.378169	0.470899
AAA.454ESTABI.18930	nuclear protein hcc-1	914	1.85762e-29	0.488		72.0571	31.5632	30.3747	25.2635	67.5764	53.8579	35.9035	31.9198	0.43803	0.421537	0.350603	0.796993	0.531303	0.472352	0.40339	0.472352
AAA.454ESTABI.22182	accessory gland protein	638	2.14624e-58	0.754		20.0602	10.7433	7.04596	8.09188	20.3182	17.2857	6.81109	9.60297	0.535554	0.351241	0.40338	0.85075	0.335222	0.47263	0.430058	0.47263
AAA.454ESTABI.15431	ebna1 binding protein 2-like	494	5.08802e-20	0.5845	K14823	13.2147	7.68919	5.09018	4.53973	14.664	15.0182	6.67321	6.93933	0.581868	0.385192	0.343537	1.02416	0.455074	0.473222	0.436866	0.473222
AAA.454ESTABI.18691	atpase aaa domain containing 3a	1953	2.08378e-175	0.716		83.8832	34.6886	31.7841	33.5585	74.818	64.9385	63.8736	35.6281	0.413535	0.378909	0.400062	0.867953	0.85372	0.476197	0.397502	0.476197
AAA.454ESTABI.24443	tudor domain-1	1639	1.09273e-12	0.405556		30.6713	2.5822	1.77843	6.04738	31.3455	28.505	27.1529	14.9523	0.0841895	0.0579835	0.197168	0.909379	0.866246	0.477014	0.113113	0.477014
AAA.454ESTABI.18311	---NA---	954				65.3218	8.93065	10.9956	11.1735	77.182	81.1303	49.8695	37.0036	0.136718	0.16833	0.171053	1.05116	0.646128	0.479433	0.1587	0.479433
AAA.454ESTABI.8237	tada3l protein	1228	2.95487e-25	0.622	K11315	17.3994	8.75513	8.76194	8.10358	15.3297	11.1034	13.4835	7.36496	0.503186	0.503577	0.465739	0.724302	0.879566	0.480436	0.490834	0.480436
AAA.454ESTABI.24130	superkiller viralicidic activity 2-like 2	1026	7.61795e-149	0.8155	K12598	8.62302	0.0825686	0.0317888	0.0943142	10.4978	8.89218	9.42002	5.04729	0.00957537	0.0036865	0.0109375	0.847054	0.897335	0.480796	0.00806646	0.480796
AAA.454ESTABI.20187	nuclear pore complex protein nup155	1612	1.48872e-41	0.4785	K14312	7.88617	3.20123	3.04349	4.09468	6.47463	4.91333	5.94914	3.12199	0.40593	0.385928	0.519223	0.758859	0.918839	0.482187	0.437027	0.482187
AAA.454ESTABI.16132	nucleoporin 155kda	1459	2.71648e-33	0.4945	K14312	21.0176	5.27019	4.48965	6.25712	9.93012	6.18445	7.75409	4.79913	0.250752	0.213614	0.297709	0.622798	0.780866	0.483291	0.254025	0.483291
AAA.454ESTABI.21631	protein arginine methyltransferase 5	2368	1.42267e-169	0.587	K02516	14.0922	6.1023	5.78471	5.77535	12.5988	10.3305	10.5043	6.0986	0.433027	0.410491	0.409826	0.819962	0.833752	0.484063	0.417781	0.484063
AAA.454ESTABI.14375	fact complex subunit spt16	2664	1.10861e-142	0.67		31.6304	5.18463	4.93265	5.18158	30.4661	31.3491	19.4898	14.7845	0.163913	0.155947	0.163817	1.02898	0.639723	0.485277	0.161225	0.485277
AAA.454ESTABI.3621	viral a-type inclusion protein repeat	1305	0.000267884	0.43		5.24916	2.05248	2.13363	1.37821	4.60146	3.45713	1.95199	2.23561	0.391012	0.40647	0.262558	0.751311	0.424211	0.485848	0.353347	0.485848
AAA.454ESTABI.10743	---NA---	588				7.2675	0.240123	0.252175	0.239338	10.6987	4.77414	3.69513	5.20977	0.0330406	0.034699	0.0329326	0.446233	0.34538	0.486952	0.0335574	0.486952
AAA.454ESTABI.17807	protein crooked neck	2115	0	0.687	K12869	18.6106	6.10771	4.9085	5.28522	20.0321	17.1124	12.4339	9.7594	0.328183	0.263747	0.283989	0.854247	0.620696	0.487187	0.291973	0.487187
AAA.454ESTABI.19042	protein phosphatase 1g-like	1538	1.92306e-43	0.7525	K01090	69.769	27.1228	25.4799	30.1819	68.7292	49.0202	62.3051	33.5282	0.388752	0.365204	0.432598	0.713238	0.90653	0.48783	0.395518	0.48783
AAA.454ESTABI.19392	nemo-like protein kinase	2241	1.8909e-136	0.698	K04468	29.6858	4.56123	3.5779	5.47851	26.7531	24.6951	20.8952	13.0512	0.15365	0.120526	0.18455	0.923074	0.781039	0.487837	0.152909	0.487837
AAA.454ESTABI.19556	mitochondrial ribosomal protein s22	1086	5.00032e-44	0.5325		19.2988	13.3235	12.8824	12.9979	17.8608	15.7863	15.1776	8.73093	0.690384	0.667526	0.673507	0.883852	0.84977	0.488832	0.677139	0.488832
AAA.454ESTABI.12669	alpha-mannosidase 2c1	1154	6.14267e-40	0.4955	K01191	5.39637	0.578992	0.394437	0.529728	5.65784	4.17013	3.76558	2.78095	0.107293	0.073093	0.0981637	0.737053	0.66555	0.491522	0.0928499	0.491522
AAA.454ESTABI.22022	lbr protein	1196	3.84569e-44	0.61	K00222	31.6721	10.7518	13.6562	10.3795	25.1838	23.3877	21.7374	12.3797	0.339472	0.431176	0.327717	0.928678	0.863149	0.491575	0.366122	0.491575
AAA.454ESTABI.9854	small ubiquitin-related modifier 2 precursor	514	1.06548e-22	0.7895	K12160	83.3051	43.4355	53.5285	47.2508	70.3744	66.5128	43.583	34.6237	0.521403	0.64256	0.567202	0.945128	0.619302	0.491993	0.577055	0.491993
AAA.454ESTABI.21290	leucine-rich repeat and wd repeat-containing protein 1	2932	1.57154e-171	0.554		40.3476	10.7263	10.3194	10.5602	37.6778	33.2708	34.3435	18.5576	0.265847	0.255761	0.26173	0.883034	0.911505	0.492534	0.261113	0.492534
AAA.454ESTABI.23591	mrg-binding protein	642	9.85158e-07	0.585		3.9469	1.19842	0.905275	0.630087	6.45833	6.55886	2.45072	3.18105	0.303634	0.229363	0.159641	1.01557	0.379466	0.492549	0.23088	0.492549
AAA.454ESTABI.15257	poly a binding cytoplasmic 1 b	1546	0	0.565	K13126	6.41715	2.08856	2.39275	1.93704	5.45632	5.38248	3.19848	2.68913	0.325465	0.372869	0.301854	0.986468	0.586198	0.492847	0.333396	0.492847
AAA.454ESTABI.18467	probable atp-dependent rna helicase ddx41	1929	0	0.7065	K13116	6.22284	3.10137	3.52788	2.96367	5.97887	3.22236	4.31122	2.94923	0.498385	0.566923	0.476257	0.538957	0.721076	0.493276	0.513855	0.493276
AAA.454ESTABI.17970	ribosomal rna processing 12 homolog	2534	2.01209e-16	0.3905	K14794	19.7535	5.20082	3.24965	3.66508	17.4909	13.5311	11.5014	8.63498	0.263286	0.16451	0.18554	0.773608	0.657567	0.493684	0.204445	0.493684
AAA.454ESTABI.23387	pre-mrna-splicing factor 38b	1041	2.00191e-83	0.766	K12850	31.9116	17.404	17.7192	14.6625	29.9408	27.2552	20.6557	14.7835	0.54538	0.555259	0.45947	0.910305	0.689886	0.49376	0.520036	0.49376
AAA.454ESTABI.19275	heparan-sulfate 6-o-sulfotransferase 3-like	1443	4.06362e-84	0.61	K02514	6.0716	3.66331	4.50238	4.51024	5.71368	4.72451	4.67289	2.83054	0.603351	0.741548	0.742843	0.826877	0.817843	0.495396	0.695914	0.495396
AAA.454ESTABI.18962	ribosome biogenesis protein bop1	2356	1.4478e-77	0.4985	K14824	7.34631	2.68108	2.72176	3.10582	7.42381	5.23412	5.9785	3.68399	0.364956	0.370493	0.422773	0.705045	0.805314	0.49624	0.386074	0.49624
AAA.454ESTABI.17277	dna-directed rna polymerase ii subunit rpb7	700	5.72564e-64	0.768	K03015	23.0997	14.416	18.1115	16.0065	22.8758	19.192	18.3024	11.3573	0.624076	0.784059	0.692929	0.838964	0.800074	0.496476	0.700355	0.496476
AAA.454ESTABI.7508	p34-cdc2 protein	551	3.60336e-09	0.648		5.22231	2.71342	2.87648	2.69763	6.91949	4.003	4.07924	3.44167	0.519583	0.550805	0.51656	0.57851	0.589528	0.497387	0.528983	0.497387
AAA.454ESTABI.10537	hypothetical protein TTHERM_00414280 [Tetrahymena thermophila]	684	0.000104163	0.51		3.73594	0.75327	0.843176	0.392111	2.78702	1.90547	1.42396	1.38623	0.201628	0.225693	0.104956	0.683693	0.510925	0.497387	0.177426	0.497387
AAA.454ESTABI.19352	piwi-like protein 1	918	1.26659e-162	0.5205		143.276	4.76525	5.20865	10.7349	155.797	136.297	132.215	77.545	0.0332593	0.036354	0.0749249	0.874836	0.848638	0.497731	0.0481794	0.497731
AAA.454ESTABI.7231	rna-binding protein nob1	1042	1.68184e-41	0.515	K11883	21.309	9.9846	8.88171	10.6645	22.3197	16.7415	19.4136	11.1295	0.468564	0.416807	0.50047	0.75008	0.869796	0.498641	0.461947	0.498641
AAA.454ESTABI.24520	poly	491	9.33084e-35	0.5665	K10798	5.37939	0	0	0.18808	4.46491	3.06284	1.52591	2.22821	0	0	0.0349631	0.68598	0.341756	0.49905	0.0116544	0.49905
AAA.454ESTABI.8054	trna pseudouridine synthase a	888	4.12962e-12	0.4325		10.3742	2.14868	2.62638	3.7983	7.72833	5.64509	6.91847	3.8604	0.207118	0.253165	0.36613	0.730442	0.89521	0.499512	0.275471	0.499512
AAA.454ESTABI.17309	serine arginine repetitive matrix protein 1	2460	8.75047e-49	0.765	K13171	21.4738	7.31963	4.15382	2.84592	19.7219	17.6876	12.0302	9.87316	0.340863	0.193437	0.13253	0.89685	0.60999	0.500619	0.222276	0.500619
AAA.454ESTABI.5568	---NA---	477				7.92326	0.747281	0.652737	1.36447	11.5898	9.66837	11.9373	5.81048	0.0943148	0.0823824	0.17221	0.834215	1.02998	0.501345	0.116303	0.501345
AAA.454ESTABI.20042	39s ribosomal protein mitochondrial-like	675	2.34325e-50	0.619		38.9074	21.2301	20.8273	14.1563	35.4434	33.2704	17.5373	17.829	0.545658	0.535304	0.363847	0.93869	0.494797	0.503027	0.481603	0.503027
AAA.454ESTABI.24965	peptidylprolyl isomerase domain and wd repeat-containing protein 1	546	4.09179e-28	0.644	K12736	8.49514	0.975875	0.944974	1.16775	13.5293	8.99741	4.93991	6.81278	0.114875	0.111237	0.137461	0.665032	0.365127	0.503558	0.121191	0.503558
AAA.454ESTABI.8613	dna-directed rna	2320	3.94331e-88	0.6445	K10908	20.1225	7.06155	5.3158	5.50241	13.4757	8.94533	10.431	6.79067	0.350929	0.264173	0.273446	0.663811	0.774055	0.503919	0.296183	0.503919
AAA.454ESTABI.20745	pre-mrna-splicing factor atp-dependent rna helicase prp22	2631	0	0.6985	K12813	9.67179	2.55862	2.02758	2.57723	8.96645	7.04961	7.68869	4.5187	0.264544	0.209639	0.266468	0.786221	0.857496	0.503957	0.246884	0.503957
AAA.454ESTABI.20083	ww domain-binding protein 11	1463	6.23308e-42	0.735	K12866	17.4227	6.20779	4.69824	5.26886	17.1022	18.5026	15.4146	8.62479	0.356304	0.269662	0.302414	1.08189	0.901323	0.50431	0.30946	0.50431
AAA.454ESTABI.5906	---NA---	1282				20.5191	3.98663	1.11369	0.782032	14.4238	10.0882	10.5779	7.2823	0.194289	0.0542759	0.0381124	0.699417	0.733365	0.504881	0.0955591	0.504881
AAA.454ESTABI.22312	chromatin assembly factor 1 subunit b	1596	8.45157e-84	0.5715	K10751	16.7781	9.13583	10.2263	10.3985	12.8402	11.8725	11.5951	6.48937	0.544509	0.6095	0.619766	0.924637	0.903029	0.505395	0.591258	0.505395
AAA.454ESTABI.16301	5-aminoimidazole-4-carboxamide ribonucleotide formyltransferase imp cyclohydrolase	1767	0	0.7655	K00602	28.3279	12.5836	11.6816	13.7697	27.0251	22.0145	23.1084	13.6628	0.444212	0.412371	0.486083	0.814596	0.855071	0.505558	0.447555	0.505558
AAA.454ESTABI.22870	sh3 and multiple ankyrin repeat domains protein 3-like	590	5.23638e-55	0.593	K15009	10.9553	0.384726	0.0552801	0.521609	11.2279	11.555	7.23823	5.6866	0.0351178	0.00504598	0.0476125	1.02913	0.644664	0.50647	0.0292588	0.50647
AAA.454ESTABI.22257	tudor domain containing isoform cra_d	2126	4.64761e-117	0.521		6.44417	2.28719	2.40668	2.19867	6.36636	5.04585	5.84998	3.22486	0.354925	0.373466	0.341187	0.792581	0.918889	0.506548	0.356526	0.506548
AAA.454ESTABI.24182	condensin complex subunit 1	1932	3.03176e-117	0.553	K06677	11.4371	0.0584647	0.175733	0.166152	10.8785	10.6899	8.91929	5.51179	0.00511183	0.0153651	0.0145274	0.982668	0.819903	0.50667	0.0116681	0.50667
AAA.454ESTABI.8394	probable ribosome biogenesis protein rlp24-like	637	1.96759e-39	0.643	K02896	40.1496	12.5528	14.0841	14.4903	45.4135	49.8923	17.9954	23.0146	0.31265	0.350789	0.360907	1.09862	0.396256	0.506779	0.341449	0.506779
AAA.454ESTABI.22368	histone deacetylase 2	1436	0	0.87	K06067	274.674	118.522	114.968	123.561	243.6	256.856	124.435	123.576	0.431501	0.418564	0.449848	1.05442	0.510817	0.507291	0.433304	0.507291
AAA.454ESTABI.5529	udp-glucose dehydrogenase	1317	4.07711e-155	0.731	K00012	14.6583	6.98619	6.21764	7.20218	13.3167	11.0381	9.84169	6.75649	0.476603	0.424172	0.491338	0.828892	0.739046	0.507368	0.464038	0.507368
AAA.454ESTABI.13952	upf0368 protein cxorf26-like	512	1.00621e-33	0.7165		47.7289	29.8455	34.9929	40.0585	42.2593	39.5545	14.6332	21.5107	0.625312	0.73316	0.839292	0.935995	0.346272	0.509017	0.732588	0.509017
AAA.454ESTABI.22426	splicing arginine serine-rich 4	1206	2.3474e-54	0.674	K12893	285.748	89.2384	97.299	112.645	308.355	300.604	256.574	157.304	0.312298	0.340507	0.394211	0.974866	0.832074	0.51014	0.349005	0.51014
AAA.454ESTABI.7744	---NA---	553				2.0969	0	0	0	2.84397	1.99426	1.08386	1.45082	0	0	0	0.701224	0.381109	0.51014	0	0.51014
AAA.454ESTABI.12244	rab3 gtpase-activating protein non-catalytic subunit	465	2.42109e-22	0.537		5.81871	0.437705	0.45916	0.293143	8.91666	8.40864	5.80041	4.54875	0.0752237	0.078911	0.0503794	0.943025	0.650514	0.51014	0.0681714	0.51014
AAA.454ESTABI.22673	zinc mym domain containing 1	1658	1.39375e-20	0.5105		15.3995	3.77637	2.97153	2.58863	16.0393	15.5404	10.8452	8.1823	0.245227	0.192963	0.168098	0.968895	0.676161	0.51014	0.202096	0.51014
AAA.454ESTABI.7039	---NA---	563				1.10611	0.612301	0.776842	0.640411	1.26975	1.06846	0.798458	0.647752	0.553561	0.702318	0.578975	0.841469	0.62883	0.51014	0.611618	0.51014
AAA.454ESTABI.5648	topoisomerase iii alpha	601	4.05544e-18	0.424	K03165	1.92943	0.602856	0.572331	0.373112	1.90315	1.83498	0.997298	0.970873	0.312453	0.296632	0.193379	0.964183	0.524025	0.51014	0.267488	0.51014
AAA.454ESTABI.7071	transcription initiation factor tfiid subunit 1	638	3.59065e-13	0.471	K03125	1.95217	0.177044	0.320691	0.0689094	1.56868	1.1	0.822028	0.800247	0.0906908	0.164274	0.035299	0.701224	0.524025	0.51014	0.0967547	0.51014
AAA.454ESTABI.15342	dna topoisomerase ii	2525	1.10669e-128	0.7075	K03164	35.4552	4.84248	4.05219	2.72199	30.6899	24.7366	20.088	15.7428	0.13658	0.11429	0.0767727	0.806019	0.654548	0.512964	0.109214	0.512964
AAA.454ESTABI.21840	morc family cw-type zinc finger protein 2	1137	3.03533e-158	0.715		26.5543	5.19845	6.34392	8.34625	25.317	23.3668	14.8921	13.0221	0.195767	0.238904	0.314309	0.922969	0.588227	0.514363	0.24966	0.514363
AAA.454ESTABI.24613	carbamoylphosphate synthetase	2401	0	0.7605	K11540	9.07786	0.0636901	0.013584	0.0366216	8.91231	6.38871	8.05076	4.58703	0.00701598	0.00149639	0.00403417	0.716841	0.903331	0.514685	0.00418218	0.514685
AAA.454ESTABI.19038	zinc finger cchc domain-containing protein 7-like	1300	9.38747e-07	0.55		4.65817	3.19656	2.87858	2.77382	4.0326	3.00771	3.7461	2.07589	0.686228	0.617964	0.595475	0.745847	0.928954	0.514778	0.633222	0.514778
AAA.454ESTABI.17140	piwi-like protein 1-like	1693	0	0.6545	K02156	240.36	68.2579	74.991	78.328	206.086	204.244	180.733	106.196	0.283982	0.311995	0.325878	0.991062	0.876978	0.515297	0.307285	0.515297
AAA.454ESTABI.16783	iq motif and sec7 domain-containing protein 1	1500	4.45872e-12	0.4395	K12495	9.93522	1.08695	1.11592	1.79112	8.95971	9.62466	8.69095	4.61933	0.109404	0.112319	0.18028	1.07422	0.970004	0.515567	0.134001	0.515567
AAA.454ESTABI.21656	splicing factor 3b	1593	1.61519e-100	0.752	K12829	20.328	6.62132	6.53552	4.71462	25.639	20.5171	13.263	13.2321	0.325724	0.321503	0.231927	0.80023	0.517299	0.516093	0.293051	0.516093
AAA.454ESTABI.7407	---NA---	546				10.6976	1.51454	1.01287	0.402603	7.24472	5.325	5.62601	3.74035	0.141578	0.0946819	0.0376349	0.735018	0.776567	0.516287	0.0912983	0.516287
AAA.454ESTABI.20688	peptidyl-prolyl cis-trans isomerase	607	3.99213e-78	0.8385	K01802	158.135	103.632	111.602	103.293	126.8	96.458	92.5725	65.4869	0.655338	0.705737	0.653196	0.760709	0.730066	0.516458	0.671424	0.516458
AAA.454ESTABI.20508	rrp15 protein	633	4.99249e-11	0.618		9.73616	2.54963	3.56727	2.61901	11.3687	9.50302	6.50981	5.87643	0.261872	0.366394	0.268998	0.835896	0.57261	0.516897	0.299088	0.516897
AAA.454ESTABI.23343	---NA---	997				6.0523	1.73315	2.06716	1.56577	6.35759	6.13407	3.75737	3.29203	0.286362	0.341549	0.258706	0.964842	0.591006	0.517812	0.295539	0.517812
AAA.454ESTABI.23521	splicing factor subunit 1	1995	4.72131e-124	0.749	K12825	91.4925	41.0373	31.8091	31.8776	68.8234	53.8723	59.6372	35.6458	0.448532	0.347668	0.348417	0.782762	0.866524	0.517931	0.381539	0.517931
AAA.454ESTABI.15340	squamous-cell carcinoma t-cell-recognized antigen	1987	1.67241e-27	0.552	K11984	21.6575	4.72998	4.9889	3.73129	23.5052	19.4762	19.3432	12.1867	0.218399	0.230354	0.172286	0.828589	0.822933	0.518469	0.207013	0.518469
AAA.454ESTABI.21885	mitochondrial import inner membrane translocase subunit tim44	1742	2.30105e-101	0.645		14.0036	8.73651	7.38693	8.03237	11.4631	11.1077	11.9566	5.94548	0.623876	0.527502	0.573593	0.968994	1.04305	0.518663	0.574991	0.518663
AAA.454ESTABI.15371	afg3 atpase family gene 3-like 2	1644	0	0.8095	K08956	97.6902	75.6802	68.6933	70.5279	76.763	82.1447	77.7931	39.8402	0.774696	0.703175	0.721955	1.07011	1.01342	0.519002	0.733275	0.519002
AAA.454ESTABI.7696	u11 u12 snrnp 35k	547	2.98698e-43	0.677	K13155	9.61807	5.92043	4.784	3.26382	8.18986	6.23169	7.25935	4.26687	0.615552	0.497397	0.339342	0.760903	0.886383	0.520994	0.484097	0.520994
AAA.454ESTABI.9307	coiled-coil domain-containing protein 134-like	561	4.80854e-21	0.5785		4.05744	2.14079	1.69676	1.3169	3.73788	3.2168	3.87297	1.95018	0.527621	0.418185	0.324563	0.860593	1.03614	0.521734	0.423457	0.521734
AAA.454ESTABI.17254	---NA---	1213				30.0598	10.4412	12.2083	11.4053	25.5774	20.9936	13.0326	13.3487	0.347348	0.406135	0.379421	0.820787	0.509536	0.521895	0.377635	0.521895
AAA.454ESTABI.19876	dead box atp-dependent rna helicase	2966	0	0.823	K12858	30.5962	4.86853	2.27544	1.94521	27.9424	24.067	18.6421	14.607	0.159122	0.07437	0.0635769	0.861308	0.66716	0.522754	0.0990229	0.522754
AAA.454ESTABI.12671	transient receptor potential cation channel subfamily m member	587	1.68731e-19	0.5225	K04976	2.85342	0.0962128	0.0555626	0.0748964	3.08519	3.24511	2.68034	1.6153	0.0337184	0.0194723	0.0262479	1.05184	0.868779	0.523565	0.0264795	0.523565
AAA.454ESTABI.4126	u1 small nuclear ribonucleoprotein 70 kda	949	1.82185e-81	0.886	K11093	81.9128	43.7068	45.2186	39.0768	84.4687	83.1424	48.2375	44.3462	0.533577	0.552034	0.477054	0.984298	0.571069	0.525002	0.520888	0.525002
AAA.454ESTABI.18400	rna-binding protein 8a	670	2.654e-39	0.7505	K12876	113.683	38.9321	33.8972	27.6185	124.124	109.235	61.2795	65.2077	0.342462	0.298173	0.242943	0.880046	0.493695	0.525342	0.294526	0.525342
AAA.454ESTABI.18341	nfkb repressing factor	1384	2.50688e-21	0.5275		6.3925	3.42177	2.99746	2.57354	4.40768	3.18736	3.95181	2.3188	0.535279	0.468903	0.402587	0.723137	0.896574	0.526082	0.468923	0.526082
AAA.454ESTABI.23486	structural maintenance of chromosomes protein 4	1348	1.15874e-33	0.612	K06675	11.9954	0.920586	1.07899	0.68507	14.5661	7.66057	7.94796	7.68326	0.076745	0.0899503	0.0571111	0.525918	0.545648	0.527475	0.0746021	0.527475
AAA.454ESTABI.22910	sumo-activating enzyme subunit 2	1906	1.33597e-151	0.608	K10685	12.5508	3.37083	4.08781	3.04765	11.727	10.8357	7.97963	6.19925	0.268574	0.325701	0.242825	0.924001	0.680451	0.528631	0.279033	0.528631
AAA.454ESTABI.16007	ribosome biogenesis protein nsa2 homolog	830	1.76892e-84	0.8095	K14842	155.517	68.0062	56.7354	65.0241	168.64	154.855	95.8641	89.1938	0.437291	0.364818	0.418115	0.918252	0.568452	0.528899	0.406742	0.528899
AAA.454ESTABI.9082	piwi2_schmd ame: full=piwi-like protein 2 ame: full=smedwi-2	1283	0	0.5335	K02156	391.517	47.8707	38.6632	25.1336	343.487	274.983	299.221	182.029	0.12227	0.0987525	0.0641956	0.800565	0.871127	0.529946	0.0950727	0.529946
AAA.454ESTABI.12089	rna-binding protein 26	214	4.26201e-16	0.712	K13192	17.2593	0.395866	0.457223	0.452179	22.4928	11.7122	11.5534	11.9289	0.0229363	0.0264914	0.0261991	0.520711	0.513648	0.530344	0.0252089	0.530344
AAA.454ESTABI.20608	dihydroxyacetone kinase	1405	8.20715e-27	0.7235	K00863	1.43668	0.669733	0.648964	0.754296	1.66209	0.713572	0.90653	0.88251	0.466166	0.45171	0.525026	0.429321	0.545414	0.530962	0.480967	0.530962
AAA.454ESTABI.18003	trm112-like protein	690	1.33176e-36	0.676	K15448	12.1063	6.33828	6.16909	3.77913	11.3274	10.0257	4.66905	6.02522	0.523554	0.509579	0.312163	0.885081	0.412191	0.531915	0.448432	0.531915
AAA.454ESTABI.15572	swi snf matrix actin dependent regulator of subfamily member 1	467	8.94175e-25	0.6405	K11651	17.1515	0.400476	0.377815	0.0941418	21.4308	16.3159	14.9202	11.4013	0.0233494	0.0220282	0.00548885	0.761329	0.696205	0.532003	0.0169555	0.532003
AAA.454ESTABI.20327	---NA---	1773				14.0131	2.08591	2.14078	2.80501	13.1443	10.1218	9.16981	6.99338	0.148854	0.15277	0.20017	0.770056	0.697629	0.532048	0.167265	0.532048
AAA.454ESTABI.13635	hypothetical protein [Schistosoma mansoni]	270	8.99949e-10	0.675		8.19187	0.335478	0.120797	0	7.58998	8.16908	3.05238	4.05205	0.0409526	0.014746	0	1.0763	0.402159	0.533868	0.0185662	0.533868
AAA.454ESTABI.16436	protein sda1 homolog	2132	5.37487e-77	0.551	K14856	31.0625	14.3945	12.0573	8.88349	27.2044	18.4807	22.1744	14.5395	0.463404	0.388162	0.285988	0.679329	0.815102	0.534453	0.379185	0.534453
AAA.454ESTABI.16713	splicing factor 3b subunit 2	1725	1.67177e-152	0.712	K12829	30.4119	2.84635	1.91582	2.26357	25.39	24.701	15.2016	13.5726	0.0935931	0.0629957	0.0744303	0.972862	0.598723	0.534565	0.0770064	0.534565
AAA.454ESTABI.12828	dna-directed rna polymerase i largest subunit	2458	4.53652e-147	0.5895	K02999	3.61683	0.126812	0.0850509	0.223623	3.49001	2.44728	2.8652	1.86941	0.0350616	0.0235153	0.0618285	0.701224	0.820973	0.535647	0.0401352	0.535647
AAA.454ESTABI.11864	---NA---	347				11.0154	0.244136	0.187984	0.139433	16.0691	16.7576	6.04558	8.6179	0.0221632	0.0170656	0.012658	1.04285	0.376223	0.536301	0.0172956	0.536301
AAA.454ESTABI.14486	nuclear cap-binding protein subunit 1	2056	1.02257e-169	0.651	K12882	14.0896	7.28591	6.04821	6.32457	13.3517	9.8989	9.98474	7.16597	0.517113	0.429268	0.448882	0.741398	0.747828	0.53671	0.465088	0.53671
AAA.454ESTABI.20203	suppressor of zeste 12 homolog	1143	3.45493e-25	0.5195	K11463	12.4935	6.09229	4.86301	5.7671	11.6331	8.24509	9.3079	6.25355	0.487636	0.389242	0.461607	0.708764	0.800124	0.537567	0.446162	0.537567
AAA.454ESTABI.18342	rna recognition motif -containing protein	1083	1.37483e-39	0.6565		11.1037	4.98433	3.11997	3.28902	10.3853	8.33159	6.77965	5.5898	0.448888	0.280984	0.296208	0.802248	0.652811	0.538241	0.342027	0.538241
AAA.454ESTABI.16481	trna wybutosine-synthesizing protein 1 homolog	1279	0	0.7765	K15449	26.0574	17.7111	17.8961	20.1239	24.034	22.497	12.8287	12.945	0.679697	0.686797	0.77229	0.936052	0.533774	0.538613	0.712928	0.538613
AAA.454ESTABI.25037	wolf-hirschhorn syndrome candidate 1	927	2.15881e-06	0.459	K11424	7.6444	0.219561	0.300691	0.0948527	7.30037	5.4076	3.63699	3.93403	0.0287218	0.0393347	0.0124081	0.74073	0.498193	0.538881	0.0268215	0.538881
AAA.454ESTABI.4553	chromodomain-helicase-dna-binding protein mi-2-like protein	747	3.2344e-75	0.647		26.4183	5.60428	4.73568	2.85489	33.686	29.7952	22.6672	18.161	0.212136	0.179258	0.108065	0.884498	0.672896	0.539126	0.166486	0.539126
AAA.454ESTABI.4479	---NA---	923				11.051	3.20905	1.77818	1.11947	9.81043	8.25517	8.03605	5.29444	0.290386	0.160907	0.1013	0.841469	0.819134	0.539675	0.184198	0.539675
AAA.454ESTABI.23477	60s ribosomal protein	788	3.31745e-21	0.5995	K02896	25.2345	8.59213	7.25149	6.10521	27.0949	26.082	13.1209	14.6244	0.340492	0.287364	0.241939	0.962618	0.484255	0.539747	0.289932	0.539747
AAA.454ESTABI.15718	ribosomal rna	1497	2.21835e-33	0.5605	K14857	25.1891	5.15702	2.73751	3.01962	24.5453	18.8191	12.9124	13.3011	0.204733	0.108679	0.119878	0.766708	0.526064	0.5419	0.14443	0.5419
AAA.454ESTABI.8981	transposase and inactivated derivatives-like protein	1142	4.24258e-16	0.47		24.3132	13.8464	13.7008	10.2967	27.6684	20.9819	20.2722	15.0089	0.569503	0.563515	0.423503	0.758337	0.732687	0.542457	0.51884	0.542457
AAA.454ESTABI.22394	tudor domain containing 1	645	4.13448e-16	0.6		60.3265	20.6372	21.6097	23.9509	58.6674	42.9006	49.0187	31.8887	0.342091	0.358213	0.397021	0.731251	0.835536	0.54355	0.365775	0.54355
AAA.454ESTABI.8654	transformer-2 protein a	1018	3.01618e-20	0.6725	K12897	52.3978	22.119	18.9554	20.4622	64.652	54.4617	36.6514	35.1788	0.422137	0.361759	0.390516	0.842383	0.566903	0.544125	0.391471	0.544125
AAA.454ESTABI.10530	---NA---	987				19.9509	5.38814	6.85896	4.89643	18.4452	12.1893	11.0068	10.0501	0.270071	0.343793	0.245424	0.660839	0.59673	0.544862	0.286429	0.544862
AAA.454ESTABI.10446	eukaryotic initiation factor-4g	1180	1.74977e-18	0.55		11.3738	2.81313	2.30935	2.11678	10.6221	7.30685	7.68268	5.81022	0.247333	0.203041	0.186109	0.687893	0.723274	0.546995	0.212161	0.546995
AAA.454ESTABI.5956	---NA---	885				12.763	1.3492	1.44411	0.576407	10.3932	7.59007	5.75672	5.6866	0.105712	0.113148	0.0451624	0.73029	0.553892	0.547145	0.0880076	0.547145
AAA.454ESTABI.12968	---NA---	685				33.3236	2.67033	3.23585	2.9401	29.3601	27.3694	20.2344	16.078	0.0801332	0.0971038	0.0882287	0.932196	0.68918	0.547615	0.0884886	0.547615
AAA.454ESTABI.21269	structural maintenance of chromosomes protein 1a	2520	0	0.685	K06636	11.9129	2.43048	1.92092	1.67001	11.4039	9.26978	9.45444	6.25173	0.204022	0.161248	0.140186	0.812862	0.829055	0.54821	0.168485	0.54821
AAA.454ESTABI.16558	rab gtpase domain-containing protein	1244	0.000220228	0.4275		8.66548	3.10143	2.37177	2.18103	7.16403	6.76975	4.03519	3.92827	0.357906	0.273703	0.251692	0.944965	0.563257	0.548333	0.294434	0.548333
AAA.454ESTABI.16072	thioredoxin reductase	1160	1.14387e-81	0.6565	K00384	25.7686	13.2329	12.426	12.5405	16.5571	17.3721	15.1136	9.1171	0.513528	0.482215	0.486657	1.04923	0.912818	0.550648	0.494133	0.550648
AAA.454ESTABI.9672	fibroblast growth factor receptor 1 (fms-related tyrosine kinase pfeiffer syndrome) isoform cra_b	1134	2.43342e-63	0.5645	K05094	18.2168	5.90006	2.90516	2.3887	16.8106	14.4108	16.4511	9.26182	0.323881	0.159477	0.131126	0.857246	0.978617	0.550951	0.204828	0.550951
AAA.454ESTABI.9787	---NA---	493				6.70785	0.298288	0.19847	0.472775	2.41674	1.83025	1.82366	1.3315	0.0444685	0.0295878	0.0704809	0.757322	0.754596	0.550951	0.0481791	0.550951
AAA.454ESTABI.16016	u1 small nuclear ribonucleoprotein a	819	2.44527e-42	0.742	K11094	24.6464	16.9651	17.933	14.1053	23.5672	18.4845	21.0404	13.0022	0.68834	0.727613	0.572308	0.784332	0.892784	0.551707	0.662754	0.551707
AAA.454ESTABI.2303	heterogeneous nuclear ribonucleoprotein k	1379	7.6441e-27	0.522	K12886	17.8455	9.01089	7.96911	8.02338	16.1049	13.7408	14.1803	8.8857	0.504938	0.44656	0.449601	0.853206	0.880497	0.55174	0.467033	0.55174
AAA.454ESTABI.17158	ribosomal protein l36	450	4.00209e-32	0.7335	K02920	667.168	414.148	400.125	429.651	657.363	682.638	387.929	364.36	0.620755	0.599737	0.643992	1.03845	0.59013	0.554275	0.621494	0.554275
AAA.454ESTABI.11003	dead (asp-glu-ala-asp) box polypeptide 56	858	1.89074e-107	0.5815	K14810	15.8175	6.02811	5.09077	6.10922	15.3306	11.5681	8.03359	8.5008	0.381103	0.321843	0.38623	0.754578	0.524025	0.5545	0.363059	0.5545
AAA.454ESTABI.16800	remodeling and spacing factor 1	1608	1.66935e-07	0.458		32.0505	14.8936	11.8298	9.79551	30.053	28.3687	23.4364	16.692	0.464691	0.369098	0.305628	0.943955	0.779836	0.555419	0.379806	0.555419
AAA.454ESTABI.20738	ribosomal protein l24	578	6.40581e-39	0.7845	K02896	652.574	479.276	359.545	295.9	762.776	815.758	623.227	423.866	0.73444	0.550965	0.453435	1.06946	0.817051	0.555689	0.579613	0.555689
AAA.454ESTABI.4915	ribosomal protein l37a	298	1.07938e-43	0.816	K02922	1793.78	943.04	672.76	727.811	1592.07	1258.59	1148.97	885.522	0.525727	0.375051	0.40574	0.790541	0.721686	0.556209	0.435506	0.556209
AAA.454ESTABI.22987	pre-mrna cleavage complex ii protein clp1	1352	4.12438e-32	0.4425	K14399	7.97327	2.44223	2.46308	1.91889	7.93125	6.30313	5.15366	4.42368	0.306302	0.308917	0.240665	0.79472	0.649791	0.557753	0.285295	0.557753
AAA.454ESTABI.11895	transcriptional repressor protein yy1-like	716	9.587e-53	0.757	K09201	2.24935	1.08275	1.32523	1.15462	2.72902	2.3804	1.77887	1.52801	0.481359	0.58916	0.513312	0.872254	0.651836	0.55991	0.527944	0.55991
AAA.454ESTABI.4976	tnf receptor-associated factor-2-like protein b	354	0.000125663	0.56		4.67086	2.49553	2.98197	2.06198	10.6355	8.77955	8.25412	5.97505	0.534276	0.638421	0.441456	0.825491	0.776088	0.5618	0.538051	0.5618
AAA.454ESTABI.6085	60s acidic ribosomal protein p2	407	9.09963e-07	0.662632		861.116	633.078	515.121	509.737	644.379	688.25	593.117	362.354	0.735183	0.598202	0.591949	1.06808	0.920448	0.562332	0.641778	0.562332
AAA.454ESTABI.21653	rieske (fe-s) domain containing	1017	2.31499e-14	0.573		12.8801	2.79091	2.27572	3.04844	12.9806	11.2382	7.58797	7.3152	0.216684	0.176685	0.236679	0.865771	0.584562	0.563548	0.210016	0.563548
AAA.454ESTABI.5419	---NA---	592				1.23329	0.200705	0.16528	0.237721	3.05913	1.18547	1.51869	1.72486	0.162739	0.134015	0.192753	0.387519	0.496445	0.563839	0.163169	0.563839
AAA.454ESTABI.13258	atp-dependent rna helicase tdrd9	779	4.00852e-21	0.5565		14.4721	0.152526	0.226495	0.468512	17.4359	18.2753	9.90625	9.83102	0.0105393	0.0156505	0.0323735	1.04815	0.568154	0.563839	0.0195211	0.563839
AAA.454ESTABI.14596	---NA---	863				3.18499	0.111753	0.499969	0.0509435	3.14775	2.43962	1.30224	1.77482	0.0350874	0.156977	0.0159948	0.775037	0.413704	0.563839	0.0693529	0.563839
AAA.454ESTABI.2674	heat shock protein 70	1128	1.33983e-137	0.8745	K03283	96.9368	27.2114	19.4256	10.9077	79.1343	71.6374	66.4202	44.7449	0.280713	0.200395	0.112523	0.905264	0.839336	0.56543	0.197877	0.56543
AAA.454ESTABI.10670	---NA---	539				18.0874	2.07787	0.888472	2.56997	19.3638	16.7405	17.0972	10.9608	0.114879	0.049121	0.142086	0.864523	0.882946	0.566046	0.102029	0.566046
AAA.454ESTABI.23838	pi-plc x domain-containing protein 3	4054	1.7134e-61	0.6095		8.59165	1.75921	1.27016	1.46654	6.73607	5.04499	6.09873	3.81416	0.204758	0.147836	0.170694	0.748951	0.905384	0.566229	0.174429	0.566229
AAA.454ESTABI.7349	trimethylguanosine synthase-like protein	672	3.50242e-26	0.552	K14292	3.7707	2.58169	2.26147	2.44729	3.82966	3.43141	3.34473	2.17074	0.68467	0.599748	0.649027	0.896008	0.873375	0.566823	0.644482	0.566823
AAA.454ESTABI.22294	leucyl-trna synthetase	3667	0	0.6675	K01869	50.5077	31.4603	29.1848	25.0755	42.1865	45.959	37.5734	23.9874	0.622882	0.57783	0.496468	1.08942	0.890649	0.568604	0.565727	0.568604
AAA.454ESTABI.24726	acyl- dehydrogenase family member mitochondrial	642	1.29686e-38	0.5975	K00257	10.4359	5.38302	5.22621	6.43165	9.57614	6.55886	8.40247	5.45322	0.515818	0.500792	0.616302	0.684916	0.877437	0.569459	0.544304	0.569459
AAA.454ESTABI.24373	protein disulfide-isomerase a5-like	301	1.00672e-22	0.6635	K09583	31.8897	2.78627	1.0788	1.38795	28.0248	22.6494	25.1399	15.9928	0.0873721	0.0338291	0.0435234	0.80819	0.89706	0.570665	0.0549082	0.570665
AAA.454ESTABI.22520	histone-lysine n-methyltransferase mll3- partial	991	5.34118e-16	0.674	K09188	15.4932	0.371524	0.272282	0.0443635	23.1317	20.0311	23.0587	13.2479	0.0239798	0.0175742	0.00286341	0.865961	0.996846	0.572715	0.0148058	0.572715
AAA.454ESTABI.7253	tudor domain-containing protein 5 isoform 2	682	2.02871e-09	0.4705		23.6779	15.2449	17.7332	14.2303	21.8025	18.3755	16.6982	12.5126	0.643845	0.748934	0.600997	0.842817	0.765883	0.573908	0.664592	0.573908
AAA.454ESTABI.12282	zinc finger protein 362	543	1.21583e-78	0.677		2.01688	0.292419	0.428658	0.251034	2.10643	2.03099	1.10382	1.2089	0.144986	0.212535	0.124467	0.964183	0.524025	0.573908	0.160663	0.573908
AAA.454ESTABI.14684	splicing factor 3b subunit 1-like	4038	0	0.6925	K12828	25.3293	10.1085	10.517	13.8794	25.0092	22.3952	23.6752	14.3598	0.399082	0.41521	0.547957	0.895475	0.946658	0.574179	0.454083	0.574179
AAA.454ESTABI.23656	high mobility group protein dsp1	856	6.13668e-11	0.491	K11295	20.9219	11.7339	8.91675	5.75364	19.9874	15.1088	15.7546	11.5029	0.560845	0.426192	0.275005	0.755916	0.788227	0.575506	0.420681	0.575506
AAA.454ESTABI.22442	mi-2	1583	0	0.7995	K11643	69.617	30.9537	23.6418	30.1235	57.7135	52.8834	59.398	33.2662	0.444628	0.339599	0.432703	0.91631	1.02919	0.576403	0.405643	0.576403
AAA.454ESTABI.6332	---NA---	324				85.829	66.5718	53.2744	42.4957	85.0196	64.6718	53.4166	49.0748	0.775633	0.620704	0.49512	0.76067	0.628286	0.577218	0.630486	0.577218
AAA.454ESTABI.7457	---NA---	441				64.0806	27.4484	21.1976	26.8729	73.054	57.2896	58.9522	42.1744	0.428342	0.330796	0.419361	0.784209	0.806968	0.577304	0.392833	0.577304
AAA.454ESTABI.6518	---NA---	427				36.8123	27.043	23.4482	22.6163	39.2872	40.6193	30.5303	22.718	0.73462	0.636966	0.614368	1.03391	0.777105	0.578256	0.661985	0.578256
AAA.454ESTABI.5544	---NA---	894				1.22502	0.475008	0.316773	0.304948	1.54595	0.672865	0.838054	0.897433	0.387757	0.258586	0.248933	0.435242	0.542095	0.580504	0.298425	0.580504
AAA.454ESTABI.4750	---NA---	806			K12478	14.1205	3.58567	2.01064	1.29294	11.0571	8.45839	7.62234	6.42496	0.253933	0.142391	0.0915647	0.764972	0.689359	0.581069	0.16263	0.581069
AAA.454ESTABI.21153	probable atp-dependent rna helicase ddx52	1638	3.01296e-69	0.5565	K14779	8.82288	4.01636	2.87475	3.19737	8.49581	7.58965	3.43049	4.94261	0.455221	0.325828	0.362395	0.89334	0.403786	0.58177	0.381148	0.58177
AAA.454ESTABI.11976	wd repeat-containing protein 72	575	9.70257e-17	0.505		4.4068	0.206639	0.177914	0.313523	7.62528	5.23079	4.82107	4.43963	0.046891	0.0403725	0.0711453	0.68598	0.632248	0.582225	0.0528029	0.582225
AAA.454ESTABI.3203	---NA---	1328				7.03397	3.45452	4.21012	4.34451	7.82338	6.49254	4.17487	4.55855	0.491119	0.59854	0.617646	0.829889	0.53364	0.582683	0.569102	0.582683
AAA.454ESTABI.23918	protein rrp5 homolog	4264	1.78282e-59	0.447	K14792	9.8556	2.04857	1.91765	1.90275	9.20971	7.2183	6.67691	5.37105	0.207859	0.194575	0.193063	0.783771	0.724986	0.583194	0.198499	0.583194
AAA.454ESTABI.21782	28s ribosomal protein mitochondrial	768	4.58107e-20	0.498182		41.997	23.6538	19.1701	18.0993	40.0253	35.5076	27.7055	23.3626	0.563227	0.456464	0.430967	0.88713	0.692201	0.583695	0.483553	0.583695
AAA.454ESTABI.18684	dyskeratosis congenita dyskerin	1487	3.52506e-164	0.7965	K11131	33.1422	11.3789	13.3031	11.5332	27.05	28.4522	26.452	15.794	0.343336	0.401393	0.347992	1.05184	0.977891	0.583881	0.36424	0.583881
AAA.454ESTABI.10619	---NA---	1176				22.4233	8.77486	8.57318	7.59454	18.4796	14.5782	17.3289	10.7917	0.391327	0.382333	0.338689	0.788877	0.937729	0.583976	0.370783	0.583976
AAA.454ESTABI.15383	mitochondrial ribosomal protein s16	609	1.75784e-38	0.655		82.334	50.817	43.1676	37.3243	66.596	58.442	55.9762	38.9236	0.617205	0.524299	0.453328	0.87756	0.840534	0.584473	0.531611	0.584473
AAA.454ESTABI.20839	dna-directed rna polymerase iii subunit rpc1-like	1211	9.69335e-79	0.584	K03018	9.39812	5.47038	4.73196	4.28116	7.8315	6.62308	5.87745	4.57737	0.582071	0.503501	0.455534	0.845697	0.750488	0.584482	0.513702	0.584482
AAA.454ESTABI.16764	transcription factor tfiiib component	1008	3.22383e-15	0.497	K15198	11.2269	4.17062	3.74197	2.96651	6.80829	7.1612	5.35157	3.97969	0.371485	0.333304	0.264233	1.05184	0.786038	0.584536	0.323007	0.584536
AAA.454ESTABI.17217	methylosome subunit picln	570	8.68917e-10	0.5375		22.604	12.0848	10.9585	14.6498	22.324	18.2925	16.2988	13.0519	0.534631	0.484804	0.648104	0.819408	0.730102	0.584655	0.555846	0.584655
AAA.454ESTABI.16391	heat shock cognate 71 kda	2062	0	0.91	K03283	143.496	15.9865	10.8876	7.98004	132.504	109.203	108.713	77.6059	0.111408	0.075874	0.0556117	0.824149	0.820452	0.585687	0.0809645	0.585687
AAA.454ESTABI.4617	threonine aspartase 1	1340	6.69217e-55	0.5315	K08657	15.7208	11.0485	10.9462	11.8435	14.8665	11.7465	8.21906	8.70887	0.702797	0.696289	0.753366	0.790135	0.552859	0.585807	0.717484	0.585807
AAA.454ESTABI.526	---NA---	1136				10.4723	6.80004	6.57149	5.96133	8.43245	4.41271	5.47405	4.94378	0.649338	0.627513	0.569249	0.523301	0.649165	0.586281	0.615367	0.586281
AAA.454ESTABI.14496	retinoblastoma-binding protein 5 isoform 3	1165	8.40139e-82	0.683	K14961	14.0824	5.22901	4.5879	6.48443	13.1315	11.1875	8.55333	7.70063	0.371315	0.32579	0.460463	0.851954	0.651358	0.586423	0.385856	0.586423
AAA.454ESTABI.14811	zinc finger matrin-type protein 4-like	1114	7.23603e-11	0.398		15.2861	8.59308	9.65715	7.87106	12.8343	12.4196	14.0563	7.52939	0.562149	0.631759	0.514915	0.967689	1.09521	0.586661	0.569608	0.586661
AAA.454ESTABI.20808	ran gtpase-activating protein 1	1445	1.11996e-79	0.5775	K14319	9.49604	2.45762	1.86635	2.4042	9.8944	8.39521	7.36258	5.80466	0.258805	0.19654	0.25318	0.848481	0.744116	0.586661	0.236175	0.586661
AAA.454ESTABI.20090	thyroid adenoma-associated protein homolog	1903	2.37524e-07	0.5955		7.83123	4.09376	2.71521	3.42918	5.81012	4.53079	4.21264	3.41113	0.522748	0.346715	0.437885	0.779809	0.725052	0.587101	0.435783	0.587101
AAA.454ESTABI.2776	cysteine-rich pdz-binding protein	489	5.90122e-28	0.685		7.94839	2.43423	2.98643	1.78052	7.60189	7.5859	5.36252	4.47465	0.306254	0.375728	0.22401	0.997896	0.705418	0.588623	0.301997	0.588623
AAA.454ESTABI.6868	e3 sumo-protein ligase 2	1011	4.76487e-26	0.618	K12172	15.9939	8.28856	7.79157	6.19796	14.9432	12.7924	13.9321	8.80148	0.518234	0.48716	0.387521	0.856068	0.932335	0.588995	0.464305	0.588995
AAA.454ESTABI.17520	p30 dbc protein	936	2.76722e-29	0.5225		152.772	75.5455	67.6792	58.2524	135.948	112.575	111.102	80.1058	0.4945	0.443009	0.381304	0.828075	0.817244	0.589241	0.439604	0.589241
AAA.454ESTABI.3178	---NA---	795				6.21255	1.37461	1.96562	1.1616	6.53424	6.68379	6.40842	3.85327	0.221263	0.316394	0.186977	1.02289	0.980744	0.589703	0.241545	0.589703
AAA.454ESTABI.7615	elongation factor mitochondrial precursor	659	3.94215e-27	0.602	K02358	11.4049	7.24525	5.49867	4.64415	10.1246	9.88876	5.11607	5.97661	0.635274	0.482131	0.407206	0.976705	0.50531	0.590305	0.508204	0.590305
AAA.454ESTABI.7914	nucleolar protein 5a	1590	3.07646e-116	0.773	K14564	27.6188	7.30569	3.90892	2.98682	22.7799	17.7183	15.6912	13.4864	0.264518	0.141531	0.108144	0.777805	0.688817	0.592031	0.171398	0.592031
AAA.454ESTABI.16518	tnf receptor-associated protein 1	2166	0	0.7225	K09488	66.7711	31.8044	27.1478	35.3864	68.5167	66.8842	41.3005	40.5766	0.47632	0.40658	0.529966	0.976174	0.60278	0.592215	0.470955	0.592215
AAA.454ESTABI.2331	heterogeneous nuclear ribonucleoprotein	1041	7.00605e-130	0.7275	K13044	97.1376	46.5175	44.7829	46.5003	95.0871	97.3676	76.0735	56.4017	0.478882	0.461025	0.478706	1.02398	0.80004	0.593158	0.472871	0.593158
AAA.454ESTABI.18540	cell division cycle and apoptosis regulator protein 1	2471	2.30429e-57	0.593		136.464	42.8043	38.1889	30.0507	150.149	140.506	108.214	89.2303	0.313666	0.279845	0.220209	0.935776	0.720711	0.594279	0.27124	0.594279
AAA.454ESTABI.19987	general transcription factor iie subunit 1	1278	5.23083e-38	0.4645	K03136	9.05664	5.09895	5.97016	6.43436	11.0009	9.17844	10.4351	6.56317	0.563006	0.659203	0.710457	0.834338	0.948574	0.596605	0.644222	0.596605
AAA.454ESTABI.24411	n-arginine dibasic nrd convertase 1	160	4.35147e-11	0.688		9.26059	1.13224	0.871063	1.45674	12.2124	11.9055	11.7066	7.29368	0.122264	0.0940613	0.157305	0.974872	0.958583	0.597237	0.124544	0.597237
AAA.454ESTABI.7051	---NA---	688				1.68545	0.181223	0.101286	0.0639015	2.84009	1.60294	1.41568	1.69621	0.107522	0.0600947	0.0379137	0.5644	0.498463	0.597237	0.0685102	0.597237
AAA.454ESTABI.4503	---NA---	955				93.6304	44.0226	45.4172	42.8323	76.2029	67.1878	52.5631	45.5187	0.470174	0.485069	0.457461	0.881696	0.689778	0.597335	0.470901	0.597335
AAA.454ESTABI.7114	hypothetical protein [Schistosoma mansoni]	528	4.9838e-06	0.44		11.225	2.66212	1.60906	2.71514	13.1782	11.0131	7.80438	7.87386	0.237161	0.143347	0.241884	0.835705	0.59222	0.597493	0.207464	0.597493
AAA.454ESTABI.20262	lon peptidase mitochondrial	3009	0	0.749	K08675	35.4971	3.16648	2.68738	2.22579	32.5639	33.8521	27.0904	19.4644	0.0892039	0.0757071	0.0627034	1.03956	0.831915	0.597728	0.0758715	0.597728
AAA.454ESTABI.9196	---NA---	600				1.93264	0.611833	0.976068	0.930839	5.08352	3.67608	3.37149	3.03903	0.316578	0.505043	0.48164	0.723137	0.663219	0.597821	0.43442	0.597821
AAA.454ESTABI.21327	---NA---	878				9.04933	2.78793	2.41982	1.50748	8.19631	6.73708	6.31461	4.90122	0.308081	0.267403	0.166585	0.821965	0.770421	0.597979	0.247356	0.597979
AAA.454ESTABI.18935	---NA---	1531			K12900	13.7595	7.10455	4.78397	3.80006	12.9807	9.42977	11.2554	7.76532	0.516337	0.347684	0.276177	0.726448	0.867092	0.598222	0.380066	0.598222
AAA.454ESTABI.21960	nucleoprotein tpr	3451	8.93539e-24	0.486	K09291	27.5781	5.83529	5.12973	4.90315	24.8164	19.755	18.9747	14.8579	0.211592	0.186008	0.177791	0.796047	0.764604	0.598712	0.191797	0.598712
AAA.454ESTABI.8795	p68ddx5 rna helicase	1867	1.39332e-25	0.5315	K12823	19.5875	0.985443	0.640058	0.348608	17.8941	12.2972	7.94566	10.7432	0.0503097	0.0326768	0.0177974	0.687219	0.444038	0.600379	0.0335946	0.600379
AAA.454ESTABI.10381	arp6 actin-related protein 6 homolog	848	1.81434e-91	0.6325	K11662	15.7255	7.31692	7.82753	6.0622	13.3195	10.2858	10.8672	7.99897	0.46529	0.497759	0.385501	0.772234	0.815887	0.600545	0.449517	0.600545
AAA.454ESTABI.4122	krr1 small subunit processome component homolog	998	1.78784e-54	0.609	K06961	14.1581	8.50971	9.11723	6.50339	13.9918	12.9591	13.2127	8.40454	0.601049	0.643959	0.459341	0.92619	0.944318	0.600677	0.568116	0.600677
AAA.454ESTABI.21408	replication factor c subunit 3	1187	4.58717e-92	0.7795	K10756	11.9038	8.15535	7.32322	7.06854	9.91704	10.8956	9.59406	5.9603	0.685107	0.615201	0.593807	1.09868	0.967431	0.601015	0.631372	0.601015
AAA.454ESTABI.7838	bromodomain adjacent to zinc finger 1b	477	3.99746e-27	0.53	K11658	7.56311	0	0	0.0921681	9.39173	9.66837	3.92673	5.65757	0	0	0.0121865	1.02946	0.418105	0.6024	0.00406218	0.6024
AAA.454ESTABI.12212	paired box gene 5	1643	3.33131e-56	0.9095	K09383	4.70516	0.258465	0.222911	0.200757	5.45326	5.85798	5.15288	3.28504	0.0549322	0.0473759	0.0426675	1.07422	0.944918	0.6024	0.0483252	0.6024
AAA.454ESTABI.23262	exosome component 8	878	1.16629e-10	0.5055	K12586	19.615	16.4648	13.1006	12.7964	17.0983	12.3323	12.3732	10.3009	0.839397	0.667886	0.652376	0.721259	0.723654	0.602451	0.719886	0.602451
AAA.454ESTABI.24300	mitochondrial import inner membrane translocase subunit tim9	386	8.09881e-25	0.6115		8.28912	2.61445	2.15483	1.43545	8.14878	5.45439	6.98754	4.91284	0.315408	0.259959	0.173173	0.66935	0.857496	0.602893	0.249513	0.602893
AAA.454ESTABI.14929	protein virilizer homolog	1033	6.01002e-22	0.4655		19.79	12.125	9.83299	9.69319	17.4392	16.6933	11.387	10.5204	0.612681	0.496866	0.489802	0.957226	0.652952	0.603261	0.533116	0.603261
AAA.454ESTABI.19194	---NA---	1549				10.4804	1.5386	1.96886	2.12626	9.90696	9.44964	8.4644	5.97997	0.146807	0.18786	0.202879	0.953839	0.854389	0.603613	0.179182	0.603613
AAA.454ESTABI.18531	rna (guanine-9-) methyltransferase domain containing 1	1436	1.07944e-38	0.496		6.56477	2.24704	2.21574	1.37187	5.70834	5.23626	3.07827	3.45383	0.342288	0.33752	0.208974	0.917299	0.539258	0.60505	0.296261	0.60505
AAA.454ESTABI.11953	---NA---	296				5.07827	0	0.125236	0	6.92329	3.38706	4.04984	4.18894	0	0.0246611	0	0.489226	0.584958	0.60505	0.00822036	0.60505
AAA.454ESTABI.24979	cg1994	1318	6.27064e-26	0.5885	K14521	4.57826	0.510576	0.989957	1.0877	3.83289	3.7273	2.10327	2.32424	0.111522	0.21623	0.23758	0.972452	0.548743	0.606393	0.188444	0.606393
AAA.454ESTABI.19628	transcription intermediary factor 1-related	1820	1.90562e-41	0.4515	K08883	22.2407	12.2248	10.9798	12.6896	24.4313	21.4836	20.9946	14.8278	0.549658	0.493679	0.570555	0.879348	0.859334	0.606919	0.537964	0.606919
AAA.454ESTABI.17117	tpr repeat nuclear	3723	0	0.738	K15176	29.1509	11.2248	9.54304	10.2346	27.2021	22.9166	24.491	16.5151	0.38506	0.327367	0.351091	0.842459	0.900337	0.607127	0.354506	0.607127
AAA.454ESTABI.13410	bromodomain phd finger transcription factor	955	3.44408e-08	0.4325	K11728	13.2666	0.195835	0.209577	0.290097	12.3262	8.39848	9.57119	7.48462	0.0147615	0.0157974	0.0218668	0.681351	0.776491	0.607211	0.0174752	0.607211
AAA.454ESTABI.20039	presequence mitochondrial	1579	1.28597e-87	0.5175	K06972	10.3357	2.88007	3.48364	3.14964	8.96417	7.93674	6.21582	5.45063	0.278652	0.337048	0.304733	0.885384	0.693407	0.608046	0.306811	0.608046
AAA.454ESTABI.18131	acylglycerol mitochondrial	694	4.72004e-19	0.6145	K09881	5.47675	1.34586	0.630205	1.44494	5.35638	4.76726	4.53418	3.25799	0.245741	0.115069	0.263832	0.890015	0.846502	0.608244	0.208214	0.608244
AAA.454ESTABI.19514	elongation factor g	1197	1.61107e-37	0.4835	K02355	11.2123	4.36808	5.49707	5.52151	10.1129	8.62695	5.8836	6.15424	0.389579	0.49027	0.49245	0.853064	0.581792	0.608553	0.457433	0.608553
AAA.454ESTABI.13928	znrf2_plaf7 ame: full=ring finger protein pfe0100w	740	0.000105262	0.48		10.0985	3.1919	2.80099	2.73949	12.3009	8.26442	9.51712	7.49081	0.316076	0.277367	0.271277	0.671853	0.773692	0.608963	0.28824	0.608963
AAA.454ESTABI.17923	beta thymosin	619	2.26442e-18	0.6245		72.9555	48.7296	39.9167	48.308	84.9221	93.1303	35.5849	51.7274	0.667936	0.547138	0.662157	1.09666	0.41903	0.609116	0.625744	0.609116
AAA.454ESTABI.18914	cytosolic fe-s cluster assembly factor nubp1	1109	4.05848e-99	0.721	K03593	44.884	24.4801	31.1529	37.3406	40.9971	35.1667	25.4019	24.9919	0.545409	0.694075	0.831936	0.857787	0.619602	0.609602	0.690474	0.609602
AAA.454ESTABI.9528	chromodomain-helicase-dna-binding protein mi-2-like protein	634	5.08576e-51	0.6405	K11643	9.85628	0.740389	0.439653	1.61618	9.99766	6.48349	8.27215	6.09724	0.0751185	0.0446064	0.163975	0.6485	0.827408	0.609867	0.0945666	0.609867
AAA.454ESTABI.19417	splicing factor u2af 65 kda subunit	1489	5.45243e-118	0.7035	K12837	45.5291	23.4192	27.5988	34.1163	47.786	44.1696	35.1716	29.1453	0.514378	0.606179	0.74933	0.924319	0.736022	0.609913	0.623296	0.609913
AAA.454ESTABI.21816	splicing factor 1	1784	6.70471e-138	0.6605	K13095	16.298	3.91463	3.1199	2.95787	14.8798	12.0825	14.2789	9.07622	0.240191	0.191429	0.181487	0.81201	0.959615	0.60997	0.204369	0.60997
AAA.454ESTABI.19342	ribosome maturation protein sbds	1339	2.05237e-58	0.621	K14574	33.0527	7.8165	8.75646	8.05946	31.6771	22.9116	24.5637	19.3917	0.236486	0.264924	0.243837	0.723285	0.775439	0.612168	0.248416	0.612168
AAA.454ESTABI.3192	nuclear cap-binding protein subunit 2	587	5.19832e-51	0.8605	K12883	11.1576	9.00905	7.00656	7.65642	13.3962	8.88136	8.42394	8.20073	0.807436	0.627963	0.686206	0.662975	0.62883	0.612168	0.707201	0.612168
AAA.454ESTABI.9815	---NA---	491				0.699758	0.0575121	0	0	0.970632	0.612567	0.457772	0.59419	0.0821886	0	0	0.631102	0.471623	0.612168	0.0273962	0.612168
AAA.454ESTABI.11742	chromodomain-helicase-dna-binding protein 5	517	3.81333e-39	0.683	K11643	5.35807	0.0546198	0	0.255111	7.37455	5.81761	3.478	4.51447	0.0101939	0	0.0476125	0.788877	0.471623	0.612168	0.0192688	0.612168
AAA.454ESTABI.20604	huntingtin interacting	2423	0	0.6355	K12821	23.0602	3.62508	3.55453	3.26859	21.5769	20.2334	18.1507	13.2147	0.1572	0.154141	0.141741	0.937735	0.841211	0.612447	0.151028	0.612447
AAA.454ESTABI.3478	---NA---	382				105.064	1.0224	0.426902	0.356837	87.4562	67.1878	63.5464	53.6525	0.00973114	0.00406324	0.00339636	0.768245	0.726608	0.613478	0.00573025	0.613478
AAA.454ESTABI.11828	atpase family aaa domain-containing protein 2	1287	3.77704e-95	0.7505		7.29142	0.426837	0.541453	0.796161	7.29497	5.45297	6.86931	4.47709	0.0585396	0.0742589	0.109191	0.747498	0.941649	0.613722	0.0806633	0.613722
AAA.454ESTABI.6796	---NA---	397				26.1256	20.2634	16.6564	14.255	36.4938	30.3043	30.5727	22.4138	0.775616	0.637552	0.545636	0.830397	0.837751	0.614182	0.652935	0.614182
AAA.454ESTABI.20351	swi snf matrix actin dependent regulator of subfamily member 5	2106	0	0.835	K11654	33.6994	14.4677	15.3361	17.0655	34.8949	28.5156	26.7172	21.4377	0.429317	0.455086	0.506403	0.817185	0.765648	0.614352	0.463602	0.614352
AAA.454ESTABI.11737	---NA---	434				13.3098	0	0	0.2026	14.4951	8.54724	8.63157	8.90703	0	0	0.0152219	0.589666	0.595483	0.614487	0.00507395	0.614487
AAA.454ESTABI.21455	serine threonine protein phosphatase	1183	1.18643e-34	0.79	K06269	21.02	5.70929	6.1774	7.50143	19.6594	17.4581	8.73984	12.0842	0.271612	0.293882	0.356871	0.888025	0.444562	0.614677	0.307455	0.614677
AAA.454ESTABI.21540	---NA---	644				3.50117	0.668511	0.68605	0.778389	7.54832	4.82603	3.60649	4.64349	0.19094	0.195949	0.222323	0.639351	0.477788	0.615169	0.20307	0.615169
AAA.454ESTABI.17348	pre-mrna-splicing factor 38a	1014	1.48052e-81	0.828	K12849	22.808	8.30558	9.21028	8.89895	21.479	16.6106	16.6986	13.2351	0.364152	0.403818	0.390168	0.773341	0.777438	0.616187	0.386046	0.616187
AAA.454ESTABI.4449	sjchgc06435 protein	508	8.216e-19	0.488333		72.7066	32.0837	27.3123	19.278	56.289	41.05	47.195	34.7455	0.441277	0.375651	0.265148	0.729273	0.83844	0.61727	0.360692	0.61727
AAA.454ESTABI.18133	zinc finger	4516	2.96117e-10	0.3725	K10513	17.0564	2.14084	1.82473	1.38651	13.5291	13.6088	12.675	8.36609	0.125516	0.106983	0.08129	1.00589	0.936869	0.618376	0.104596	0.618376
AAA.454ESTABI.22443	chromodomain helicase dna binding protein 4	1470	0	0.8835	K11643	59.6739	1.6996	1.17603	2.65638	62.3121	58.7901	40.519	38.5523	0.0284815	0.0197076	0.044515	0.943478	0.65026	0.618698	0.0309014	0.618698
AAA.454ESTABI.18705	serine threonine-protein phosphatase 5 isoform 1	1804	0	0.769	K04460	28.9016	20.1049	20.9561	21.2167	27.2898	24.2306	23.8388	16.9	0.695635	0.725084	0.734101	0.8879	0.873544	0.61928	0.718273	0.61928
AAA.454ESTABI.7281	fibrillarin	803	1.30745e-52	0.6205	K14563	11.2584	4.20554	3.43062	2.74878	9.97079	7.36632	8.30393	6.17647	0.373547	0.304717	0.244155	0.73879	0.832826	0.619456	0.307473	0.619456
AAA.454ESTABI.24303	polycystin 1-related	402	0.000767645	0.5		3.15163	0	0.0811325	0.328091	4.38643	4.48911	2.42285	2.72152	0	0.025743	0.104102	1.02341	0.552351	0.620441	0.0432817	0.620441
AAA.454ESTABI.17535	u3 small nucleolar rna-interacting protein 2	1151	5.28671e-44	0.5135	K14793	10.3545	4.67551	2.72181	2.50236	8.57099	7.22964	5.40272	5.32293	0.451546	0.262864	0.24167	0.843501	0.630349	0.62104	0.318693	0.62104
AAA.454ESTABI.12937	nuclear pore membrane glycoprotein 210-like	1457	1.65523e-58	0.506	K14314	6.49963	0.042787	0.0732703	0.0603489	8.86433	6.81224	7.4562	5.50656	0.006583	0.011273	0.00928499	0.7685	0.841147	0.621204	0.00904699	0.621204
AAA.454ESTABI.5869	---NA---	301				36.5982	7.11614	8.35399	7.81611	35.4664	25.314	28.3758	22.0507	0.194439	0.228262	0.213565	0.713746	0.800074	0.621733	0.212089	0.621733
AAA.454ESTABI.23845	high mobility group protein dsp1	1698	1.2224e-54	0.7125	K10802	44.8952	11.9518	12.269	11.6849	47.9668	39.6186	39.4466	29.8534	0.266216	0.273281	0.260271	0.825959	0.822373	0.622377	0.266589	0.622377
AAA.454ESTABI.23080	---NA---	1281				12.7569	7.45163	5.63898	5.97985	8.29644	7.04381	7.66181	5.1813	0.584126	0.442034	0.468755	0.849016	0.923506	0.624522	0.498305	0.624522
AAA.454ESTABI.21251	ring finger and kh domain containing 1	3357	7.70932e-32	0.481		88.9146	9.50954	6.79094	4.67355	70.7985	71.7358	66.2402	44.2357	0.106951	0.0763761	0.0525622	1.01324	0.935617	0.624812	0.0786299	0.624812
AAA.454ESTABI.20133	ribosomal protein s2	829	1.05776e-105	0.835	K02981	1171.81	642.993	676.102	775.297	1060.95	1069.93	1027.4	663.91	0.548716	0.576971	0.661622	1.00846	0.968375	0.625768	0.59577	0.625768
AAA.454ESTABI.21909	pre-mrna-splicing factor atp-dependent rna helicase prp16	3164	0	0.695	K12815	37.2466	18.7452	19.3387	19.1216	37.1594	24.779	30.6176	23.3979	0.503273	0.519206	0.513379	0.666831	0.823954	0.629662	0.511953	0.629662
AAA.454ESTABI.9465	tel2-interacting protein 1 homolog	789	2.63714e-08	0.4525		8.76372	2.84914	3.74334	2.92049	8.93965	6.86168	6.17228	5.63897	0.325106	0.427141	0.333248	0.767556	0.690439	0.630782	0.361832	0.630782
AAA.454ESTABI.15107	ankyrin repeat domain-containing protein 39	645	1.10614e-30	0.662		7.8238	4.48643	4.44563	2.89774	5.91107	6.37292	4.64633	3.73165	0.573434	0.568219	0.370375	1.07813	0.786038	0.631299	0.504009	0.631299
AAA.454ESTABI.21080	transcription elongation factor spt6	2330	4.12811e-68	0.51	K11292	21.5752	0.491205	0.419324	0.988955	27.2653	15.7055	18.4572	17.2168	0.0227671	0.0194354	0.0458376	0.576024	0.676948	0.631456	0.0293467	0.631456
AAA.454ESTABI.3800	---NA---	432				8.7486	0.917636	0.816851	0.7533	13.9003	9.74719	11.4464	8.77943	0.10489	0.0933694	0.0861052	0.701224	0.823468	0.631602	0.0947881	0.631602
AAA.454ESTABI.15638	---NA---	821				17.9951	9.67389	10.6387	11.3391	16.3117	16.7298	17.5213	10.3053	0.537584	0.591197	0.630122	1.02563	1.07416	0.631775	0.586301	0.631775
AAA.454ESTABI.12598	viral a-type inclusion	596	1.148e-06	0.473125		2.66621	0.408555	0.288566	0.221296	3.6783	3.36432	2.13704	2.32517	0.153234	0.108231	0.0830002	0.91464	0.580984	0.63213	0.114822	0.63213
AAA.454ESTABI.22727	dna-directed rna polymerasei	841	1.04098e-36	0.6055	K03016	42.3604	17.9873	22.6275	26.7187	35.2477	29.4452	25.7461	22.2887	0.424626	0.534167	0.630748	0.835381	0.730434	0.632344	0.529847	0.632344
AAA.454ESTABI.22078	phosphatase 2a inhibitor i2pp2a	3228	3.67028e-57	0.6295	K11290	9.49292	4.54733	3.01355	2.76952	8.93219	7.57827	6.4756	5.64876	0.479023	0.317453	0.291746	0.848423	0.724974	0.632405	0.362741	0.632405
AAA.454ESTABI.4604	---NA---	1169				70.5569	34.129	28.6663	25.6133	67.6752	56.1747	64.7316	42.8013	0.483709	0.406286	0.363017	0.830063	0.956504	0.632451	0.417671	0.632451
AAA.454ESTABI.21804	upf2 regulator of nonsense transcripts homolog	2464	0	0.608	K14327	11.8089	3.65688	3.40873	5.03281	11.8371	11.1487	9.76054	7.48905	0.309672	0.288659	0.426189	0.94184	0.824569	0.632674	0.341507	0.632674
AAA.454ESTABI.17860	---NA---	1769				2.98618	0.742147	1.09543	1.38713	3.58311	2.2103	2.15999	2.26768	0.248527	0.366833	0.464516	0.616866	0.602826	0.632881	0.359959	0.632881
AAA.454ESTABI.8939	heat shock protein 70	1338	1.22534e-80	0.926	K04043	365.89	142.926	137.974	119.023	369.225	363.562	247.724	233.692	0.390626	0.377091	0.325296	0.984663	0.67093	0.632926	0.364338	0.632926
AAA.454ESTABI.18961	exosome component 3	1031	8.77554e-31	0.5875	K03681	10.539	4.43364	3.67994	4.90067	7.48846	5.64005	4.50549	4.73983	0.420687	0.349172	0.465002	0.753166	0.601658	0.632952	0.41162	0.632952
AAA.454ESTABI.5794	---NA---	622				9.94286	4.0604	4.21432	3.66198	11.11	9.02634	7.94992	7.03571	0.408373	0.423853	0.368302	0.812453	0.715565	0.633278	0.400176	0.633278
AAA.454ESTABI.24488	probable atp-dependent rna helicase ddx31	525	5.07814e-10	0.68	K14806	4.41747	0.345063	0.194858	0.619858	5.26508	4.58317	3.85313	3.33425	0.0781133	0.0441107	0.14032	0.870485	0.731828	0.633278	0.0875145	0.633278
AAA.454ESTABI.13007	vacuolar protein sorting 13d	597	8.9931e-25	0.543		2.69772	0	0.116725	0.228328	6.94514	6.38151	6.77686	4.3982	0	0.0432682	0.0846374	0.918845	0.975771	0.633278	0.0426352	0.633278
AAA.454ESTABI.2628	---NA---	895				20.5381	0.328617	0.233581	0.26536	29.4468	25.8763	17.7469	18.662	0.0160004	0.0113731	0.0129204	0.878749	0.602676	0.633755	0.0134313	0.633755
AAA.454ESTABI.12950	nucleoprotein tpr	2872	1.65838e-55	0.4505	K09291	16.4867	0.526326	0.556512	0.387391	21.0578	13.5794	15.574	13.3582	0.0319243	0.0337552	0.0234972	0.644861	0.739582	0.634359	0.0297256	0.634359
AAA.454ESTABI.2399	nuclear receptor coactivator 5	682	5.61413e-08	0.556875		12.2483	2.7719	2.99791	2.72724	13.2772	13.8184	12.0842	8.44869	0.226309	0.244762	0.222664	1.04076	0.910149	0.636333	0.231245	0.636333
AAA.454ESTABI.23901	upstream activation factor subunit uaf30	1099	2.9084e-26	0.646667	K15223	14.6155	3.04082	3.66549	2.3528	15.091	13.0452	14.0436	9.62315	0.208055	0.250795	0.16098	0.86444	0.930596	0.637675	0.20661	0.637675
AAA.454ESTABI.4358	---NA---	380				2.48644	0.0743117	0.171659	0.127324	3.00998	1.05534	1.57731	1.91939	0.0298868	0.0690381	0.0512074	0.350612	0.524025	0.637675	0.0500441	0.637675
AAA.454ESTABI.24537	usp6 n-terminal-like protein	510	1.52029e-06	0.5905		4.63161	0.122237	0	0.0862043	6.72819	5.30771	6.17005	4.2904	0.0263918	0	0.0186122	0.788877	0.917044	0.637675	0.0150013	0.637675
AAA.454ESTABI.16776	general transcription factor iif subunit 1	1483	7.25711e-13	0.42	K03138	19.9245	7.30755	6.84531	4.03567	20.5029	16.6982	15.5603	13.0824	0.366763	0.343563	0.202549	0.814431	0.758933	0.638075	0.304291	0.638075
AAA.454ESTABI.9230	fibroblast growth factor receptor 4	462	5.97978e-57	0.7895	K05094	11.0158	3.49332	2.30417	4.50222	11.8629	9.11426	10.3788	7.57785	0.317119	0.20917	0.408706	0.768298	0.874894	0.638784	0.311665	0.638784
AAA.454ESTABI.22933	brix domain-containing protein 2	989	8.90786e-73	0.6355	K14820	18.2386	8.32534	9.24073	8.80803	19.8535	14.4962	16.4389	12.6847	0.456467	0.506657	0.482932	0.730158	0.828011	0.638914	0.482019	0.638914
AAA.454ESTABI.16316	myb domain-containing protein	2520	3.99737e-155	0.553	K12860	28.4613	12.4215	12.233	8.64674	24.8692	22.8363	18.9981	15.8898	0.436436	0.42981	0.303807	0.918257	0.763921	0.638936	0.390017	0.638936
AAA.454ESTABI.15174	gtp-binding protein era	1251	2.64378e-34	0.5585		22.3493	9.78078	9.7326	11.5505	22.629	19.0736	15.9307	14.4591	0.437633	0.435477	0.516819	0.842885	0.703993	0.638964	0.46331	0.638964
AAA.454ESTABI.22116	u5 small nuclear ribonucleoprotein 200 kda helicase	6479	0	0.747	K12854	34.728	6.87713	6.0656	7.12732	37.3011	32.3409	28.6783	23.877	0.198028	0.17466	0.205233	0.867023	0.768832	0.640115	0.19264	0.640115
AAA.454ESTABI.13641	probable atp-dependent rna helicase ddx43-like	695	5.16051e-29	0.565	K12823	15.2943	1.61302	2.29124	3.39147	20.1604	11.1076	10.8879	12.9082	0.105466	0.14981	0.221747	0.550962	0.540067	0.640278	0.159008	0.640278
AAA.454ESTABI.2622	splicing factor 45	1457	4.55769e-65	0.555	K12840	17.2586	12.0713	11.8876	9.93276	17.2707	14.519	13.6783	11.0632	0.699437	0.688791	0.575524	0.840672	0.791993	0.640574	0.654584	0.640574
AAA.454ESTABI.12147	polycystin 1-related	349	4.02962e-15	0.563333		2.89189	0.421364	0.186907	0.264606	4.23323	4.5963	3.86417	2.71684	0.145705	0.0646314	0.0914992	1.08577	0.912818	0.641789	0.100612	0.641789
AAA.454ESTABI.10369	gemin 5	941	7.09057e-105	0.606667		5.49967	3.8651	4.45898	3.96259	5.67237	5.32714	4.14022	3.64297	0.702787	0.810772	0.720514	0.939139	0.729892	0.64223	0.744691	0.64223
AAA.454ESTABI.6520	dynein light chain cytoplasmic	411	4.44203e-56	0.9695	K10418	499.959	292.729	302.457	281.854	340.216	326.384	230.052	218.633	0.585506	0.604965	0.563755	0.959343	0.676196	0.642631	0.584742	0.642631
AAA.454ESTABI.14283	3-hydroxybutyrate dehydrogenase type 2	779	3.92494e-51	0.695	K00059	14.9958	4.61757	4.73333	5.27814	16.457	15.4439	14.8113	10.5801	0.307924	0.315643	0.351973	0.938441	0.899999	0.642891	0.32518	0.642891
AAA.454ESTABI.10366	platelet binding	1119	1.8425e-30	0.6235		34.4272	23.5724	20.2496	16.9571	33.646	30.4623	26.1122	21.6399	0.684703	0.588185	0.492548	0.905378	0.776088	0.643164	0.588479	0.643164
AAA.454ESTABI.13593	testis- isoform cra_a	731	8.64139e-08	0.617	K11724	6.19833	0.0386299	0	0.0601426	6.97593	6.58321	4.50967	4.48996	0.00623231	0	0.00970303	0.943703	0.646461	0.643635	0.00531178	0.643635
AAA.454ESTABI.11661	flagellar outer dynein arm heavy chain beta	428	1.1799e-41	0.6035		1.80621	0	0	0	4.23132	2.57669	1.92557	2.72661	0	0	0	0.608958	0.455074	0.644388	0	0.644388
AAA.454ESTABI.19185	cpg binding protein	2434	2.29431e-55	0.5365	K14960	14.0012	5.96155	5.69911	6.3595	18.3662	13.2632	14.1902	11.8365	0.425788	0.407044	0.45421	0.722156	0.77263	0.644474	0.429014	0.644474
AAA.454ESTABI.19276	dna methyltransferase 1-associated protein 1	1828	1.80128e-72	0.5155	K11324	11.9704	6.9617	7.36944	8.35944	11.4452	9.32367	11.2711	7.38146	0.581578	0.61564	0.698345	0.814634	0.984785	0.644938	0.631854	0.644938
AAA.454ESTABI.12741	ankyrin unc44	494	8.61857e-34	0.5975	K15503	4.21652	0.0690329	0.132046	0.471818	6.17432	5.47962	5.91489	3.98643	0.016372	0.0313163	0.111897	0.887487	0.957983	0.645646	0.0531952	0.645646
AAA.454ESTABI.16831	e3 ubiquitin-protein ligase bre1	1510	3.33549e-120	0.71	K10696	25.3562	6.3286	5.60068	5.19529	22.2194	21.6449	15.0836	14.3459	0.249588	0.22088	0.204892	0.974144	0.678851	0.645646	0.22512	0.645646
AAA.454ESTABI.19524	probable rna-binding protein 19	1479	1.33666e-57	0.498	K14787	12.3413	9.51299	9.16058	8.21492	10.3114	9.62574	7.75055	6.65752	0.770827	0.742271	0.665646	0.933504	0.751649	0.645646	0.726248	0.645646
AAA.454ESTABI.16237	actin-related protein 5-like	592	5.12015e-29	0.5685	K11672	11.0996	8.19035	7.53594	6.98233	10.868	8.29829	9.61837	7.02263	0.737893	0.678935	0.629059	0.763555	0.88502	0.646178	0.681962	0.646178
AAA.454ESTABI.8857	histone chaperone asf1a-like	732	2.12903e-71	0.7865	K10753	14.1692	8.14231	6.25265	6.22971	11.7192	8.62866	6.75526	7.57268	0.574649	0.441285	0.439666	0.736285	0.576428	0.646178	0.4852	0.646178
AAA.454ESTABI.20664	ubiquitin specific peptidase 8	613	9.63207e-07	0.435556		7.04117	0.452857	0.469248	0.609802	13.9942	7.85045	8.31109	9.04274	0.0643156	0.0666435	0.0866052	0.560979	0.593895	0.646178	0.0725214	0.646178
AAA.454ESTABI.15271	splicing factor subunit 4	1220	3.1359e-133	0.9415	K12831	30.3274	9.87689	7.80938	6.17055	22.3836	21.6127	23.5206	14.4678	0.325676	0.257503	0.203465	0.96556	1.05079	0.646356	0.262214	0.646356
AAA.454ESTABI.18702	tubulin gamma-1 chain	1464	0	0.8175	K10389	10.7076	7.6972	7.39905	7.89693	9.01726	8.69714	4.91292	5.82897	0.718855	0.691011	0.737508	0.964499	0.544835	0.646423	0.715792	0.646423
AAA.454ESTABI.21632	serrate rna effector molecule homolog isoform 1	1112	3.78546e-27	0.477		18.2103	2.94588	2.31866	2.21046	18.8575	17.0401	17.7199	12.1999	0.16177	0.127327	0.121385	0.903623	0.939672	0.646951	0.136827	0.646951
AAA.454ESTABI.21034	fatty acid-binding adipocyte-like	657	3.90649e-28	0.6355	K08753	202.939	78.2091	72.9859	67.461	207.606	166.637	174.476	134.328	0.385382	0.359645	0.33242	0.802659	0.840418	0.647033	0.359149	0.647033
AAA.454ESTABI.13573	midasin (midas-containing protein)	1079	1.95807e-108	0.691	K14572	2.08967	0	0	0.0448408	3.44516	1.6725	1.73591	2.23069	0	0	0.0214583	0.485463	0.50387	0.647486	0.00715278	0.647486
AAA.454ESTABI.12656	cre-fbn-1 protein	389	3.11579e-19	0.4625		6.78992	0.0725924	0.167688	0.226037	12.7415	12.6288	11.1709	8.24992	0.0106912	0.0246966	0.0332901	0.991153	0.876734	0.647486	0.0228926	0.647486
AAA.454ESTABI.20519	homeobox protein six6-like	822	1.47619e-53	0.7605		6.26973	1.70866	1.79828	0.994975	6.43557	5.61048	4.73959	4.17035	0.272525	0.286819	0.158695	0.871792	0.736468	0.648016	0.239346	0.648016
AAA.454ESTABI.13076	tudor domain-containing protein 12	712	1.22687e-05	0.47		22.4691	0.254436	0.293617	0.518806	19.2774	12.6729	16.3103	12.4976	0.0113238	0.0130676	0.0230897	0.657397	0.846082	0.648303	0.015827	0.648303
AAA.454ESTABI.611	ribosomal protein l4	1121	2.14907e-88	0.742	K02930	955.691	681.776	738.142	647.043	1102	1142.8	915.84	714.859	0.713386	0.772365	0.677043	1.03702	0.831069	0.648692	0.720931	0.648692
AAA.454ESTABI.18829	ribonucleotide reductase m2 b (tp53 inducible)	962	5.5048e-31	0.5085	K10808	18.4157	6.28591	5.76409	6.75618	16.5961	13.8609	14.3302	10.7661	0.341334	0.312999	0.366871	0.835189	0.863468	0.648716	0.340401	0.648716
AAA.454ESTABI.13245	collagen triple helix repeat-containing protein	522	8.16254e-18	0.5165	K06238	35.2549	0.06533	0.0624814	0.0926881	34.8762	33.8031	26.8399	22.6356	0.00185308	0.00177227	0.00262908	0.969231	0.769576	0.649027	0.00208481	0.649027
AAA.454ESTABI.10057	---NA---	522				7.93956	0.759423	0.249925	0.33689	6.02573	4.99364	5.31056	3.91232	0.0956506	0.0314785	0.0424319	0.828719	0.881315	0.649269	0.0565203	0.649269
AAA.454ESTABI.1698	---NA---	911				2.0036	1.18027	0.807194	0.801253	1.72636	1.87087	1.72707	1.12087	0.589074	0.402873	0.399908	1.08371	1.00041	0.649269	0.463952	0.649269
AAA.454ESTABI.21924	dna ligase 1-like	1299	1.27072e-178	0.7505	K10747	10.0013	3.6945	3.80538	2.637	8.98862	4.6308	6.40211	5.83944	0.369403	0.380489	0.263666	0.515185	0.712246	0.649648	0.337853	0.649648
AAA.454ESTABI.17738	sfrs11 protein	1569	7.53108e-16	0.585		17.6143	6.3477	5.24832	4.52611	19.0146	15.719	18.8141	12.3653	0.360372	0.297958	0.256957	0.826683	0.989453	0.650307	0.305096	0.650307
AAA.454ESTABI.22072	zinc finger protein	825	1.35117e-29	0.784	K09203	26.4974	6.14261	5.85154	6.24165	26.7463	21.3881	17.9813	17.4164	0.231819	0.220834	0.235557	0.799668	0.672291	0.651173	0.229404	0.651173
AAA.454ESTABI.15714	replication factor c (activator 1) 145kda	1420	1.13547e-72	0.6775	K10754	9.58761	2.98196	3.71707	2.95124	11.0419	8.54301	8.54744	7.19095	0.311022	0.387696	0.307818	0.773691	0.774092	0.651243	0.335512	0.651243
AAA.454ESTABI.22502	bromodomain containing 2	1200	1.04259e-15	0.773	K11724	12.3296	4.66308	5.24733	4.82983	11.4776	9.94214	9.73986	7.47602	0.378203	0.425589	0.391728	0.866218	0.848594	0.651356	0.398507	0.651356
AAA.454ESTABI.14275	piwi-like protein 1	2000	3.29966e-155	0.659	K02156	178.662	42.842	43.575	29.973	159.082	145.723	167.076	103.643	0.239793	0.243896	0.167764	0.916024	1.05025	0.651506	0.217151	0.651506
AAA.454ESTABI.19443	regulator of chromosome condensation	1996	3.6058e-96	0.6295	K11493	22.8724	5.53911	5.219	4.74107	20.0087	17.2285	14.6766	13.0453	0.242174	0.228179	0.207283	0.861049	0.73351	0.651981	0.225879	0.651981
AAA.454ESTABI.8377	paired amphipathic helix protein	1522	1.25215e-05	0.415		10.1443	5.43781	5.19902	5.33635	11.3039	10.0125	7.23622	7.37994	0.536044	0.512505	0.526042	0.885757	0.640153	0.652866	0.524864	0.652866
AAA.454ESTABI.20072	ran-specific gtpase-activating protein	650	7.10042e-25	0.5575	K12172	60.358	29.2472	20.2437	24.1585	57.043	47.1978	53.7133	37.2539	0.484562	0.335394	0.400254	0.827408	0.941629	0.653084	0.406737	0.653084
AAA.454ESTABI.18196	ubiquitin-related modifier 1 homolog	355	5.10932e-38	0.776	K12161	25.2847	11.9248	11.7943	12.4989	21.0769	18.0745	13.296	13.7655	0.471622	0.466462	0.494326	0.857548	0.630833	0.65311	0.47747	0.65311
AAA.454ESTABI.24056	germ cell associated 2	459	6.00604e-25	0.587	K08253	6.92402	1.19682	0.768801	1.20716	8.51407	7.20801	7.99821	5.56163	0.17285	0.111034	0.174343	0.8466	0.939411	0.653228	0.152742	0.653228
AAA.454ESTABI.17034	---NA---	508			K03134	17.1622	8.64372	7.83653	10.4136	25.0486	26.2483	23.45	16.3677	0.50365	0.456617	0.606775	1.0479	0.93618	0.653438	0.522347	0.653438
AAA.454ESTABI.17524	bifunctional arginine demethylase and lysyl-hydroxylase psr-like	1272	4.99479e-156	0.759		10.5681	6.64352	6.00284	5.00576	10.7905	7.80301	7.06811	7.05285	0.62864	0.568015	0.473667	0.723137	0.655031	0.653617	0.556774	0.653617
AAA.454ESTABI.12975	encodes basic helix-loop-helix domain	422	4.25838e-32	0.834	K09063	25.3411	2.65396	3.3799	2.82388	21.6833	22.0945	13.6706	14.1726	0.104729	0.133376	0.111435	1.01897	0.630468	0.653617	0.116513	0.653617
AAA.454ESTABI.18574	zinc finger protein	2528	3.94072e-45	0.561	K09214	36.4749	5.83535	5.92528	4.75569	19.9078	19.3534	18.2267	13.0121	0.159982	0.162448	0.130382	0.972151	0.915555	0.653617	0.150938	0.653617
AAA.454ESTABI.8895	protein arginine n-methyltransferase 1	1129	1.28049e-165	0.849	K11434	76.7276	37.4086	34.3858	36.4609	61.0394	49.2848	53.3546	39.9247	0.487551	0.448155	0.4752	0.807426	0.8741	0.65408	0.470302	0.65408
AAA.454ESTABI.14741	fanconi-associated nuclease 1-like	2346	1.87777e-57	0.4695	K15363	8.02751	5.74158	4.61541	4.74785	9.12125	6.32481	5.87624	5.96925	0.715238	0.574949	0.591447	0.693415	0.644236	0.654434	0.627212	0.654434
AAA.454ESTABI.12313	serine threonine-protein kinase rio2 (rio kinase 2)	584	7.32449e-38	0.604	K07179	12.1342	3.32741	2.43469	4.35272	12.4041	6.86691	6.02968	8.11797	0.274218	0.200648	0.358716	0.553598	0.486102	0.654456	0.27786	0.654456
AAA.454ESTABI.10402	---NA---	1141				20.2505	6.79688	6.11127	6.72539	17.0834	16.2555	17.1382	11.1866	0.33564	0.301783	0.33211	0.951539	1.00321	0.654826	0.323178	0.654826
AAA.454ESTABI.12377	ankyrin 23 unc44	707	4.60428e-64	0.7445	K10380	9.47643	0.208	0.157297	0	16.987	8.50836	8.15982	11.1417	0.0219492	0.0165988	0	0.500874	0.480356	0.655895	0.0128493	0.655895
AAA.454ESTABI.12821	ankyrin unc44	405	1.20649e-06	0.557778	K10380	18.0804	1.8037	2.66146	4.57128	25.5353	21.5367	15.5394	16.7485	0.0997596	0.147201	0.25283	0.843408	0.608545	0.655895	0.166597	0.655895
AAA.454ESTABI.22949	apoptosis inhibitor 5	1581	9.08079e-45	0.51		68.7679	33.9515	29.7777	29.6922	62.6397	65.8233	49.948	41.2432	0.493712	0.433017	0.431775	1.05082	0.797386	0.65842	0.452835	0.65842
AAA.454ESTABI.17280	ylp motif containing 1	1037	1.60159e-48	0.5335		11.2857	7.18718	5.37866	4.44814	7.583	6.86426	7.80287	4.99375	0.636842	0.476592	0.394141	0.905216	1.02899	0.658545	0.502525	0.658545
AAA.454ESTABI.12729	sorting and assembly machinery sam50	475	1.08349e-06	0.453333		15.2803	2.19411	1.16426	1.24975	13.7456	9.92015	10.5679	9.05952	0.14359	0.0761937	0.081788	0.721698	0.768825	0.659086	0.100524	0.659086
AAA.454ESTABI.337	hypotheticial protein	678	2.77385e-45	0.5815		18.3699	10.6612	13.9014	12.4009	20.8767	21.7371	17.2387	13.7698	0.58036	0.756747	0.675065	1.04121	0.825737	0.659575	0.670724	0.659575
AAA.454ESTABI.20749	nucleic acid binding protein ry-1	600	3.8652e-22	0.7975	K12846	20.5433	6.83613	5.38706	4.12617	13.8208	13.0334	8.11655	9.1171	0.332767	0.26223	0.200853	0.943025	0.58727	0.659664	0.265283	0.659664
AAA.454ESTABI.24094	myotubularin-related protein	472	1.04651e-36	0.63		10.8734	0.132078	0.373813	0.0931445	26.4542	18.692	13.0161	17.4616	0.0121469	0.0343787	0.00856627	0.706577	0.492024	0.660067	0.0183639	0.660067
AAA.454ESTABI.8640	protein arginine n-methyltransferase	999	6.68033e-54	0.6735	K05931	26.9121	14.6989	13.9435	18.9325	25.1886	24.3868	19.5742	16.6462	0.54618	0.518111	0.703492	0.968167	0.777105	0.660864	0.589261	0.660864
AAA.454ESTABI.19207	squamous cell carcinoma antigen recognized by t-cells 3	2247	2.37441e-93	0.468		15.4053	9.14672	7.08593	6.89051	16.1405	12.0469	8.7359	10.6792	0.593737	0.459966	0.447281	0.746375	0.54124	0.661641	0.500328	0.661641
AAA.454ESTABI.21718	bifunctional endo- -beta-xylanase xyla	3358	1.11466e-31	0.4245		29.6464	2.8577	2.09282	1.93939	32.1741	28.0647	21.7314	21.3294	0.0963927	0.0705927	0.0654174	0.872277	0.675431	0.662935	0.0774676	0.662935
AAA.454ESTABI.13891	---NA---	2064				26.4365	15.052	13.1658	12.9175	25.0528	23.4127	25.3007	16.6087	0.569366	0.498014	0.488622	0.934534	1.0099	0.662947	0.518667	0.662947
AAA.454ESTABI.19024	rna pseudouridylate synthase domain-containing protein 2-like	1128	4.00706e-64	0.572	K06180	3.27438	2.37031	1.79677	1.23978	3.8025	2.84417	3.18817	2.52175	0.723895	0.548736	0.37863	0.747972	0.83844	0.663182	0.55042	0.663182
AAA.454ESTABI.23622	splicing factor 3b subunit 1	3702	0	0.7305	K12828	51.7762	14.0874	11.9597	12.5952	46.744	44.0079	49.948	31.011	0.272083	0.230989	0.243262	0.941467	1.06854	0.663421	0.248778	0.663421
AAA.454ESTABI.20190	wd repeat-containing protein 65	2751	0	0.781		41.3396	20.841	20.5297	22.2636	37.2464	35.7878	35.4865	24.7365	0.50414	0.49661	0.538554	0.96084	0.952751	0.664131	0.513102	0.664131
AAA.454ESTABI.15537	mitochondrial ribonuclease p protein 1 homolog	1218	2.78681e-35	0.5245		3.94921	1.41386	1.70423	1.71844	4.14758	3.29251	3.75225	2.75459	0.358012	0.431537	0.435135	0.793838	0.904685	0.664145	0.408228	0.664145
AAA.454ESTABI.10232	ubiquitin family expressed	1053	1.77595e-07	0.411667		15.1724	11.4934	9.4421	9.80113	13.8493	11.0444	10.815	9.21234	0.757523	0.622321	0.645985	0.79747	0.7809	0.665183	0.675276	0.665183
AAA.454ESTABI.416	---NA---	649				5.3271	1.2397	1.01661	1.34837	3.37792	3.39854	3.0015	2.24767	0.232716	0.190838	0.253115	1.0061	0.888564	0.6654	0.225556	0.6654
AAA.454ESTABI.18450	transcription initiation factor tfiid subunit 2	1969	1.6452e-64	0.536	K03128	15.0066	10.9766	8.71817	9.23034	13.7964	10.54	12.3285	9.18656	0.731452	0.580956	0.615086	0.763965	0.893601	0.665867	0.642498	0.665867
AAA.454ESTABI.18926	dead (asp-glu-ala-asp) box polypeptide 27	1984	4.42087e-160	0.667	K13181	15.6508	1.248	1.42435	0.879921	14.4608	9.70227	10.8002	9.63178	0.0797406	0.0910081	0.0562222	0.670939	0.746866	0.666064	0.0756569	0.666064
AAA.454ESTABI.18237	atpase family aaa domain-containing protein 2	1317	4.21626e-33	0.503		10.6798	3.12332	3.57325	3.6229	9.80662	7.99314	6.14395	6.53496	0.29245	0.334579	0.339228	0.815076	0.62651	0.666382	0.322085	0.666382
AAA.454ESTABI.20934	serpine1 mrna binding protein 1	1384	7.55196e-19	0.481	K13199	200.526	91.2932	81.9669	72.9893	210.708	184.142	189.903	140.551	0.455269	0.40876	0.36399	0.873923	0.901265	0.667042	0.40934	0.667042
AAA.454ESTABI.22843	nuclear receptor coactivator 5	1362	1.80727e-17	0.426		19.6292	2.4243	2.40143	3.94537	21.1697	22.5983	14.9074	14.1375	0.123505	0.12234	0.200996	1.06748	0.704186	0.66782	0.148947	0.66782
AAA.454ESTABI.10384	---NA---	1166				12.3023	5.69976	6.64774	5.61544	13.9377	9.20024	8.03195	9.3204	0.463307	0.540365	0.456453	0.660096	0.576274	0.668718	0.486709	0.668718
AAA.454ESTABI.10433	dynein heavy chain axonemal	728	2.46968e-85	0.7165	K10408	5.86991	0.124422	0.191442	0.187241	15.1223	9.36465	10.2915	10.119	0.0211966	0.0326142	0.0318985	0.619263	0.680552	0.669145	0.0285698	0.669145
AAA.454ESTABI.8222	ribosome production factor 1	932	1.91301e-52	0.546	K14846	16.0593	5.78161	5.60446	5.1951	15.0849	10.542	11.174	10.0953	0.360017	0.348986	0.323495	0.698847	0.740741	0.669235	0.344166	0.669235
AAA.454ESTABI.10342	protein-l-isoaspartate(d-aspartate) o-methyltransferase-like	655	2.42475e-38	0.7265	K00573	2.06542	1.46346	1.43966	1.66487	3.4925	1.37757	1.94454	2.33843	0.708553	0.697028	0.80607	0.394438	0.556777	0.669559	0.737217	0.669559
AAA.454ESTABI.4309	myelin expression factor 2	1733	4.74174e-25	0.6155	K12887	34.3358	12.1501	12.1085	10.5636	29.5628	31.8762	27.1068	19.823	0.353862	0.352648	0.307654	1.07825	0.916922	0.670538	0.338055	0.670538
AAA.454ESTABI.22095	---NA---	1351				21.0129	3.52272	2.85447	1.97575	17.4617	16.0292	15.7497	11.7152	0.167646	0.135844	0.0940256	0.917966	0.901958	0.670912	0.132505	0.670912
AAA.454ESTABI.9122	nfkb activating protein	840	1.06018e-27	0.7625		22.8287	6.9134	6.6719	4.75334	26.2686	15.874	16.1439	17.6264	0.302838	0.292259	0.208218	0.604295	0.614569	0.671005	0.267771	0.671005
AAA.454ESTABI.17890	transcription factor btf3 homolog 4	795	1.00672e-46	0.73	K01527	507.998	363.077	311.569	306.88	453.86	335.955	279.803	304.592	0.714723	0.613328	0.604097	0.740217	0.616496	0.671113	0.644049	0.671113
AAA.454ESTABI.19803	u2 snrnp-associated surp motif-containing protein	2139	9.21448e-125	0.6145	K12842	15.119	2.09193	1.90063	2.08047	15.2399	13.3113	13.6604	10.2296	0.138364	0.125711	0.137606	0.873454	0.896359	0.671237	0.133894	0.671237
AAA.454ESTABI.15006	---NA---	556				28.7734	11.6386	10.6187	10.3685	31.2006	32.4572	27.4894	20.989	0.404493	0.369045	0.360349	1.04028	0.881053	0.672712	0.377962	0.672712
AAA.454ESTABI.19391	ruvb-like 2	1448	0	0.89	K11338	42.9773	27.0427	22.4659	22.8407	35.4802	31.0187	34.46	23.8757	0.629232	0.52274	0.531461	0.874253	0.971245	0.672931	0.561144	0.672931
AAA.454ESTABI.18177	pre-mrna-processing-splicing factor 8	4541	0	0.89	K12856	47.8278	8.60295	7.17032	7.86818	43.8378	39.0342	36.9413	29.5056	0.179873	0.149919	0.16451	0.890422	0.842681	0.673063	0.164768	0.673063
AAA.454ESTABI.22829	swi snf- matrix-associated actin-dependent regulator of subfamily containing dead h box 1	1189	1.73666e-75	0.6335	K14439	10.4028	6.74429	7.31598	7.03788	9.65987	7.50451	9.19984	6.50236	0.648315	0.703271	0.676537	0.776875	0.952378	0.673131	0.676041	0.673131
AAA.454ESTABI.19656	proteasome ( macropain) 26s non- 12	1409	3.94769e-158	0.706	K03035	42.1399	34.8574	28.1702	23.2952	38.8976	40.9139	41.1034	26.1931	0.827184	0.668493	0.552805	1.05184	1.05671	0.673385	0.682827	0.673385
AAA.454ESTABI.10563	meiotically up-regulated gene 71 protein	809	3.13648e-26	0.4885		4.08772	3.25555	2.8443	2.80487	2.94549	2.85032	2.03743	1.98345	0.796421	0.695815	0.686169	0.967689	0.691713	0.673385	0.726135	0.673385
AAA.454ESTABI.8039	hypothetical protein DAPPUDRAFT_302851 [Daphnia pulex]	921	2.34495e-06	0.42		9.18641	5.81765	6.98979	7.00441	9.98697	10.7768	10.1686	6.73141	0.633289	0.760884	0.762475	1.07909	1.01818	0.67402	0.718882	0.67402
AAA.454ESTABI.15363	atp-dependent rna helicase ddx54	1445	9.50258e-99	0.7435	K14808	34.3878	4.50635	5.63814	5.96762	38.852	33.9277	24.3172	26.1967	0.131045	0.163957	0.173539	0.873256	0.625894	0.674269	0.15618	0.674269
AAA.454ESTABI.14557	zinc finger ran-binding domain-containing protein 2	1903	1.22124e-40	0.69		33.2207	14.6223	14.8085	14.9627	30.5031	24.1818	25.4333	20.5818	0.440156	0.445762	0.450402	0.792763	0.833794	0.674742	0.44544	0.674742
AAA.454ESTABI.15445	zinc finger matrin-type protein 2	742	3.42903e-45	0.735	K12848	34.5549	5.6801	5.06735	4.88331	32.1788	22.9699	18.2761	21.7238	0.164379	0.146646	0.14132	0.713821	0.567955	0.675096	0.150782	0.675096
AAA.454ESTABI.1996	dna polymerase alpha catalytic subunit	1168	2.13123e-10	0.5475	K02320	1.41565	1.16418	0.922852	1.02027	1.38731	1.45922	1.28291	0.936689	0.822365	0.65189	0.720707	1.05184	0.92475	0.675186	0.731654	0.675186
AAA.454ESTABI.23163	nucleosome-remodeling factor subunit nurf301	2393	1.53192e-44	0.5125	K11728	14.2052	3.2143	2.3172	1.62441	13.5824	11.6471	11.0833	9.17425	0.226276	0.163123	0.114353	0.857508	0.816004	0.67545	0.167917	0.67545
AAA.454ESTABI.15296	large subunit gtpase 1 homolog	1892	3.7297e-67	0.612	K14539	17.1949	9.78824	9.24065	9.03861	16.5997	15.685	15.325	11.2181	0.569251	0.537405	0.525655	0.944897	0.923207	0.6758	0.544104	0.6758
AAA.454ESTABI.8997	wd repeat domain 53	619	1.29303e-07	0.48875		3.43442	1.71036	2.02638	2.19499	4.00358	2.42949	2.66282	2.71009	0.498004	0.590021	0.639114	0.606828	0.665109	0.676917	0.575713	0.676917
AAA.454ESTABI.19502	zinc finger protein	2701	3.84282e-37	0.5605	K11305	10.3513	1.91449	1.212	1.3627	10.1633	8.61147	9.51435	6.88593	0.184951	0.117086	0.131645	0.847312	0.936149	0.67753	0.144561	0.67753
AAA.454ESTABI.11727	cap-specific mrna (nucleoside-2 -o-)-methyltransferase 1	465	4.64389e-25	0.551	K14589	5.91107	0.548875	0.14986	1.20108	7.17433	6.68379	4.67255	4.86246	0.0928553	0.0253525	0.203192	0.931626	0.651288	0.677758	0.107133	0.677758
AAA.454ESTABI.4038	sjchgc02154 protein	350	7.98275e-09	0.565		14.5408	0.534349	0.783673	1.84695	21.5142	18.6191	20.9782	14.5874	0.0367481	0.0538946	0.127018	0.865435	0.975085	0.678035	0.0725536	0.678035
AAA.454ESTABI.21952	spg7 protein	664	4.9144e-54	0.7825	K03798	21.9913	9.55715	11.2114	11.788	23.9726	17.5147	19.1818	16.257	0.434588	0.509811	0.536029	0.730617	0.800158	0.678151	0.493476	0.678151
AAA.454ESTABI.12910	arf-gap with sh3 ank repeat and ph domain-containing protein 2-like	259	1.30431e-18	0.6635	K12488	11.0271	0.218058	0.538108	1.08672	22.817	20.903	13.0173	15.4885	0.0197747	0.0487987	0.0985502	0.916115	0.570511	0.678816	0.0557079	0.678816
AAA.454ESTABI.24240	atp-dependent rna helicase ddx24	727	8.37782e-29	0.5955	K14805	17.693	2.28449	3.10187	3.92594	18.7485	10.0671	9.99647	12.7414	0.129118	0.175316	0.221892	0.536951	0.533186	0.679592	0.175442	0.679592
AAA.454ESTABI.15831	g patch domain containing 4	984	1.84527e-09	0.557		60.1878	23.0717	15.1234	12.4458	65.9172	52.8794	51.0901	44.8443	0.383328	0.25127	0.206782	0.802208	0.775064	0.680312	0.28046	0.680312
AAA.454ESTABI.15005	dna repair protein putatitve	826	3.37632e-06	0.545714		11.0229	3.04339	4.05489	4.24843	6.86599	7.28258	4.08171	4.67997	0.276098	0.367861	0.385419	1.06067	0.594482	0.681616	0.343126	0.681616
AAA.454ESTABI.23368	protein fam164a-like	1195	9.83457e-44	0.487		50.4949	23.9936	23.576	19.5627	42.2741	39.4316	42.5707	28.8696	0.475169	0.466898	0.387418	0.93276	1.00702	0.682914	0.443162	0.682914
AAA.454ESTABI.18083	ribosomal protein l3	1322	0	0.8315	K02925	1530.36	772.862	773.206	719.418	1440.84	1365.15	1352.28	984.316	0.50502	0.505245	0.470097	0.947463	0.938533	0.683152	0.493454	0.683152
AAA.454ESTABI.16325	e2f transcription factor p130-binding	1142	6.30314e-158	0.673	K04682	35.9151	19.7135	25.378	26.8475	39.7289	38.6279	29.7851	27.1437	0.548893	0.706611	0.747526	0.972285	0.749708	0.683224	0.667677	0.683224
AAA.454ESTABI.15711	---NA---	743				106.762	75.4466	74.2563	72.8621	92.4296	87.7079	81.4764	63.2185	0.706679	0.69553	0.682471	0.948915	0.881497	0.683963	0.694893	0.683963
AAA.454ESTABI.9336	---NA---	1373				3.73798	1.06836	0.690043	1.34197	4.26944	3.72403	3.05581	2.92172	0.285812	0.184603	0.35901	0.872254	0.715742	0.684335	0.276475	0.684335
AAA.454ESTABI.16238	---NA---	885				16.4511	1.01146	1.13922	0.631077	19.494	15.1801	15.0691	13.3511	0.0614829	0.0692485	0.0383607	0.778707	0.773009	0.684884	0.056364	0.684884
AAA.454ESTABI.20947	mitochondrial intermediate peptidase	2185	1.117e-126	0.5545	K01410	13.9555	9.19334	8.26955	10.4733	14.3083	14.9123	13.51	9.81393	0.658759	0.592564	0.75048	1.04222	0.944204	0.68589	0.667268	0.68589
AAA.454ESTABI.5457	---NA---	1266				30.0735	10.4915	8.94632	9.50701	22.1726	16.4719	19.8845	15.2096	0.348863	0.297482	0.316125	0.742893	0.896804	0.685961	0.320823	0.685961
AAA.454ESTABI.17930	s-adenosylmethionine mitochondrial carrier protein	1084	3.36531e-77	0.6685	K15111	6.4778	2.03249	2.31426	1.87829	5.09994	4.90186	3.45581	3.49881	0.313762	0.35726	0.289957	0.96116	0.677619	0.686051	0.320327	0.686051
AAA.454ESTABI.15585	dynein light chain	581	4.78628e-06	0.522778		1668.53	468.651	284.128	167.739	540.316	338.043	441.795	371.087	0.280877	0.170287	0.100531	0.62564	0.817661	0.686796	0.183898	0.686796
AAA.454ESTABI.21338	dead (asp-glu-ala-asp) box polypeptide 49	1385	1.44158e-95	0.623	K14778	11.0082	4.35529	5.57407	4.51488	12.1812	10.3514	9.57487	8.37325	0.395639	0.506354	0.410136	0.849788	0.786038	0.687392	0.437377	0.687392
AAA.454ESTABI.13987	---NA---	1135				73.5029	30.4756	27.354	29.035	47.1122	47.611	44.2931	32.3878	0.414618	0.372148	0.395019	1.01059	0.940163	0.687462	0.393928	0.687462
AAA.454ESTABI.14880	exosome component 9	1042	5.3887e-26	0.4955	K03678	8.28453	3.55695	2.99233	2.58688	7.22646	6.83132	4.74554	4.96978	0.429348	0.361195	0.312254	0.945321	0.65669	0.687721	0.367599	0.687721
AAA.454ESTABI.16289	---NA---	785				27.7382	13.4441	13.3156	11.9261	21.6131	16.8585	18.134	14.8661	0.484679	0.480047	0.429953	0.780013	0.839029	0.68783	0.464893	0.68783
AAA.454ESTABI.18860	krr1 small subunit processome component homolog	1020	2.80715e-47	0.631	K06961	10.1685	5.78113	6.89722	5.94965	9.25126	9.14106	7.63911	6.3641	0.568534	0.678294	0.585106	0.988088	0.825737	0.687916	0.610645	0.687916
AAA.454ESTABI.22808	atp-dependent rna helicase tdrd9	1946	6.93063e-32	0.493		20.2269	7.86094	10.025	11.7688	19.0044	15.2498	10.8571	13.0807	0.388638	0.495627	0.581841	0.802432	0.571295	0.688295	0.488702	0.688295
AAA.454ESTABI.19738	microfibrillar-associated protein 1	1372	1.74968e-80	0.739	K13110	28.204	7.51591	4.69004	5.52864	28.4142	23.1643	23.9182	19.5632	0.266484	0.16629	0.196024	0.815237	0.841771	0.688502	0.209599	0.688502
AAA.454ESTABI.4308	myelin expression factor 2	1747	4.79606e-25	0.6155	K12887	28.3327	8.62583	8.51818	8.10524	24.9066	25.4229	22.7725	17.1592	0.304448	0.300649	0.286074	1.02073	0.914318	0.688941	0.297057	0.688941
AAA.454ESTABI.8792	calcium homeostasis endoplasmic reticulum protein	1360	2.55952e-20	0.688	K12841	33.995	16.6919	16.0573	16.6909	28.4897	26.3911	30.079	19.6286	0.491011	0.472345	0.49098	0.92634	1.05578	0.688972	0.484779	0.688972
AAA.454ESTABI.10595	activating transcription factor 7-interacting protein 1	630	1.12792e-07	0.6235		7.22611	3.63923	4.58203	5.09534	9.90984	7.00206	8.44359	6.83059	0.503623	0.634094	0.705129	0.706577	0.852041	0.689273	0.614282	0.689273
AAA.454ESTABI.2677	alternative splicing factor srp20	911	4.88752e-14	0.6985		39.3883	26.444	24.7638	22.7693	35.5212	32.4652	32.7321	24.4991	0.671367	0.628709	0.578072	0.913966	0.921482	0.689704	0.62605	0.689704
AAA.454ESTABI.17272	arginine and glutamate-rich protein 1	726	3.10535e-08	0.684		24.0767	12.459	8.3119	7.9771	22.9756	17.538	15.9957	15.8733	0.517473	0.345226	0.33132	0.763332	0.696205	0.690876	0.398006	0.690876
AAA.454ESTABI.20408	ribosomal protein sa	241	2.26472e-16	0.6275	K02998	5.34618	2.13791	1.42726	1.75183	6.13028	6.65606	5.59583	4.23699	0.399895	0.266969	0.327679	1.08577	0.912818	0.691158	0.331514	0.691158
AAA.454ESTABI.15887	---NA---	776				21.9443	9.1418	6.44451	5.79705	18.4859	14.5993	12.7445	12.7827	0.416592	0.293676	0.264172	0.789751	0.689415	0.691486	0.324813	0.691486
AAA.454ESTABI.22524	selenocysteine-specific elongation factor	1774	9.13875e-134	0.5855		12.1169	4.98946	4.11279	4.93261	13.2443	13.0549	11.1074	9.1685	0.411778	0.339427	0.407087	0.985696	0.838653	0.692259	0.386098	0.692259
AAA.454ESTABI.13832	activated rna polymerase ii transcriptional coactivator p15-like	420	2.19547e-19	0.625		75.7719	26.2391	27.8843	26.7727	70.2388	59.1993	63.5053	48.6246	0.34629	0.368002	0.353332	0.842828	0.904134	0.692274	0.355875	0.692274
AAA.454ESTABI.21193	---NA---	959				29.0423	3.35698	2.93743	3.48484	31.3082	29.6902	25.5469	21.6757	0.115589	0.101143	0.119992	0.948322	0.815982	0.692333	0.112241	0.692333
AAA.454ESTABI.7387	---NA---	503				6.36103	5.72967	4.47437	3.40965	9.00102	7.77339	5.51116	6.23516	0.900745	0.703403	0.536022	0.863613	0.612282	0.692717	0.71339	0.692717
AAA.454ESTABI.2406	beta like 1	1674	3.88435e-102	0.6165	K12864	39.3302	23.9326	27.7719	30.6952	41.11	32.6404	23.7208	28.5386	0.608504	0.706121	0.780449	0.793976	0.577008	0.694201	0.698358	0.694201
AAA.454ESTABI.11502	dhx9 protein	1282	1.19557e-91	0.6925	K13184	16.2477	0.361578	0.16307	0.315535	23.3457	16.7355	18.8766	16.2145	0.022254	0.0100364	0.0194202	0.716856	0.808567	0.694538	0.0172369	0.694538
AAA.454ESTABI.21450	rna-binding motif x-linked 2	760	1.69833e-49	0.7985	K13107	10.9064	3.60636	2.09508	2.67321	10.2214	10.6853	9.85816	7.10174	0.330663	0.192096	0.245104	1.04538	0.964463	0.694792	0.255954	0.694792
AAA.454ESTABI.6828	tfiih basal transcription factor complex helicase xpb subunit	447	3.63246e-30	0.6945	K10843	7.92658	0.228874	0.676614	1.22968	9.38234	6.95294	7.54248	6.52679	0.0288743	0.0853601	0.155133	0.741066	0.803902	0.695646	0.0897893	0.695646
AAA.454ESTABI.8351	angiogenic factor with g patch and fha domains 1	915	1.06883e-20	0.4485		14.8791	11.2999	10.3656	7.74716	12.6046	13.3676	11.5454	8.76836	0.759449	0.696651	0.520673	1.06053	0.915961	0.695646	0.658925	0.695646
AAA.454ESTABI.10505	nuclear pore glycoprotein p62	761	8.02353e-28	0.5505	K14306	33.8615	15.5884	12.2334	13.6545	35.8218	30.6962	19.8873	24.9193	0.460358	0.361278	0.403245	0.856915	0.555173	0.695646	0.408294	0.695646
AAA.454ESTABI.24191	uncharacterized aarf domain-containing protein kinase 1-like	748	7.76917e-22	0.649	K08869	1.66508	0.824148	0.88206	1.09341	2.10256	2.14453	1.60261	1.46264	0.494959	0.529739	0.656669	1.01996	0.762218	0.695646	0.560456	0.695646
AAA.454ESTABI.5406	---NA---	579				1.07555	0.205212	0.184378	0.235426	0.90542	0.519465	0.517596	0.629852	0.190798	0.171427	0.21889	0.573729	0.571664	0.695646	0.193705	0.695646
AAA.454ESTABI.13407	netrin 1a	270	3.97635e-31	0.6265	K05635	16.0656	0.104587	1.03237	0.879619	19.4162	13.7389	14.4294	13.5068	0.00650999	0.0642597	0.0547517	0.707599	0.743163	0.695646	0.0418405	0.695646
AAA.454ESTABI.24375	g t mismatch-specific thymine dna glycosylase	369	4.39237e-41	0.6935	K03649	15.5962	1.4122	0.83171	1.87099	16.1443	17.117	14.2128	11.2667	0.0905476	0.0533278	0.119965	1.06025	0.880362	0.697872	0.0879468	0.697872
AAA.454ESTABI.4183	pre-mrna-processing factor 40 homolog a-like	1790	4.89234e-65	0.679	K12821	11.7446	3.74436	3.44905	3.27971	9.98422	10.6418	7.61777	6.96771	0.318815	0.293671	0.279252	1.06586	0.762981	0.697872	0.297246	0.697872
AAA.454ESTABI.20917	exportin-1	3381	0	0.79	K14290	34.8624	23.7432	24.186	24.8303	32.0539	29.3861	29.5389	22.3923	0.681055	0.693754	0.712237	0.916772	0.921538	0.698583	0.695682	0.698583
AAA.454ESTABI.12971	transcription factor protein	473	2.64156e-12	0.803	K09108	6.76448	0.0597007	0.225697	0.585713	8.16131	5.51095	5.22712	5.70542	0.00882562	0.033365	0.0865865	0.675253	0.640475	0.699081	0.0429257	0.699081
AAA.454ESTABI.19355	subfamily member 9	1066	3.90823e-43	0.6155	K09529	5.41882	1.61648	1.2198	1.10961	7.24259	6.11322	5.41181	5.06316	0.298308	0.225105	0.204769	0.844066	0.747221	0.699081	0.242727	0.699081
AAA.454ESTABI.15233	presequence mitochondrial	1211	2.45743e-49	0.5425	K06972	10.6926	6.61259	4.84468	6.07138	7.75279	7.69933	5.25877	5.42057	0.618428	0.453088	0.567812	0.993104	0.678307	0.699177	0.546443	0.699177
AAA.454ESTABI.19451	ptx1 homeodomain	1679	3.31477e-169	0.6275		21.3203	9.35346	6.62016	7.67388	20.437	19.5856	18.2954	14.292	0.43871	0.310509	0.359932	0.958339	0.89521	0.699317	0.369717	0.699317
AAA.454ESTABI.24798	---NA---	786				9.20697	0.41149	0.260306	0.290915	11.2779	7.52564	8.19757	7.88757	0.0446933	0.0282727	0.0315972	0.667294	0.726874	0.699386	0.0348544	0.699386
AAA.454ESTABI.23754	eukaryotic translation initiation factor 3 subunit 8	2510	2.35047e-164	0.628	K03252	94.04	40.3872	38.5319	38.2801	92.9996	79.167	73.1907	65.1782	0.429468	0.40974	0.407062	0.851261	0.787001	0.700844	0.415423	0.700844
AAA.454ESTABI.20680	---NA---	1149				3.19584	1.72506	1.46332	1.48111	3.98187	2.00688	2.15181	2.79306	0.539783	0.457881	0.46345	0.504005	0.540401	0.701443	0.487038	0.701443
AAA.454ESTABI.14247	zinc finger ccch-type containing 14	2235	8.51725e-40	0.6085		24.4715	14.1479	11.0552	13.1728	22.2831	23.1465	21.89	15.6317	0.578136	0.451756	0.53829	1.03875	0.982359	0.701504	0.522727	0.701504
AAA.454ESTABI.22769	protein phosphatase 4 regulatory subunit 2	1821	4.7273e-22	0.466	K15425	32.4761	16.5187	13.8478	16.0974	24.8366	24.5549	18.7202	17.4231	0.508644	0.426402	0.495671	0.988659	0.753735	0.70151	0.476905	0.70151
AAA.454ESTABI.14004	cg9915-pa	1624	3.61793e-58	0.552		106.444	39.4445	36.4902	34.7082	97.0475	82.7242	78.6127	68.0863	0.370567	0.342813	0.326072	0.85241	0.810044	0.701578	0.346484	0.701578
AAA.454ESTABI.24252	---NA---	237				12.4131	0.263041	0	0.5938	12.2664	11.4217	11.3806	8.61701	0.0211905	0	0.0478364	0.931133	0.927782	0.702488	0.023009	0.702488
AAA.454ESTABI.15038	chromosome 21 open reading frame 59	1003	1.10801e-136	0.7585		26.5051	20.9867	18.3889	15.2964	31.4552	31.9862	23.7539	22.1065	0.791801	0.693789	0.577111	1.01688	0.755166	0.702791	0.687567	0.702791
AAA.454ESTABI.15578	---NA---	575				35.0677	15.9625	18.3331	17.376	35.7228	33.8258	38.0473	25.1156	0.455191	0.522792	0.495499	0.946896	1.06507	0.70307	0.491161	0.70307
AAA.454ESTABI.11474	myosin heavy chain	175	3.48522e-28	0.823	K10352	127.739	1.35792	1.43188	0.778924	175.926	143.224	116.878	123.784	0.0106304	0.0112095	0.00609779	0.814115	0.66436	0.703615	0.00931256	0.703615
AAA.454ESTABI.21966	integrator complex subunit 1-like isoform 1	3680	1.72326e-18	0.398333	K13138	22.3083	11.7657	9.53046	8.6515	19.5165	17.5177	16.1042	13.7351	0.527416	0.427217	0.387816	0.897585	0.825157	0.70377	0.447483	0.70377
AAA.454ESTABI.20631	---NA---	1076				17.7418	7.63039	8.21929	7.89156	16.7423	15.4671	9.60896	11.7946	0.430079	0.463271	0.444799	0.923835	0.573932	0.704479	0.44605	0.704479
AAA.454ESTABI.18821	g t mismatch-specific thymine dna glycosylase	1598	1.7128e-107	0.7835	K03649	12.457	0.117035	0.218038	0.0853014	15.0907	15.9357	9.14255	10.6347	0.00939515	0.0175033	0.00684768	1.05599	0.605839	0.704719	0.0112487	0.704719
AAA.454ESTABI.18176	pre-mrna-processing-splicing factor 8	1541	0	0.8915	K12856	27.7724	0.297001	0.153936	0.0313973	35.1636	24.5275	27.4698	24.8014	0.0106941	0.00554277	0.00113052	0.697524	0.781198	0.705313	0.00578913	0.705313
AAA.454ESTABI.5702	bud13 homolog	705	1.56774e-22	0.488	K13106	8.86366	2.09728	1.93897	2.27664	10.4104	9.24354	6.48261	7.34541	0.236616	0.218755	0.256851	0.887913	0.622705	0.705584	0.237407	0.705584
AAA.454ESTABI.17712	t-complex protein 1 subunit gamma-like isoform 1	1911	3.87235e-164	0.806	K09495	331.805	139.807	147.786	149.445	274.002	246.839	197.204	193.391	0.421354	0.4454	0.450401	0.900862	0.719718	0.705802	0.439052	0.705802
AAA.454ESTABI.19993	mediator of dna damage checkpoint protein 1-like	1388	7.89316e-26	0.48		7.5344	4.36934	4.26	3.36786	7.5882	6.64527	4.42623	5.35991	0.579918	0.565407	0.446998	0.875737	0.583304	0.706348	0.530774	0.706348
AAA.454ESTABI.18685	ribosomal protein l13a	700	1.28848e-88	0.8015	K02872	1028.72	767.536	665.371	567.96	1028.87	1096.38	755.963	727.076	0.746109	0.646795	0.552104	1.06562	0.734752	0.706675	0.648336	0.706675
AAA.454ESTABI.24642	sodium-driven chloride bicarbonate exchanger	725	1.95598e-31	0.7085	K13858	23.5768	0.921595	0.294496	0.873345	41.2817	37.7519	24.0784	29.1747	0.0390891	0.0124909	0.0370426	0.914494	0.58327	0.706723	0.0295409	0.706723
AAA.454ESTABI.23701	zinc finger protein 729-like	4293	0	0.391	K09228	26.4459	5.48401	4.58884	4.17625	22.8909	19.4535	23.2811	16.1912	0.207368	0.173518	0.157917	0.849834	1.01705	0.707319	0.179601	0.707319
AAA.454ESTABI.15095	spm1 homologue	1163	0.000150917	0.435		24.3173	7.89933	7.16079	5.03648	16.8422	14.4825	17.8447	11.9157	0.324844	0.294473	0.207115	0.859895	1.05953	0.707494	0.275477	0.707494
AAA.454ESTABI.14639	ankyrin repeat domain protein 17	1342	3.0012e-116	0.8195		17.9215	2.14399	1.69258	0.642201	21.8048	16.7344	11.2774	15.4352	0.119632	0.0944441	0.0358341	0.767463	0.517197	0.707882	0.0833035	0.707882
AAA.454ESTABI.19379	centrosomal protein of 290 kda	1731	1.12042e-55	0.523		9.65144	2.16638	1.80468	1.10502	8.36975	7.87691	7.22818	5.94113	0.224462	0.186985	0.114492	0.941116	0.863607	0.709833	0.175313	0.709833
AAA.454ESTABI.19460	n-alpha-acetyltransferase auxiliary subunit-like	3198	0	0.684	K00670	52.3147	30.3473	27.4624	34.1359	49.3122	48.4042	41.0923	35.0316	0.580091	0.524946	0.65251	0.981586	0.833309	0.710404	0.585849	0.710404
AAA.454ESTABI.17020	serine threonine-protein phosphatase 4 regulatory subunit 3a isoform 1	3030	0	0.692		25.5985	7.86857	7.14514	10.1242	23.8605	24.2536	21.4381	16.9704	0.307384	0.279123	0.3955	1.01647	0.898477	0.711237	0.327336	0.711237
AAA.454ESTABI.12112	probable palmitoyltransferase zdhhc8	488	1.25743e-42	0.6105		4.92842	0.371226	0.410136	0.937127	6.93385	4.93066	6.29468	4.9322	0.0753236	0.0832185	0.190148	0.7111	0.907818	0.711322	0.11623	0.711322
AAA.454ESTABI.17428	peptidylprolyl isomerase domain and wd repeat containing 1	860	3.17146e-78	0.6885	K12736	15.2814	8.67448	10.2596	10.9068	15.8491	15.5048	14.8102	11.2798	0.567651	0.671381	0.713735	0.978281	0.93445	0.711699	0.650922	0.711699
AAA.454ESTABI.18745	mitochondrial import receptor subunit tom40	1335	3.63778e-88	0.5775	K11518	33.7308	26.1327	23.2759	21.5687	30.237	30.4901	27.1627	21.5259	0.774744	0.690049	0.639438	1.00837	0.898329	0.711908	0.70141	0.711908
AAA.454ESTABI.20647	patched-like protein	1304	0	0.64		13.6682	8.32864	7.51093	9.38498	11.549	11.302	12.1231	8.22217	0.609347	0.549521	0.686631	0.978607	1.04971	0.711936	0.615166	0.711936
AAA.454ESTABI.6199	---NA---	786				18.5232	7.04735	8.15652	6.38917	19.2815	18.1126	10.1993	13.7337	0.38046	0.44034	0.344927	0.939375	0.528969	0.712271	0.388576	0.712271
AAA.454ESTABI.19181	tho complex subunit 4	1011	1.73941e-33	0.6045	K12881	119.795	40.7808	34.293	31.5737	114.125	123.164	119.312	81.3054	0.340423	0.286265	0.263566	1.07921	1.04545	0.712426	0.296751	0.712426
AAA.454ESTABI.18318	ubiquitin carboxyl-terminal hydrolase bap1	2262	4.76222e-67	0.555	K08588	24.2933	11.4991	12.5488	15.2724	24.8825	21.9838	26.6632	17.7344	0.473342	0.516553	0.628665	0.883507	1.07157	0.712728	0.53952	0.712728
AAA.454ESTABI.19622	leucine-rich repeat and wd repeat-containing protein 1	2111	3.76183e-156	0.542		51.3093	30.0469	26.7425	28.7009	42.2623	42.6008	44.7545	30.1283	0.585604	0.521202	0.55937	1.00801	1.05897	0.712888	0.555392	0.712888
AAA.454ESTABI.6115	zinc finger protein 183	638	1.33129e-73	0.6805	K13127	17.4685	8.28381	6.12105	7.99526	17.4796	18.8571	14.2093	12.461	0.474214	0.350405	0.457695	1.07881	0.812911	0.712888	0.427438	0.712888
AAA.454ESTABI.18732	rna-binding protein 5	2676	3.44397e-101	0.554	K13094	59.6388	15.5887	14.7804	20.8235	57.6491	58.5581	61.6791	41.1019	0.261385	0.247833	0.34916	1.01577	1.0699	0.712967	0.286126	0.712967
AAA.454ESTABI.16008	39s ribosomal protein mitochondrial	973	4.70941e-68	0.6025		37.8054	19.0141	19.1739	17.4811	34.7762	30.8086	33.2644	24.812	0.502946	0.507173	0.462398	0.885913	0.95653	0.713478	0.490839	0.713478
AAA.454ESTABI.11802	---NA---	203				8.56837	0	0.18261	0	10.5646	10.3714	7.0124	7.54519	0	0.0213121	0	0.981714	0.663765	0.714196	0.00710402	0.714196
AAA.454ESTABI.16133	tudor domain-containing protein 6-like	2319	0	0.5115		89.3678	30.1971	26.1436	26.8701	71.6412	59.8774	56.765	51.1722	0.337896	0.292539	0.300669	0.835796	0.792351	0.714284	0.310368	0.714284
AAA.454ESTABI.8525	dead (asp-glu-ala-asp) box polypeptide 50	1529	2.83456e-07	0.545		154.488	73.5621	70.3684	53.747	151.514	118.879	128.088	108.332	0.476168	0.455494	0.347904	0.784603	0.845383	0.714994	0.426522	0.714994
AAA.454ESTABI.17008	sjchgc03948 protein	570	3.30081e-05	0.496667		26.4844	16.6139	16.2805	15.499	30.6015	30.7806	16.2988	21.881	0.627309	0.614721	0.585212	1.00585	0.532616	0.715033	0.609081	0.715033
AAA.454ESTABI.24862	gtp-binding protein 10	583	6.6324e-13	0.734		9.724	2.61663	2.34226	2.51167	5.06826	4.98705	3.85533	3.62808	0.26909	0.240875	0.258296	0.983976	0.760682	0.715842	0.256087	0.715842
AAA.454ESTABI.18352	ubiquitin-protein ligase	3268	0.00087168	0.46		16.9399	0.771024	0.792133	0.407714	18.1999	16.4436	11.6922	13.034	0.0455153	0.0467614	0.0240683	0.9035	0.642435	0.716158	0.0387817	0.716158
AAA.454ESTABI.21300	inhibitor of growth protein	765	1.31951e-07	0.5215		4.60354	1.1318	1.79667	2.16133	2.92801	3.14531	2.74224	2.09753	0.245854	0.390279	0.469493	1.07422	0.936556	0.716367	0.368542	0.716367
AAA.454ESTABI.10238	dna-dependent protein kinase catalytic subunit	616	1.99055e-28	0.5095	K06642	15.443	11.0223	9.97903	10.2584	14.545	10.579	10.9464	10.4195	0.713739	0.646183	0.664273	0.727333	0.752589	0.716367	0.674732	0.716367
AAA.454ESTABI.15432	kiaa0445 protein	450	1.91273e-08	0.651		81.3619	5.90248	4.81042	2.88285	152.188	90.2312	85.5776	109.081	0.0725459	0.0591238	0.0354324	0.592893	0.562315	0.716752	0.0557007	0.716752
AAA.454ESTABI.21180	protein kiaa0664 homolog	1585	2.03816e-157	0.668	K03255	85.814	8.45358	8.26639	10.4233	89.9038	80.0157	61.0721	64.4697	0.0985105	0.0963291	0.121464	0.890015	0.679305	0.717097	0.105434	0.717097
AAA.454ESTABI.10434	---NA---	814				41.3384	24.6409	23.5677	24.6184	41.1007	42.6153	23.0104	29.4794	0.596076	0.570115	0.595533	1.03685	0.559856	0.717249	0.587242	0.717249
AAA.454ESTABI.14857	transmembrane protein 201	1655	6.14675e-09	0.531579		2.8675	1.87986	2.15278	2.2373	2.76445	2.24139	2.35404	1.98318	0.655575	0.75075	0.780227	0.81079	0.851541	0.717385	0.728851	0.717385
AAA.454ESTABI.12992	mll5 protein	621	1.00638e-14	0.7015	K09189	15.0075	0.100388	0.157562	0.0779118	18.6488	12.7541	15.0809	13.3894	0.00668918	0.0104989	0.00519153	0.68391	0.808681	0.717975	0.00745986	0.717975
AAA.454ESTABI.21407	tfiih basal transcription factor complex helicase xpb subunit	1677	0	0.7835	K10843	7.59331	5.13948	5.90238	4.5782	7.38884	7.53271	4.19956	5.30608	0.676843	0.777314	0.602926	1.01947	0.568366	0.718121	0.685694	0.718121
AAA.454ESTABI.22467	alpha thalassemia mental retardation syndrome x-linked homolog	2233	7.15346e-28	0.5305	K10779	14.5018	4.92233	5.25338	4.8129	14.2569	14.4571	12.515	10.2562	0.339429	0.362257	0.331883	1.01405	0.877821	0.719389	0.344523	0.719389
AAA.454ESTABI.21848	serine-threonine kinase receptor-associated protein	1211	3.84421e-99	0.621	K13137	24.8607	12.698	10.2426	12.0012	23.101	19.7037	21.5919	16.6231	0.510768	0.412	0.482738	0.852937	0.934675	0.719585	0.468502	0.719585
AAA.454ESTABI.2957	comm domain-containing protein 7	484	3.36287e-13	0.6995		140.423	36.7848	34.1713	32.2097	49.8243	35.4213	32.6623	35.8656	0.261957	0.243346	0.229376	0.710925	0.655549	0.719842	0.244893	0.719842
AAA.454ESTABI.20828	translational activator gcn1	2428	2.15354e-20	0.4645		13.7528	0.365816	0.2931	0.108643	17.4497	13.5438	11.5716	12.5867	0.0265994	0.0213121	0.0078997	0.776158	0.663136	0.721312	0.0186037	0.721312
AAA.454ESTABI.13570	nipped-b-like protein	3407	0	0.6525	K06672	19.7594	0.586617	0.336829	0.635027	20.7726	18.8331	13.1724	14.9856	0.0296879	0.0170465	0.0321379	0.906633	0.634123	0.72141	0.0262908	0.72141
AAA.454ESTABI.6096	tho complex subunit 7 homolog	675	5.31542e-46	0.6115	K13176	46.0017	28.2351	28.3087	23.7527	52.3885	45.5983	33.9646	37.8191	0.613783	0.615383	0.516345	0.870387	0.648322	0.721897	0.581837	0.721897
AAA.454ESTABI.1558	creb-binding protein	835	2.01129e-52	0.708	K04498	4.37192	0.0338185	0.122515	0.110596	7.24859	5.16293	4.93498	5.24097	0.0077354	0.0280233	0.0252968	0.712267	0.68082	0.723033	0.0203518	0.723033
AAA.454ESTABI.17049	protein bud31 homolog	701	1.21785e-85	0.8485	K12873	42.672	21.7401	19.7523	16.6801	44.8706	44.0501	26.7197	32.4626	0.509471	0.462886	0.390892	0.981714	0.595483	0.723472	0.454417	0.723472
AAA.454ESTABI.14436	---NA---	646				37.6623	0.420646	0.445277	0.78966	34.1574	22.3483	26.0951	24.7263	0.0111689	0.0118229	0.0209669	0.654274	0.763968	0.723892	0.0146529	0.723892
AAA.454ESTABI.3126	---NA---	281				8.94106	1.02964	0.37991	1.31455	15.7729	13.2011	13.5979	11.4207	0.115159	0.0424905	0.147024	0.836945	0.862106	0.72407	0.101558	0.72407
AAA.454ESTABI.19549	eukaryotic translation initiation factor 3 subunit b	2205	9.72446e-90	0.5625	K03253	58.4614	41.7732	38.1999	39.3558	48.7387	47.3321	52.8701	35.3272	0.714544	0.653421	0.673193	0.971141	1.08477	0.724829	0.680386	0.724829
AAA.454ESTABI.25022	centrosomal protein of 135 kda	1638	4.55099e-49	0.5425		7.56434	1.74356	1.48987	1.01481	7.24472	5.3862	6.58655	5.2543	0.230497	0.19696	0.134157	0.743466	0.909152	0.72526	0.187204	0.72526
AAA.454ESTABI.7358	eukaryotic translation initiation factor 2-alpha kinase 1	874	2.92873e-23	0.497	K08860	8.10797	3.67975	5.13156	5.89172	7.36136	5.39139	5.31483	5.34091	0.453844	0.632903	0.726658	0.732389	0.72199	0.725533	0.604468	0.725533
AAA.454ESTABI.14288	rna binding	1355	5.29182e-35	0.481	K13209	54.58	26.767	28.0983	32.3142	45.0553	44.6901	44.7873	32.7812	0.490419	0.514809	0.592052	0.991895	0.994052	0.727577	0.532427	0.727577
AAA.454ESTABI.18750	rna pseudouridylate synthase domain containing 4	1393	2.43726e-32	0.513	K06179	8.50937	4.11759	3.59005	4.1984	6.32931	6.62141	6.02388	4.60764	0.483889	0.421894	0.493385	1.04615	0.951743	0.727984	0.466389	0.727984
AAA.454ESTABI.4790	---NA---	800				14.5754	8.36797	6.95737	5.44722	14.8931	9.14844	10.9573	10.8494	0.574117	0.477338	0.373728	0.614272	0.735731	0.72848	0.475061	0.72848
AAA.454ESTABI.18970	subfamily member 21	1522	1.63388e-54	0.613	K09506	13.601	8.16285	9.71419	7.23194	12.4312	10.7371	10.7805	9.0572	0.600164	0.714225	0.53172	0.863724	0.867215	0.728588	0.61537	0.728588
AAA.454ESTABI.4879	5 -3 exoribonuclease 1	667	1.43723e-34	0.598		10.914	0.45853	1.17141	1.13412	9.00286	8.11675	9.09847	6.56103	0.0420131	0.107331	0.103914	0.901574	1.01062	0.728772	0.0844195	0.728772
AAA.454ESTABI.15980	ribosomal protein s18	550	2.92964e-73	0.887	K02964	188.501	136.044	120.815	111.2	183.093	191.764	166.872	133.541	0.721712	0.640922	0.589915	1.04736	0.911402	0.729358	0.65085	0.729358
AAA.454ESTABI.8095	helicase arip4	540	1.61015e-78	0.7455	K10876	26.723	0.670957	0.318491	0.252429	26.8297	19.68	16.3718	19.5849	0.0251079	0.0119183	0.00944614	0.733517	0.610213	0.72997	0.0154907	0.72997
AAA.454ESTABI.10637	heavy chain 2	665	1.82776e-67	0.7485	K10408	8.07287	0.0512816	0.0980911	0.271091	12.4699	9.04573	8.44985	9.10339	0.00635234	0.0121507	0.0335806	0.725404	0.677619	0.730028	0.0173612	0.730028
AAA.454ESTABI.17103	ctp synthase	2166	0	0.75	K01937	28.7408	13.02	11.5983	13.306	23.829	19.9033	20.1314	17.4092	0.453014	0.403548	0.462965	0.835253	0.844827	0.730589	0.439842	0.730589
AAA.454ESTABI.8469	spry domain-containing socs box protein 4-like	472	1.01966e-26	0.728	K10343	14.5585	1.83667	2.41243	2.33845	13.53	13.8066	11.905	9.88974	0.126157	0.165706	0.160624	1.02044	0.879893	0.730947	0.150829	0.730947
AAA.454ESTABI.24286	nuclear pore complex protein nup160	1156	4.93462e-14	0.4655	K14303	7.98767	0.26964	0.269339	0.551552	9.31723	6.41783	7.71256	6.81417	0.033757	0.0337193	0.0690504	0.688813	0.827774	0.731352	0.0455089	0.731352
AAA.454ESTABI.16365	mgc83793 protein	1131	1.40091e-50	0.532		22.3662	5.07336	4.08352	3.64695	22.4595	19.0586	13.7125	16.4446	0.226832	0.182576	0.163056	0.848573	0.610543	0.73219	0.190821	0.73219
AAA.454ESTABI.24412	nardilysin (m16 family)	710	1.08557e-78	0.627	K01408	10.2832	0.470533	0.392592	1.70922	14.2974	15.5327	10.2358	10.4782	0.0457572	0.0381778	0.166214	1.0864	0.715922	0.732878	0.0833831	0.732878
AAA.454ESTABI.17392	leucine zipper and ctnnbip1 domain containing	1423	1.09745e-20	0.7025		8.32997	4.10008	4.13957	3.49508	8.74121	9.08864	6.10749	6.40696	0.492208	0.496949	0.419579	1.03975	0.6987	0.73296	0.469579	0.73296
AAA.454ESTABI.21779	dna2-like helicase	2064	1.1664e-46	0.5745	K10742	4.99391	1.74046	1.59468	1.07167	4.96438	4.08022	3.37585	3.63977	0.348516	0.319326	0.214594	0.8219	0.680014	0.733178	0.294145	0.733178
AAA.454ESTABI.22955	leucine-rich repeat and coiled-coil domain-containing protein 1-like	1070	9.98799e-61	0.6155		15.7542	3.33638	2.06322	1.19589	15.1437	14.6169	10.8532	11.1109	0.211778	0.130964	0.0759097	0.965214	0.716681	0.733702	0.13955	0.733702
AAA.454ESTABI.23027	---NA---	625				18.4847	14.7161	11.6977	10.3146	20.6645	19.5701	14.9844	15.1709	0.796125	0.632831	0.55801	0.94704	0.725127	0.73415	0.662322	0.73415
AAA.454ESTABI.9601	dna topoisomerase 2-alpha	961	7.50174e-26	0.554	K03164	8.40183	2.69904	2.70302	1.74787	8.57944	5.3206	5.6133	6.29943	0.321244	0.321718	0.208035	0.620158	0.654274	0.734248	0.283665	0.734248
AAA.454ESTABI.20770	u1 small nuclear ribonucleoprotein 70 kd	1928	8.82437e-81	0.814	K11093	54.8206	31.1736	30.6081	26.0787	58.4107	55.4325	47.9921	42.8996	0.568646	0.558332	0.475711	0.949012	0.821631	0.734447	0.53423	0.734447
AAA.454ESTABI.12021	dna-dependent protein kinase catalytic subunit	1179	5.46466e-20	0.49	K06642	5.70085	0.143707	0.11821	0.0372894	8.16533	4.50688	4.51184	6.00074	0.025208	0.0207356	0.00654102	0.551954	0.552561	0.734905	0.0174949	0.734905
AAA.454ESTABI.9900	atp-dependent rna helicase dob1	1037	6.0435e-53	0.7195	K12598	8.15881	2.90612	2.43342	2.56974	7.07747	5.89746	5.34641	5.20475	0.356194	0.298257	0.314965	0.833273	0.755413	0.735397	0.323139	0.735397
AAA.454ESTABI.19240	---NA---	775				4.23935	1.51043	1.06175	1.13485	3.1977	3.49282	2.51351	2.3528	0.356289	0.250451	0.267695	1.09229	0.786038	0.735779	0.291478	0.735779
AAA.454ESTABI.18772	guanine nucleotide binding protein (g protein) beta polypeptide 2-like 1	1029	0	0.887	K14753	1521.16	994.402	961.259	826.139	1304.51	1118.32	1162.13	960.299	0.653715	0.631926	0.543099	0.857273	0.890858	0.736141	0.60958	0.736141
AAA.454ESTABI.23492	ubiquitin carboxyl-terminal hydrolase isozyme l3	862	4.47883e-51	0.658	K05609	20.5272	10.9439	10.2203	8.68765	18.9637	20.2375	15.2973	13.9612	0.533143	0.497892	0.423227	1.06717	0.806663	0.736208	0.484754	0.736208
AAA.454ESTABI.16386	mixed-lineage leukemia	865	6.51703e-74	0.733	K11422	16.3598	7.93075	6.62658	5.59698	14.5453	10.5473	8.74812	10.7086	0.48477	0.405052	0.342117	0.725129	0.601438	0.736225	0.410646	0.736225
AAA.454ESTABI.10215	bcl7a [Schistosoma mansoni]	670	0.000744692	0.48		33.9735	23.7504	26.8449	20.4779	30.302	31.7231	20.5756	22.3165	0.699086	0.790171	0.602762	1.0469	0.679018	0.73647	0.697339	0.73647
AAA.454ESTABI.7470	luc7-like protein 3	919	5.96313e-33	0.5415		9.67374	4.51189	3.39439	2.88046	12.9128	11.7821	10.8429	9.52385	0.466406	0.350887	0.297761	0.912436	0.839703	0.737552	0.371685	0.737552
AAA.454ESTABI.3049	---NA---	1650				39.9543	19.0619	22.2991	17.9868	36.48	27.8289	31.2856	26.9203	0.477092	0.558115	0.450184	0.762852	0.857609	0.737946	0.49513	0.737946
AAA.454ESTABI.20196	liprin alpha	1045	2.67074e-34	0.527		10.5211	1.95182	1.15205	1.19935	11.8119	9.49802	10.5393	8.7245	0.185514	0.109499	0.113994	0.804106	0.892259	0.73862	0.136336	0.73862
AAA.454ESTABI.16621	39s ribosomal protein mitochondrial	588	5.9273e-25	0.7885		40.7564	20.675	18.707	23.5208	26.6658	23.3592	18.4757	19.7227	0.507282	0.458996	0.577107	0.875997	0.69286	0.739626	0.514461	0.739626
AAA.454ESTABI.3603	kelch-like protein 20	802	1.46266e-13	0.627	K10457	3.9092	0.296303	0.399332	0.361969	5.40758	4.62532	4.67095	4.00152	0.0757964	0.102152	0.0925942	0.855339	0.863778	0.739984	0.0901808	0.739984
AAA.454ESTABI.18847	tar (hiv-1) rna binding protein 1	4987	3.71591e-47	0.5505		2.99264	1.43457	1.1559	1.12599	3.20141	2.15109	2.71925	2.36931	0.479366	0.386246	0.376251	0.671919	0.84939	0.740084	0.413955	0.740084
AAA.454ESTABI.21460	protein lsm14 homolog a	1947	8.53059e-33	0.767		163.419	112.147	103.302	105.181	141.236	109.732	126.525	104.591	0.686249	0.632128	0.643629	0.776937	0.895838	0.740543	0.654002	0.740543
AAA.454ESTABI.5015	13s condensin xcap-d2 partial	743	5.83942e-27	0.4985	K06677	12.023	0.883484	0.931892	0.793016	10.0704	9.17559	6.35274	7.46056	0.0734827	0.0775089	0.0659581	0.911145	0.630833	0.740841	0.0723166	0.740841
AAA.454ESTABI.22875	anaphase promoting complex subunit 2	2337	2.26432e-80	0.5555	K03349	10.5669	3.79677	3.50581	3.3191	10.4819	8.66576	8.75212	7.77119	0.359307	0.331772	0.314103	0.826735	0.834974	0.741391	0.335061	0.741391
AAA.454ESTABI.22648	coiled-coil domain-containing protein 58	604	1.59779e-17	0.6235		69.7544	47.8104	37.3433	28.7658	58.4679	52.7842	53.0904	43.4723	0.685411	0.535355	0.412388	0.90279	0.908027	0.743524	0.544384	0.743524
AAA.454ESTABI.19084	cop9 signalosome complex subunit 2	1567	0	0.839	K12176	19.432	15.8246	14.1443	12.5807	18.826	14.4595	15.4434	14.0102	0.814358	0.727889	0.647423	0.768061	0.820324	0.744195	0.72989	0.744195
AAA.454ESTABI.12834	lupus la ribonucleoprotein	971	4.16612e-05	0.42		57.4994	2.53791	2.14381	3.5685	52.468	49.9735	49.1507	39.0599	0.044138	0.0372841	0.0620615	0.952458	0.936775	0.744452	0.0478278	0.744452
AAA.454ESTABI.9616	taxilin alpha	852	7.86234e-58	0.6815		26.9935	11.8359	9.86876	6.05422	23.6612	25.6526	20.4892	17.635	0.438474	0.365598	0.224284	1.08416	0.865942	0.745311	0.342785	0.745311
AAA.454ESTABI.13259	atp-dependent rna helicase tdrd9-like	1262	4.19396e-16	0.5335		16.5052	0.556465	0.456998	1.31015	17.6735	12.7903	13.239	13.1772	0.0337144	0.0276881	0.0793781	0.723699	0.749087	0.74559	0.0469269	0.74559
AAA.454ESTABI.21136	deah (asp-glu-ala-his) box polypeptide 8	3632	0	0.7915	K12818	14.0183	6.33154	5.4093	5.75468	12.0588	12.1457	12.9752	8.99661	0.451663	0.385874	0.410512	1.0072	1.07599	0.746059	0.416016	0.746059
AAA.454ESTABI.15186	---NA---	961				9.34033	2.19452	2.33267	1.46878	8.13311	6.57251	6.54885	6.07174	0.234951	0.249742	0.157252	0.808118	0.805209	0.746547	0.213982	0.746547
AAA.454ESTABI.18833	-like 1	1430	0	0.848	K04499	51.2068	32.4531	30.9418	26.7998	46.025	45.5012	41.6524	34.4282	0.633764	0.604252	0.523364	0.988619	0.904996	0.748033	0.587127	0.748033
AAA.454ESTABI.14834	enhancer of zeste homolog 1 (enx-2)	1092	2.60777e-76	0.5475	K11090	42.456	21.3802	22.586	17.2681	43.6429	36.3569	39.7251	32.6613	0.503585	0.531985	0.406729	0.833054	0.910232	0.748376	0.480767	0.748376
AAA.454ESTABI.16463	hla-b associated transcript 1	1445	0	0.904	K12812	225.319	124.419	160.614	182.767	215.335	200.375	190.39	161.218	0.552191	0.712827	0.811146	0.930526	0.884157	0.748685	0.692055	0.748685
AAA.454ESTABI.23272	general transcription factor iie subunit 2	989	3.93845e-44	0.548	K03137	31.4834	19.0868	21.3538	19.564	34.069	28.08	22.6508	25.5168	0.606252	0.678255	0.621407	0.824211	0.664852	0.748975	0.635305	0.748975
AAA.454ESTABI.19126	elegans protein confirmed by transcript evidence	1458	0	0.608		7.82071	2.30817	1.63114	1.99061	10.8849	7.90778	9.04408	8.15412	0.295136	0.208566	0.254531	0.726493	0.830887	0.749125	0.252744	0.749125
AAA.454ESTABI.7259	protein	471	5.64419e-37	0.671		4.05769	0.179863	0.0787044	0.196067	4.95805	4.25719	3.02233	3.71653	0.0443264	0.0193964	0.0483198	0.858642	0.60958	0.749594	0.0373475	0.749594
