# Supplementary material for: Defining the molecular profile of planarian pluripotent stem cells using a combinatorial RNA-seq, RNA interference and irradiation approach
Source: Genome Biol. 2012 Mar 22;13(3):R19. doi: 10.1186/gb-2012-13-3-r19 (PMC3439970; doi:10.1186/gb-2012-13-3-r19)
Supplement: Additional file 14 — Summary of GO term annotation and enrichment analysis of NB-expressed transcripts. [file gb-2012-13-3-r19-S14.xls]

## Sheet: go
biological process					molecular function					cellular component
p-value	n in transcriptome	n in neoblast	GO term	hierarchy	p-value	n in transcriptome	n in neoblast	GO term	hierarchy	p-value	n in transcriptome	n in neoblast	GO term	hierarchy
1.06567e-30	2927	316	macromolecule metabolic process	1	1.3081e-36	1273	207	nucleic acid binding	1	9.89491e-40	1845	272	nucleus	1
1.0833e-26	2745	305	cellular macromolecule metabolic process	2	6.82565e-20	160	48	helicase activity	1	4.436e-35	885	148	membrane-enclosed lumen	1
8.53049e-19	1440	225	nucleic acid metabolic process	1	6.7636e-17	6162	449	binding	1	4.96935e-26	2247	237	organelle part	2
8.25327e-18	2565	265	nitrogen compound metabolic process	1	3.27298e-13	68	26	chromatin binding	1	1.16351e-25	4048	342	organelle	1
1.17622e-16	2345	265	nucleobase, nucleoside, nucleotide and nucleic acid metabolic process	2	2.18193e-06	97	29	ATP-dependent helicase activity	2	9.45708e-25	924	178	nuclear part	2
1.69027e-16	4279	345	cellular metabolic process	2	1.238e-05	383	51	ATPase activity	2	2.58317e-24	5377	400	intracellular	1
8.18283e-15	300	78	DNA metabolic process	2	3.45126e-05	134	21	transferase activity, transferring one-carbon groups	1	3.343e-21	5133	386	intracellular part	2
1.94501e-13	399	55	cellular response to stress	2	0.00014891	49	17	DNA-dependent ATPase activity	1	1.12898e-14	868	147	organelle lumen	2
2.65593e-13	285	61	chromosome organization	1	0.000157629	10	5	hydrolase activity, hydrolyzing N-glycosyl compounds	1	2.66521e-14	1693	170	macromolecular complex	1
7.01543e-13	2539	265	cellular nitrogen compound metabolic process	2	0.000243518	4	3	oxidoreductase activity, acting on CH or CH2 groups	1	2.80261e-14	2205	237	intracellular organelle part	3
3.76192e-12	791	77	response to stress	1	0.000275068	19	8	DNA-directed RNA polymerase activity	2	4.9017e-14	865	147	intracellular organelle lumen	2
7.71085e-11	5609	400	metabolic process	1	0.000284759	752	78	adenyl ribonucleotide binding	2	1.75463e-12	242	60	chromosome	1
1.30799e-10	4069	342	primary metabolic process	1	0.000455034	184	26	transcription factor binding	1	1.50381e-11	306	57	ribonucleoprotein complex	2
6.86807e-09	387	51	ATP catabolic process	2	0.000470544	4	4	flap endonuclease activity	1	1.66844e-09	190	48	chromosomal part	2
1.73591e-08	111	36	DNA replication	3	0.00048088	777	79	adenyl nucleotide binding	2	1.29122e-07	4044	342	intracellular organelle	2
2.99336e-08	118	37	DNA biosynthetic process	2	0.00050845	19	8	RNA polymerase activity	1	3.44096e-07	6	6	alpha DNA polymerase:primase complex	3
3.1494e-08	421	52	ATP metabolic process	1	0.000508772	65	13	unfolded protein binding	1	4.61346e-06	10	7	MCM complex	3
4.27413e-08	63	18	DNA conformation change	1	0.000525339	12	5	ligase activity, forming nitrogen-metal bonds	1	8.33729e-06	8	6	GINS complex	2
1.29697e-07	679	78	cell cycle	1	0.000604165	72	10	nuclease activity	1	8.4857e-06	91	34	nuclear chromosome	3
2.07382e-07	8	8	DNA replication, synthesis of RNA primer	3	0.000661484	74	11	nucleotidyltransferase activity	1	9.86015e-06	23	14	nuclear matrix	2
2.11414e-07	534	65	cell cycle process	2	0.000772725	3	3	DNA replication origin binding	1	1.32188e-05	8	6	CMG complex	5
3.34259e-07	211	46	response to DNA damage stimulus	1	0.00103199	6	6	DNA primase activity	1	6.71107e-05	29	15	nuclear periphery	2
5.83079e-07	1453	198	gene expression	1	0.00154576	741	78	ATP binding	2	0.000115786	77	28	nuclear chromosome part	3
6.30568e-07	116	26	cellular component biogenesis at cellular level	2	0.00159274	67	19	structure-specific DNA binding	1	0.00013115	1311	142	non-membrane-bounded organelle	1
1.03565e-06	56	14	protein alkylation	1	0.00220929	37	4	protein transporter activity	2	0.000138162	1311	142	intracellular non-membrane-bounded organelle	2
1.73076e-06	492	28	intracellular transport	2	0.00235781	983	84	hydrolase activity, acting on acid anhydrides	1	0.000188901	3434	312	intracellular membrane-bounded organelle	2
4.11653e-06	232	27	microtubule cytoskeleton organization	2	0.00483885	18	4	RNA polymerase II carboxy-terminal domain kinase activity	1	0.000190842	2	2	lipopolysaccharide receptor complex	3
7.2334e-06	12	6	regeneration	1	0.00733999	886	83	nucleoside binding	1	0.000250408	19	12	replication fork	1
1.10378e-05	117	19	histone modification	2	0.00797761	23	5	histone deacetylase binding	1	0.000289072	3444	312	membrane-bounded organelle	1
1.17407e-05	1677	146	regulation of metabolic process	2	0.00938813	21	7	DNA polymerase activity	1	0.000582266	26	9	protein-DNA complex	1
1.23006e-05	12	7	somatic diversification of immune receptors	2	0.00957563	23	7	exonuclease activity	1	0.000837781	890	57	cytosol	1
1.99932e-05	37	10	response to UV	1	0.0107311	1368	120	nucleotide binding	1	0.00114518	7	6	replisome	3
2.98524e-05	10	9	DNA strand elongation	1	0.010989	4	3	pseudouridine synthase activity	1	0.00158579	8	4	DNA helicase complex	2
5.22386e-05	41	15	regulation of mRNA processing	3	0.0118585	12	4	mismatch repair complex binding	1	0.00214541	57	14	chromatin remodeling complex	2
5.40829e-05	47	13	DNA packaging	2	0.0120968	4	2	thioredoxin-disulfide reductase activity	2	0.00247241	2	2	chromosome passenger complex	1
5.52809e-05	17	7	antimicrobial humoral response	2	0.0126132	45	8	small conjugating protein binding	1	0.0029556	8	4	DNA replication factor C complex	3
5.60375e-05	18	6	regulation of response to biotic stimulus	2	0.0156068	116	14	structural constituent of ribosome	1	0.0033223	57	19	spliceosomal complex	2
6.12497e-05	962	138	RNA metabolic process	2	0.0166667	1	1	UDP-glucose 6-dehydrogenase activity	1	0.00420684	297	53	nucleolus	3
7.03851e-05	1817	165	biosynthetic process	1	0.0167823	55	5	acetyltransferase activity	1	0.00816876	7	6	nuclear replisome	3
7.80079e-05	54	15	ribonucleoprotein complex subunit organization	1	0.0197315	8133	499	molecular_function	1	0.00845887	21	6	transcriptional repressor complex	2
0.000113945	9	8	DNA synthesis involved in DNA repair	2	0.020197	3	2	fibroblast growth factor receptor activity	2	0.00852697	8	5	nucleolar part	2
0.000121714	3	3	regulation of type I interferon production	2	0.0202275	3	3	G-quadruplex DNA binding	1	0.00855791	389	28	microtubule cytoskeleton	1
0.000141017	1282	154	macromolecule biosynthetic process	2	0.0208599	77	10	isomerase activity	1	0.00881248	87	15	transcription factor complex	2
0.000154124	3	3	type I interferon production	1	0.0229885	1	1	growth hormone secretagogue receptor activity	1	0.00933379	123	12	microtubule organizing center	3
0.000175781	7	4	tissue regeneration	4	0.0229885	1	1	bioactive lipid receptor activity	1	0.0102253	278	27	envelope	1
0.000177785	189	22	immune system development	2	0.0243233	5	3	DNA clamp loader activity	2	0.0110322	7	3	mismatch repair complex	2
0.000189152	12	5	chlorophyll biosynthetic process	3	0.025	1	1	Ran GTPase activator activity	1	0.012231	6	4	small nucleolar ribonucleoprotein complex	1
0.000191499	1075	104	organelle organization	1	0.0257819	84	11	protein heterodimerization activity	1	0.0133333	1	1	extrinsic to endoplasmic reticulum membrane	3
0.000192291	6899	443	cellular process	1	0.0287426	287	44	ATPase activity, coupled	1	0.0134728	44	8	methyltransferase complex	2
0.000214266	1582	133	cellular component organization or biogenesis at cellular level	2	0.0306122	3	1	sodium:bicarbonate symporter activity	3	0.01417	1	1	annulate lamellae	2
0.000246305	3	3	positive regulation of type I interferon production	3	0.03125	1	1	Ran guanyl-nucleotide exchange factor activity	1	0.0153813	3	2	DNA topoisomerase complex (ATP-hydrolyzing)	2
0.000250409	25	8	humoral immune response	1	0.0319494	44	12	protein methyltransferase activity	2	0.0158388	88	9	cytosolic part	2
0.000261653	18	7	S phase of mitotic cell cycle	2	0.0326246	3	2	epidermal growth factor binding	2	0.0160799	3	2	mRNA cap binding complex	2
0.000267856	55	7	nucleobase, nucleoside, nucleotide and nucleic acid transport	1	0.0357107	5	1	macromolecule transmembrane transporter activity	1	0.0175723	7	3	origin recognition complex	2
0.000320289	68	13	gene silencing	2	0.0414785	81	2	anion transmembrane transporter activity	2	0.0175723	7	3	condensed chromosome outer kinetochore	3
0.000383779	47	15	regulation of RNA splicing	3	0.0416281	10	2	oxidoreductase activity, acting on a sulfur group of donors, NAD or NADP as acceptor	2	0.0189928	3	2	RNA cap binding complex	1
0.0003959	407	47	negative regulation of metabolic process	3	0.0418502	1	1	arsenate reductase activity	1	0.0207352	79	10	cell surface	1
0.000477371	4	3	regulation of interleukin-6 production	2	0.0418502	1	1	oxidoreductase activity, acting on phosphorus or arsenic in donors	1	0.022813	40	2	cell-substrate junction	2
0.000503114	359	70	RNA processing	2	0.0426453	100	11	protein binding transcription factor activity	3	0.0268506	23	4	pore complex	3
0.000525304	42	22	DNA-dependent DNA replication	1	0.0428954	1	1	DNA-dependent protein kinase activity	1	0.0281196	13	2	coated pit	2
0.00055719	25	8	production of molecular mediator of immune response	1	0.0431163	49	5	oxidoreductase activity, acting on the CH-CH group of donors	1	0.0284726	141	9	mitochondrial membrane	3
0.000601082	4	3	interleukin-6 production	1	0.0434783	1	1	pseudouridylate synthase activity	1	0.0298734	8	6	nuclear replication fork	3
0.000620652	206	45	mRNA metabolic process	1	0.0440986	1	1	polynucleotide 5'-hydroxyl-kinase activity	2	0.0311406	67	20	nuclear body	1
0.000667849	333	34	macromolecular complex assembly	2	0.0457047	5	2	lipopolysaccharide binding	1	0.0413677	6904	420	cell part	2
0.000683234	2117	159	cellular component organization or biogenesis	1	0.0457097	2	1	growth hormone-releasing hormone receptor activity	1	0.0425532	2	1	intrinsic to nuclear inner membrane	3
0.000744362	1270	153	cellular macromolecule biosynthetic process	3	0.0458716	5	1	P-P-bond-hydrolysis-driven protein transmembrane transporter activity	2	0.044734	27	4	pole plasm	1
0.000924054	54	15	ribonucleoprotein complex assembly	3	0.0470294	342	29	transcription regulator activity	2	0.0457397	30	4	microtubule organizing center part	3
0.000965979	47	6	establishment of RNA localization	2	0.047601	9	6	3'-5' DNA helicase activity	1	0.047536	6907	420	cell	1
0.0010164	1316	116	regulation of cellular metabolic process	3	0.0485437	1	1	CTP synthase activity	1	0.0485908	90	18	nuclear envelope	3
0.00109944	775	60	purine-containing compound catabolic process	3	0.0494951	5	1	cofactor transporter activity	2
0.00110742	2	2	positive regulation of immune response to tumor cell	4
0.00159025	80	13	chromosome segregation	1
0.00160507	79	12	peptidyl-lysine modification	1
0.00165032	158	24	one-carbon metabolic process	2
0.00165185	131	15	nuclear transport	1
0.00167433	229	26	cellular macromolecular complex assembly	3
0.0018907	7	4	protein localization to chromosome	1
0.00201315	8	3	fibroblast growth factor receptor signaling pathway	1
0.00205921	15	4	fin morphogenesis	2
0.00233984	19	11	DNA-dependent DNA replication initiation	2
0.00235451	11	4	regulation of viral genome replication	3
0.00238095	2	2	organ regeneration	2
0.00257153	68	8	dendrite morphogenesis	3
0.00276288	713	30	establishment of localization in cell	2
0.00284979	33	5	tetrapyrrole biosynthetic process	3
0.00294827	11	4	B cell mediated immunity	2
0.0029704	664	32	macromolecule localization	1
0.00310184	21	4	response to cadmium ion	1
0.00348578	2	2	positive regulation of cell division	3
0.00370238	33	9	protein-DNA complex subunit organization	1
0.00372622	25	5	positive regulation of peptidase activity	3
0.00385895	5	3	negative regulation of multi-organism process	3
0.00393294	12	5	chlorophyll metabolic process	1
0.00399277	12	4	regulation of viral reproduction	2
0.00409976	25	5	regulation of protein stability	2
0.00454204	20	5	activation of caspase activity	2
0.00489752	95	20	mitotic spindle organization	3
0.00493437	234	25	regulation of cell cycle	2
0.00493526	18	7	S phase	2
0.00499184	111	21	spindle organization	2
0.00504178	6	3	negative regulation of response to biotic stimulus	3
0.00519111	1757	164	cellular biosynthetic process	2
0.00546363	132	14	response to biotic stimulus	1
0.00568182	2	2	positive regulation of interleukin-12 production	3
0.00604839	2	2	positive regulation of macrophage activation	3
0.00604839	2	2	positive regulation of interleukin-10 production	3
0.00611504	6	3	peptidyl-arginine modification	1
0.0061409	4	2	DNA replication checkpoint	3
0.00617639	381	40	macromolecular complex subunit organization	1
0.00637955	32	5	porphyrin metabolic process	2
0.00664557	2	2	regulation of immune response to tumor cell	3
0.00689655	2	2	positive regulation of interferon-gamma production	3
0.00698893	9	2	retinal ganglion cell axon guidance	1
0.00720045	10	9	DNA strand elongation involved in DNA replication	2
0.00720591	2	2	immune response to tumor cell	2
0.00768049	6	2	proteoglycan metabolic process	1
0.00799869	22	4	fin development	1
0.00804758	2242	126	multicellular organismal development	2
0.00808895	198	48	RNA splicing	1
0.00819208	39	9	RNA modification	2
0.00824176	6	4	fin regeneration	2
0.00869565	7	2	epithelial cell migration, open tracheal system	2
0.00902485	3	2	regulation of interleukin-10 production	2
0.00902485	3	2	regulation of interleukin-12 production	2
0.00906546	273	32	cellular macromolecular complex subunit organization	2
0.00910371	15	3	inositol lipid-mediated signaling	1
0.00918487	37	10	rRNA processing	3
0.0092067	771	60	purine nucleotide catabolic process	3
0.00930766	54	9	cell cycle checkpoint	2
0.00934472	80	9	RNA localization	1
0.00997712	12	7	immunoglobulin production	1
0.0100235	72	15	macromolecule methylation	3
0.0101423	69	7	regulation of endopeptidase activity	2
0.0105251	2	2	response to tumor cell	1
0.0105581	784	60	nucleobase, nucleoside and nucleotide catabolic process	3
0.0110486	147	42	DNA repair	2
0.0113122	6	2	proteoglycan biosynthetic process	2
0.0114166	286	19	cellular macromolecule localization	2
0.0117441	30	9	nucleosome organization	2
0.0124378	1	1	mesenchymal-epithelial cell signaling	1
0.0125786	2	1	muscle filament sliding	2
0.0126653	262	18	cellular protein localization	2
0.0128205	2	2	T cell mediated immune response to tumor cell	2
0.0129032	2	2	positive regulation of interleukin-6 production	3
0.0131901	3	2	positive regulation of response to biotic stimulus	3
0.0133801	11	3	cardiac chamber morphogenesis	3
0.0137653	12	4	B cell activation involved in immune response	2
0.0143127	74	11	protein folding	1
0.0145382	288	23	response to abiotic stimulus	1
0.0148719	3	2	regulation of macrophage activation	2
0.0148776	807	64	nucleoside triphosphate metabolic process	1
0.0151515	2	2	replicative cell aging	1
0.015625	1	1	determination of dorsal identity	2
0.0159661	10	4	regulation of humoral immune response	2
0.0168165	401	35	immune system process	1
0.0171586	175	16	muscle organ development	2
0.0176124	4	3	negative regulation of mRNA processing	3
0.0179012	41	4	amino acid activation	1
0.0179338	11	3	cardiac chamber development	2
0.0180231	4	2	regulation of interferon-gamma production	2
0.0183012	401	55	mitotic cell cycle	1
0.0188218	63	5	regulation of MAPKKK cascade	2
0.0190469	32	8	protein-DNA complex assembly	2
0.0195953	41	5	ameboidal cell migration	1
0.0198203	4	2	interferon-gamma production	1
0.0198505	234	34	negative regulation of nitrogen compound metabolic process	3
0.0198951	369	34	microtubule-based process	1
0.0203782	18	8	chromosome condensation	2
0.0205979	37	10	rRNA metabolic process	1
0.0208555	183	16	immune response	2
0.0208693	5	2	cardiac septum morphogenesis	3
0.0211782	1023	77	negative regulation of biological process	2
0.0212802	132	20	organelle fission	1
0.0213507	7	3	myeloid leukocyte activation	1
0.0215	794	60	heterocycle catabolic process	2
0.0219032	62	9	positive regulation of hydrolase activity	3
0.0223159	3	1	purine-containing compound transmembrane transport	2
0.022569	5	2	heparan sulfate proteoglycan metabolic process	2
0.0226499	80	11	response to oxidative stress	2
0.0236259	11	3	sex determination	1
0.024228	1	1	sulfur compound transport	1
0.0242867	70	4	sensory perception of light stimulus	1
0.024449	2	1	determination of muscle attachment site	2
0.0245916	4	3	RNA capping	1
0.0246243	13	3	positive regulation of defense response	3
0.0246305	5	2	heparan sulfate proteoglycan biosynthetic process	3
0.0246562	3	2	positive regulation of membrane protein ectodomain proteolysis	5
0.0249866	362	39	negative regulation of cellular metabolic process	4
0.0252694	108	31	nuclear mRNA splicing, via spliceosome	2
0.0255023	5	2	cardiac septum development	2
0.0265252	13	3	eggshell chorion assembly	4
0.0265632	20	5	response to ionizing radiation	1
0.0269745	21	3	leg disc development	1
0.027218	4	2	mitochondrial genome maintenance	1
0.0277778	2	2	regulation of T cell mediated immune response to tumor cell	3
0.0281323	60	5	JNK cascade	2
0.0283521	5	2	dormancy process	1
0.0286926	14	3	positive regulation of proteolysis	3
0.0289042	141	9	receptor-mediated endocytosis	1
0.0295852	76	7	regulation of peptidase activity	2
0.0297308	85	16	regulation of gene expression, epigenetic	1
0.0300752	1	1	gravitaxis	2
0.030303	2	1	serine phosphorylation of STAT protein	2
0.0308806	165	39	mRNA processing	2
0.0310914	814	62	purine ribonucleotide metabolic process	2
0.0320572	5	2	interleukin-12 production	1
0.0320572	5	2	interleukin-10 production	1
0.0324834	60	6	regulation of ubiquitin-protein ligase activity	3
0.0330202	51	6	response to protein stimulus	1
0.0331115	30	5	regulation of caspase activity	2
0.0332855	10	2	patterning of blood vessels	4
0.0334007	2	1	actin-mediated cell contraction	1
0.0342044	18	4	deoxyribonucleotide metabolic process	1
0.0346201	13	3	regulation of cell division	2
0.0349753	43	2	energy coupled proton transport, down electrochemical gradient	2
0.0357143	2	2	positive regulation of T cell mediated immune response to tumor cell	4
0.0361308	5	2	transposition	1
0.0361587	9	5	double-strand break repair via nonhomologous end joining	2
0.037037	2	1	modified amino acid transport	1
0.0374332	7	2	activation of innate immune response	2
0.0384273	110	3	proton transport	2
0.0384583	3	1	glucuronate biosynthetic process	3
0.0405405	1	1	negative regulation of RNA polymerase II transcriptional preinitiation complex assembly	4
0.0406977	7	1	ferrous iron transport	2
0.0414771	6	4	DNA ligation	1
0.0416667	1	1	organ induction	4
0.0421916	6	2	oocyte maturation	4
0.0423387	7	2	innate immune response-activating signal transduction	2
0.0424786	44	6	viral reproductive process	2
0.0434783	1	1	positive regulation of nucleobase, nucleoside, nucleotide and nucleic acid transport	3
0.0451725	12	3	negative regulation of immune response	4
0.0452261	1	1	larval visceral muscle development	3
0.0456274	1	1	positive regulation of cardiac muscle cell proliferation	5
0.0467163	2	2	replication fork processing	2
0.0476595	241	30	negative regulation of cellular biosynthetic process	4
0.0480726	242	30	negative regulation of biosynthetic process	3
0.048325	178	16	hemopoietic or lymphoid organ development	2
0.04878	92	7	in utero embryonic development	1
0.0487805	2	1	elevation of cytosolic calcium ion concentration involved in G-protein signaling coupled to IP3 second messenger	2
0.0487884	5	2	regulation of membrane protein ectodomain proteolysis	5
0.0492735	232	34	negative regulation of nucleobase, nucleoside, nucleotide and nucleic acid metabolic process	4
0.0494259	757	60	purine nucleoside triphosphate catabolic process	3
0.0499983	10	4	sister chromatid cohesion	3
