# Supplementary material for: Defining the molecular profile of planarian pluripotent stem cells using a combinatorial RNA-seq, RNA interference and irradiation approach
Source: Genome Biol. 2012 Mar 22;13(3):R19. doi: 10.1186/gb-2012-13-3-r19 (PMC3439970; doi:10.1186/gb-2012-13-3-r19)
Supplement: Additional file 15 — Summary of domain annotation and enrichment analysis of NB-expressed transcripts. [file gb-2012-13-3-r19-S15.xls]

## Sheet: Hoja1
Domain	n in neoblast	n in transcriptome	p-value enrichment
Helicase conserved C-terminal domain	20	66	1.49249501646e-11
RNA recognition motif. (a.k.a. RRM, RBD, or RNP domain)	20	91	7.74849551188e-09
DEAD/DEAH box helicase	13	39	1.53492810684e-08
Tudor domain	7	9	1.80795045601e-08
MCM2/3/5 family	6	9	8.56337959099e-07
HMG (high mobility group) box	6	14	2.49085792419e-05
ATPase family associated with various cellular activities (AAA)	8	32	9.77183226978e-05
Fibrillarin	3	3	0.000107998
G-patch domain	5	13	0.000227319
Helicase associated domain (HA2)	5	13	0.000227319
Domain of unknown function (DUF1605)	4	9	0.000533109
RecF/RecN/SMC N terminal domain	3	5	0.00100448
DNA polymerase family B	3	5	0.00100448
tRNA (Guanine-1)-methyltransferase	3	5	0.00100448
Bromodomain	5	20	0.002073
Ribonucleotide reductase, small chain	2	2	0.00227046
Splicing factor 3B subunit 1	2	2	0.00227046
TIP49 C-terminus	2	2	0.00227046
Uracil DNA glycosylase superfamily	2	2	0.00227046
SMC proteins Flexible Hinge Domain	2	2	0.00227046
PAZ domain	2	2	0.00227046
Ribosomal protein L24e	2	2	0.00227046
Peptidase M16C associated	2	2	0.00227046
RNA polymerase Rpb7-like, N-terminal domain	2	2	0.00227046
Domain of unknown function (DUF382)	2	2	0.00227046
XPG I-region	2	2	0.00227046
Piwi domain	3	7	0.00327105
S1 RNA binding domain	2	3	0.00659539
RNA pseudouridylate synthase	2	3	0.00659539
Non-repetitive/WGA-negative nucleoporin C-terminal	2	3	0.00659539
PSP	2	3	0.00659539
DSHCT (NUC185) domain	2	3	0.00659539
XPG N-terminal domain	2	3	0.00659539
Glutamine amidotransferase class-I	2	3	0.00659539
Ubiquitin carboxyl-terminal hydrolase, family 1	2	3	0.00659539
Cytidine and deoxycytidylate deaminase zinc-binding region	2	3	0.00659539
NOSIC (NUC001) domain	2	3	0.00659539
PRP38 family	2	3	0.00659539
Type III restriction enzyme, res subunit	2	3	0.00659539
Hsp70 protein	4	18	0.00918728
PCI domain	3	10	0.0100721
Brix domain	2	4	0.0127742
Poly(ADP-ribose) polymerase, regulatory domain	2	4	0.0127742
FF domain	2	4	0.0127742
RNA polymerase Rpb1, domain 5	2	4	0.0127742
Translation initiation factor SUI1	2	4	0.0127742
Surp module	2	4	0.0127742
Putative snoRNA binding domain	2	4	0.0127742
Poly(ADP-ribose) polymerase catalytic domain	2	4	0.0127742
Elongation factor G C-terminus	2	4	0.0127742
DNA gyrase/topoisomerase IV, subunit A	2	4	0.0127742
PHD-finger	3	12	0.0171966
RanBP1 domain	2	5	0.0206207
tRNA synthetases class I (I, L, M and V)	2	5	0.0206207
Dynein heavy chain, N-terminal region 2	3	13	0.0215769
TCP-1/cpn60 chaperonin family	3	13	0.0215769
WD domain, G-beta repeat	10	107	0.031539
SNF2 family N-terminal domain	3	18	0.0516367
Zinc finger, C2H2 type	4	31	0.058146
Cold-shock' DNA-binding domain	2	9	0.0654146
Elongation factor Tu GTP binding domain	2	9	0.0654146
ThiF family	2	10	0.0792502
Ribosomal protein L13	1	2	0.0930835
TFIIS helical bundle-like domain	1	2	0.0930835
FFD and TFG box motifs	1	2	0.0930835
Putative zinc finger in N-recognin (UBR box)	1	2	0.0930835
Asparaginase	1	2	0.0930835
Ribosomal protein L14p/L23e	1	2	0.0930835
MutS domain III	1	2	0.0930835
CBF/Mak21 family	1	2	0.0930835
Ribosomal protein L4/L1 family	1	2	0.0930835
BRCA1 C Terminus (BRCT) domain	1	2	0.0930835
DEAD_2	1	2	0.0930835
MOZ/SAS family	1	2	0.0930835
Eukaryotic translation initiation factor 3 subunit 8 N-terminus	1	2	0.0930835
E2F/DP family winged-helix DNA-binding domain	1	2	0.0930835
Domain of Unknown Function (DUF902)	1	2	0.0930835
Caffeine-induced death protein 2	1	2	0.0930835
GCM motif protein	1	2	0.0930835
Ribosomal protein S13/S18	1	2	0.0930835
RQC domain	1	2	0.0930835
WGR domain	1	2	0.0930835
Glyceraldehyde 3-phosphate dehydrogenase, NAD binding domain	1	2	0.0930835
Holliday junction DNA helicase ruvB N-terminus	1	2	0.0930835
MGS-like domain	1	2	0.0930835
DNA gyrase B	1	2	0.0930835
Noc2p family	1	2	0.0930835
NUC194 domain	1	2	0.0930835
NAB conserved region 2 (NCD2)	1	2	0.0930835
Ribosomal protein S5, C-terminal domain	1	2	0.0930835
Transcription initiation factor IIF, alpha subunit (TFIIF-alpha)	1	2	0.0930835
RNA polymerase Rpb1, domain 4	1	2	0.0930835
RNA polymerase Rpb1, domain 2	1	2	0.0930835
RNA polymerase Rpb1, domain 3	1	2	0.0930835
Proliferating cell nuclear antigen, N-terminal domain	1	2	0.0930835
GUCT (NUC152) domain	1	2	0.0930835
PUA domain	1	2	0.0930835
tRNA synthetases class I (M)	1	2	0.0930835
CRM1 C terminal	1	2	0.0930835
3'-5' exonuclease	1	2	0.0930835
Endoribonuclease L-PSP	1	2	0.0930835
Homeobox prospero-like protein (PROX1)	1	2	0.0930835
Ergosterol biosynthesis ERG4/ERG24 family	1	2	0.0930835
PWI domain	1	2	0.0930835
Proliferating cell nuclear antigen, C-terminal domain	1	2	0.0930835
Glyceraldehyde 3-phosphate dehydrogenase, C-terminal domain	1	2	0.0930835
PROCT (NUC072) domain	1	2	0.0930835
Importin beta binding domain	1	2	0.0930835
NAC domain	1	2	0.0930835
Peptidase family M3	1	2	0.0930835
RNA cap guanine-N2 methyltransferase	1	2	0.0930835
tRNA (Uracil-5-)-methyltransferase	1	2	0.0930835
VEFS-Box of polycomb protein	1	2	0.0930835
CobQ/CobB/MinD/ParA nucleotide binding domain	1	2	0.0930835
SWIB/MDM2 domain	1	2	0.0930835
ParA/MinD ATPase like	1	2	0.0930835
Phosphatidylinositol 3- and 4-kinase	2	11	0.0938915
Actin	2	12	0.109231
SET domain	2	12	0.109231
Intermediate filament protein	2	13	0.125168
Elongation factor G, domain IV	1	3	0.136328
MutS domain V	1	3	0.136328
Protein-L-isoaspartate(D-aspartate) O-methyltransferase (PCMT)	1	3	0.136328
Lipocalin / cytosolic fatty-acid binding protein family	1	3	0.136328
Sec63 Brl domain	1	3	0.136328
Glycosyl hydrolases family 38 N-terminal domain	1	3	0.136328
FATC domain	1	3	0.136328
Poly-adenylate binding protein, unique domain	1	3	0.136328
Replication factor C	1	3	0.136328
Ribosomal protein L3	1	3	0.136328
MIF4G domain	1	3	0.136328
PWWP domain	1	3	0.136328
Thymosin beta-4 family	1	3	0.136328
HRDC domain	1	3	0.136328
Ribosomal protein L11 methyltransferase (PrmA)	1	3	0.136328
Core histone H2A/H2B/H3/H4	2	14	0.141611
Cyclophilin type peptidyl-prolyl cis-trans isomerase/CLD	2	15	0.158476
Carbamoyl-phosphate synthase L chain, N-terminal domain	1	4	0.177512
Peptidase family M41	1	4	0.177512
Anticodon-binding domain	1	4	0.177512
Inhibitor of Apoptosis domain	1	4	0.177512
RNB domain	1	4	0.177512
tRNA synthetases class I (W and Y)	1	4	0.177512
Eukaryotic porin	1	4	0.177512
Elongation factor Tu C-terminal domain	1	4	0.177512
Band 3 cytoplasmic domain	1	4	0.177512
SPOC domain	1	4	0.177512
Doublecortin	1	4	0.177512
GTPase of unknown function	1	4	0.177512
Insulinase (Peptidase family M16)	1	4	0.177512
3' exoribonuclease family, domain 1	1	4	0.177512
Eukaryotic translation initiation factor eIF2A	1	4	0.177512
Pyridine nucleotide-disulphide oxidoreductase, dimerisation domain	1	4	0.177512
Tubulin C-terminal domain	2	17	0.193169
La domain	1	5	0.216735
60s Acidic ribosomal protein	1	5	0.216735
Importin-beta N-terminal domain	1	5	0.216735
WW domain	1	5	0.216735
Tim10/DDP family zinc finger	1	5	0.216735
Phosphatidylinositol-specific phospholipase C, X domain	1	5	0.216735
MreB/Mbl protein	1	5	0.216735
Carbamoyl-phosphate synthase L chain, ATP binding domain	1	5	0.216735
COP9 signalosome, subunit CSN8	1	5	0.216735
Repeat in ubiquitin-activating (UBA) protein	1	5	0.216735
Nucleosome assembly protein (NAP)	1	5	0.216735
Diacylglycerol kinase catalytic domain	1	5	0.216735
Tubulin/FtsZ family, GTPase domain	2	20	0.246636
Core-2/I-Branching enzyme	1	6	0.254089
Ubiquitin-activating enzyme active site	1	6	0.254089
JmjC domain	1	6	0.254089
Radical SAM superfamily	1	6	0.254089
LUC7 N_terminus	1	6	0.254089
Hsp90 protein	1	6	0.254089
HCaRG protein	1	6	0.254089
Acyl-CoA dehydrogenase, N-terminal domain	1	7	0.289664
Armadillo/beta-catenin-like repeat	1	7	0.289664
Histone deacetylase domain	1	7	0.289664
14-3-3 protein	1	7	0.289664
Intermediate filament tail domain	1	8	0.323545
Cyclin, N-terminal domain	1	8	0.323545
Sec7 domain	1	8	0.323545
Regulator of chromosome condensation (RCC1) repeat	1	9	0.355811
Acyl-CoA dehydrogenase, middle domain	1	9	0.355811
AAA domain (dynein-related subfamily)	1	9	0.355811
Flavin containing amine oxidoreductase	1	9	0.355811
Tetratricopeptide repeat	3	45	0.363583
SAM domain (Sterile alpha motif)	1	10	0.38654
Pyridine nucleotide-disulphide oxidoreductase	1	10	0.38654
Cullin family	1	11	0.415805
Protein phosphatase 2C	1	13	0.470218
Endonuclease/Exonuclease/phosphatase family	1	15	0.519568
HEAT repeat	1	16	0.542493
DHHC zinc finger domain	1	16	0.542493
Dynein light chain type 1	1	17	0.564326
Calcineurin-like phosphoesterase	1	17	0.564326
Thioredoxin	1	18	0.585118
Ankyrin repeat	7	153	0.598515
Helix-loop-helix DNA-binding domain	1	19	0.604919
KH domain	1	21	0.641734
Ubiquitin-2 like Rad60 SUMO-like	1	21	0.641734
Kinesin motor domain	1	22	0.658836
short chain dehydrogenase	1	24	0.690632
Mitochondrial carrier protein	1	28	0.74562
Collagen triple helix repeat (20 copies)	1	28	0.74562
Homeobox domain	1	34	0.810348
Ubiquitin family	1	38	0.844075
Protein kinase domain	11	313	0.885872
Protein tyrosine kinase	10	293	0.896868
7 transmembrane receptor (rhodopsin family)	1	73	0.97195
