# Supplementary material for: Defining the molecular profile of planarian pluripotent stem cells using a combinatorial RNA-seq, RNA interference and irradiation approach
Source: Genome Biol. 2012 Mar 22;13(3):R19. doi: 10.1186/gb-2012-13-3-r19 (PMC3439970; doi:10.1186/gb-2012-13-3-r19)
Supplement: Additional file 16 — Summary of KEGG pathway annotation and enrichment analysis of NB-expressed transcripts. [file gb-2012-13-3-r19-S16.xls]

## Sheet: Hoja1
KEGG pathway	n in neoblast	n in transcriptome	p-value enrichment
ko03040|Spliceosome	54	160	0
ko03013|RNA transport	35	129	0
ko04110|Cell cycle	29	90	0
ko03030|DNA replication	20	32	0
ko03410|Base excision repair	18	32	3.33066907388e-16
ko04111|Cell cycle - yeast	23	65	9.99200722163e-15
ko00240|Pyrimidine metabolism	22	96	5.9289961829e-10
ko03008|Ribosome biogenesis in eukaryotes	18	69	2.33706831665e-09
ko03430|Mismatch repair	11	24	3.82207943073e-09
ko04113|Meiosis - yeast	16	58	7.50865924992e-09
ko03420|Nucleotide excision repair	11	47	9.73984858477e-06
ko03018|RNA degradation	12	68	7.89018427867e-05
ko03440|Homologous recombination	6	23	0.000579013
ko03450|Non-homologous end-joining	4	11	0.00129315
ko03015|mRNA surveillance pathway	11	83	0.0018972
ko04115|p53 signaling pathway	6	31	0.00305087
ko00230|Purine metabolism	17	180	0.00564968
ko03022|Basal transcription factors	6	35	0.00572238
ko03010|Ribosome	11	96	0.00593679
ko04114|Oocyte meiosis	12	112	0.00710732
ko03020|RNA polymerase	5	29	0.011143
ko05340|Primary immunodeficiency	2	6	0.0299621
ko04320|Dorso-ventral axis formation	5	42	0.0482485
ko04940|Type I diabetes mellitus	2	8	0.0525018
ko04623|Cytosolic DNA-sensing pathway	2	10	0.0792502
ko05322|Systemic lupus erythematosus	4	36	0.0906301
ko00970|Aminoacyl-tRNA biosynthesis	4	42	0.138594
ko00290|Valine, leucine and isoleucine biosynthesis	2	15	0.158476
ko00040|Pentose and glucuronate interconversions	2	17	0.193169
ko00310|Lysine degradation	4	48	0.194489
ko04612|Antigen processing and presentation	3	33	0.206885
ko04914|Progesterone-mediated oocyte maturation	5	67	0.214502
ko05216|Thyroid cancer	2	23	0.300535
ko04122|Sulfur relay system	1	8	0.323545
ko00534|Glycosaminoglycan biosynthesis - heparan sulfate	1	8	0.323545
ko00053|Ascorbate and aldarate metabolism	1	9	0.355811
ko05145|Toxoplasmosis	6	102	0.359297
ko00061|Fatty acid biosynthesis	1	12	0.443675
ko00480|Glutathione metabolism	3	52	0.454018
ko04011|MAPK signaling pathway - yeast	2	32	0.455132
ko00100|Steroid biosynthesis	1	13	0.470218
ko00130|Ubiquinone and other terpenoid-quinone biosynthesis	1	13	0.470218
ko05020|Prion diseases	2	33	0.471148
ko00511|Other glycan degradation	1	14	0.495495
ko05210|Colorectal cancer	3	56	0.503272
ko04350|TGF-beta signaling pathway	3	57	0.515228
ko01040|Biosynthesis of unsaturated fatty acids	1	16	0.542493
ko05143|African trypanosomiasis	1	18	0.585118
ko00500|Starch and sucrose metabolism	1	18	0.585118
ko00670|One carbon pool by folate	1	19	0.604919
ko05200|Pathways in cancer	14	307	0.606731
ko04330|Notch signaling pathway	2	45	0.639324
ko00512|Mucin type O-Glycan biosynthesis	1	23	0.675123
ko00680|Methane metabolism	1	25	0.705403
ko00710|Carbon fixation in photosynthetic organisms	1	26	0.719469
ko00030|Pentose phosphate pathway	1	27	0.732864
ko05016|Huntington's disease	7	175	0.734464
ko00561|Glycerolipid metabolism	2	54	0.735652
ko05130|Pathogenic Escherichia coli infection	2	55	0.744878
ko04310|Wnt signaling pathway	5	136	0.782441
ko04626|Plant-pathogen interaction	1	32	0.790843
ko05218|Melanoma	1	34	0.810348
ko04630|Jak-STAT signaling pathway	1	34	0.810348
ko05219|Bladder cancer	1	34	0.810348
ko04144|Endocytosis	8	218	0.821433
ko03050|Proteasome	1	39	0.851525
ko00520|Amino sugar and nucleotide sugar metabolism	1	39	0.851525
ko04120|Ubiquitin mediated proteolysis	5	151	0.852055
ko05215|Prostate cancer	2	70	0.853136
ko04512|ECM-receptor interaction	2	70	0.853136
ko04520|Adherens junction	3	100	0.861589
ko05220|Chronic myeloid leukemia	1	41	0.865376
ko04141|Protein processing in endoplasmic reticulum	6	181	0.867488
ko05140|Leishmaniasis	1	42	0.87181
ko04720|Long-term potentiation	3	106	0.88655
ko04540|Gap junction	4	134	0.887167
ko05212|Pancreatic cancer	1	45	0.889327
ko00010|Glycolysis / Gluconeogenesis	1	46	0.894617
ko03320|PPAR signaling pathway	1	46	0.894617
ko00250|Alanine, aspartate and glutamate metabolism	1	47	0.899655
ko05146|Amoebiasis	3	111	0.904194
ko00071|Fatty acid metabolism	1	48	0.904452
ko05222|Small cell lung cancer	4	143	0.914415
ko05416|Viral myocarditis	1	52	0.921457
ko05014|Amyotrophic lateral sclerosis (ALS)	1	52	0.921457
ko04210|Apoptosis	1	53	0.925213
ko05131|Shigellosis	1	53	0.925213
ko05142|Chagas disease (American trypanosomiasis)	2	90	0.932661
ko04621|NOD-like receptor signaling pathway	1	56	0.935438
ko04745|Phototransduction - fly	1	57	0.938526
ko00562|Inositol phosphate metabolism	1	59	0.944267
ko04622|RIG-I-like receptor signaling pathway	2	95	0.944913
ko04270|Vascular smooth muscle contraction	3	130	0.950799
ko04810|Regulation of actin cytoskeleton	4	168	0.961939
ko04916|Melanogenesis	2	105	0.963347
ko04962|Vasopressin-regulated water reabsorption	1	74	0.973293
ko05211|Renal cell carcinoma	1	76	0.975789
ko04380|Osteoclast differentiation	1	78	0.978053
ko04062|Chemokine signaling pathway	2	122	0.981935
ko04670|Leukocyte transendothelial migration	1	83	0.982829
ko05160|Hepatitis C	2	125	0.984082
ko04974|Protein digestion and absorption	1	85	0.984435
ko04730|Long-term depression	1	88	0.986567
ko04145|Phagosome	2	137	0.990447
ko04971|Gastric acid secretion	1	95	0.990475
ko04666|Fc gamma R-mediated phagocytosis	1	97	0.991366
ko04620|Toll-like receptor signaling pathway	1	99	0.992175
ko04010|MAPK signaling pathway	8	338	0.992302
ko04070|Phosphatidylinositol signaling system	1	100	0.99255
ko04722|Neurotrophin signaling pathway	2	143	0.992617
ko05010|Alzheimer's disease	2	151	0.994775
ko04360|Axon guidance	1	116	0.996607
ko04972|Pancreatic secretion	1	117	0.99677
ko04970|Salivary secretion	1	118	0.996925
ko04510|Focal adhesion	4	249	0.997971
ko04912|GnRH signaling pathway	1	127	0.998025
ko04530|Tight junction	1	140	0.998959
ko04910|Insulin signaling pathway	1	145	0.999186
ko04020|Calcium signaling pathway	1	181	0.999862
ko04610|Complement and coagulation cascades	0	27	1
ko00590|Arachidonic acid metabolism	0	26	1
ko00062|Fatty acid elongation in mitochondria	0	12	1
ko00592|alpha-Linolenic acid metabolism	0	12	1
ko00430|Taurine and hypotaurine metabolism	0	10	1
ko05120|Epithelial cell signaling in Helicobacter pylori infection	0	77	1
ko00620|Pyruvate metabolism	0	47	1
ko00901|Indole alkaloid biosynthesis	0	4	1
ko00640|Propanoate metabolism	0	37	1
ko00380|Tryptophan metabolism	0	42	1
ko00533|Glycosaminoglycan biosynthesis - keratan sulfate	0	7	1
ko04012|ErbB signaling pathway	0	93	1
ko00730|Thiamine metabolism	0	2	1
ko00790|Folate biosynthesis	0	8	1
ko04260|Cardiac muscle contraction	0	44	1
ko05414|Dilated cardiomyopathy	0	55	1
ko00532|Glycosaminoglycan biosynthesis - chondroitin sulfate	0	2	1
ko00330|Arginine and proline metabolism	0	56	1
ko00624|Polycyclic aromatic hydrocarbon degradation	0	3	1
ko00051|Fructose and mannose metabolism	0	22	1
ko00627|Aminobenzoate degradation	0	18	1
ko00770|Pantothenate and CoA biosynthesis	0	23	1
ko04950|Maturity onset diabetes of the young	0	7	1
ko00604|Glycosphingolipid biosynthesis - ganglio series	0	10	1
ko00460|Cyanoamino acid metabolism	0	7	1
ko05144|Malaria	0	4	1
ko04920|Adipocytokine signaling pathway	0	48	1
ko04966|Collecting duct acid secretion	0	19	1
ko00720|Carbon fixation pathways in prokaryotes	0	20	1
ko05150|Staphylococcus aureus infection	0	7	1
ko00965|Betalain biosynthesis	0	6	1
ko00514|Other types of O-glycan biosynthesis	0	13	1
ko04060|Cytokine-cytokine receptor interaction	0	19	1
ko02010|ABC transporters	0	49	1
ko00340|Histidine metabolism	0	21	1
ko00400|Phenylalanine, tyrosine and tryptophan biosynthesis	0	5	1
ko00650|Butanoate metabolism	0	24	1
ko00362|Benzoate degradation	0	10	1
ko04650|Natural killer cell mediated cytotoxicity	0	64	1
ko00510|N-Glycan biosynthesis	0	47	1
ko00471|D-Glutamine and D-glutamate metabolism	0	4	1
ko04660|T cell receptor signaling pathway	0	70	1
ko04340|Hedgehog signaling pathway	0	42	1
ko05110|Vibrio cholerae infection	0	71	1
ko04664|Fc epsilon RI signaling pathway	0	43	1
ko04740|Olfactory transduction	0	44	1
ko05217|Basal cell carcinoma	0	35	1
ko05213|Endometrial cancer	0	59	1
ko00625|Chloroalkane and chloroalkene degradation	0	5	1
ko00410|beta-Alanine metabolism	0	25	1
ko00531|Glycosaminoglycan degradation	0	9	1
ko04930|Type II diabetes mellitus	0	32	1
ko00950|Isoquinoline alkaloid biosynthesis	0	11	1
ko00513|Various types of N-glycan biosynthesis	0	35	1
ko05012|Parkinson's disease	0	86	1
ko05214|Glioma	0	68	1
ko04112|Cell cycle - Caulobacter	0	5	1
ko049777|	0	26	1
ko00603|Glycosphingolipid biosynthesis - globo series	0	7	1
ko00565|Ether lipid metabolism	0	19	1
ko04370|VEGF signaling pathway	0	56	1
ko00860|Porphyrin and chlorophyll metabolism	0	26	1
ko00270|Cysteine and methionine metabolism	0	27	1
ko04640|Hematopoietic cell lineage	0	10	1
ko05223|Non-small cell lung cancer	0	46	1
ko00591|Linoleic acid metabolism	0	16	1
ko00630|Glyoxylate and dicarboxylate metabolism	0	20	1
ko03060|Protein export	0	25	1
ko04142|Lysosome	0	138	1
ko00072|Synthesis and degradation of ketone bodies	0	7	1
ko00564|Glycerophospholipid metabolism	0	86	1
ko00900|Terpenoid backbone biosynthesis	0	11	1
ko00140|Steroid hormone biosynthesis	0	11	1
ko00740|Riboflavin metabolism	0	9	1
ko04712|Circadian rhythm - plant	0	3	1
ko00450|Selenoamino acid metabolism	0	25	1
ko03070|Bacterial secretion system	0	4	1
ko00903|Limonene and pinene degradation	0	5	1
ko04146|Peroxisome	0	64	1
ko00563|Glycosylphosphatidylinositol(GPI)-anchor biosynthesis	0	24	1
ko05221|Acute myeloid leukemia	0	43	1
ko04150|mTOR signaling pathway	0	54	1
ko00600|Sphingolipid metabolism	0	31	1
ko04744|Phototransduction	0	27	1
ko00830|Retinol metabolism	0	18	1
ko00120|Primary bile acid biosynthesis	0	7	1
ko04976|Bile secretion	0	64	1
ko00052|Galactose metabolism	0	24	1
ko04742|Taste transduction	0	39	1
ko04080|Neuroactive ligand-receptor interaction	0	110	1
ko04130|SNARE interactions in vesicular transport	0	28	1
ko00760|Nicotinate and nicotinamide metabolism	0	19	1
ko00521|Streptomycin biosynthesis	0	10	1
ko00910|Nitrogen metabolism	0	30	1
ko05412|Arrhythmogenic right ventricular cardiomyopathy (ARVC)	0	43	1
ko00281|Geraniol degradation	0	5	1
ko00940|Phenylpropanoid biosynthesis	0	3	1
ko00360|Phenylalanine metabolism	0	18	1
ko00980|Metabolism of xenobiotics by cytochrome P450	0	23	1
ko00601|Glycosphingolipid biosynthesis - lacto and neolacto series	0	12	1
ko00300|Lysine biosynthesis	0	3	1
ko00260|Glycine, serine and threonine metabolism	0	40	1
ko04711|Circadian rhythm - fly	0	5	1
ko00920|Sulfur metabolism	0	4	1
ko00982|Drug metabolism - cytochrome P450	0	25	1
ko04975|Fat digestion and absorption	0	23	1
ko04662|B cell receptor signaling pathway	0	43	1
ko00785|Lipoic acid metabolism	0	2	1
ko05100|Bacterial invasion of epithelial cells	0	79	1
ko00930|Caprolactam degradation	0	9	1
ko00280|Valine, leucine and isoleucine degradation	0	47	1
ko00643|Styrene degradation	0	4	1
ko04013|MAPK signaling pathway - fly	0	24	1
ko00983|Drug metabolism - other enzymes	0	28	1
ko00311|Penicillin and cephalosporin biosynthesis	0	3	1
ko05410|Hypertrophic cardiomyopathy (HCM)	0	51	1
ko00020|Citrate cycle (TCA cycle)	0	42	1
ko00350|Tyrosine metabolism	0	25	1
ko00440|Phosphonate and phosphinate metabolism	0	6	1
ko02020|Two-component system	0	11	1
ko04964|Proximal tubule bicarbonate reclamation	0	27	1
ko04614|Renin-angiotensin system	0	13	1
ko04960|Aldosterone-regulated sodium reabsorption	0	42	1
ko04710|Circadian rhythm - mammal	0	7	1
ko04140|Regulation of autophagy	0	18	1
ko00750|Vitamin B6 metabolism	0	7	1
ko04514|Cell adhesion molecules (CAMs)	0	19	1
ko04973|Carbohydrate digestion and absorption	0	21	1
ko00190|Oxidative phosphorylation	0	89	1
ko00472|D-Arginine and D-ornithine metabolism	0	3	1
