# Supplementary material for: Defining the molecular profile of planarian pluripotent stem cells using a combinatorial RNA-seq, RNA interference and irradiation approach
Source: Genome Biol. 2012 Mar 22;13(3):R19. doi: 10.1186/gb-2012-13-3-r19 (PMC3439970; doi:10.1186/gb-2012-13-3-r19)
Supplement: Additional file 17 — Compiled list of chromatin associated components. [file gb-2012-13-3-r19-S17.xls]

## Sheet: overlapStable.rpkm
						RPKM	irradiated			RPKM	Smed-H2B(RNAi)			irradiated (rel.)			Smed-H2B(RNAi) (rel.)			irradiation	Smed-H2B(RNAi)	GO terms
id	Seq. Description	Seq. Length	min. eValue	mean Similarity	KEGG orthology	non irrad	day 2	day 4	day 7	control (RNAi)	day 1	day 2	day 5	day 2	day 4	day 7	day 1	day 2	day 5	is	is	1	2	3
AAA.454ESTABI.11396	dna polymerase alpha catalytic subunit	154	5.97091e-09	0.645		4.32265	0	0	0	2.78521	1.30204	1.45952	0	0	0	0	0.467483	0.524025	0	0	0	chromatin binding	chromosome
AAA.454ESTABI.22202	dna repair protein rad51 homolog 1	1073	0	0.9075	K04482	7.48482	0.348597	0.316418	0.204866	7.50625	5.79303	2.51369	0.271899	0.0465738	0.0422746	0.0273708	0.771761	0.33488	0.036223	0.0387398	0.036223		chromosome
AAA.454ESTABI.5305	werner syndrome atp-dependent helicase	504	1.16376e-12	0.5625	K10900	2.21555	0.0560287	0.202977	0	2.74223	0.994611	0.743274	0.144716	0.0252888	0.0916145	0	0.362702	0.271047	0.0527731	0.0389678	0.0527731			chromosome organization
AAA.454ESTABI.12073	probable histone-lysine n-methyltransferase nsd2	937	1.08509e-47	0.516	K11424	5.31689	0.0602742	0.183549	0.0469202	6.66297	1.17697	1.67915	0.389204	0.0113364	0.0345219	0.00882474	0.176644	0.252012	0.058413	0.0182276	0.058413			chromosome organization
AAA.454ESTABI.22122	proliferating cell nuclear antigen	888	3.22859e-135	0.8255	K04802	47.1554	0.0768069	0.110187	0.148528	43.2035	26.0803	16.6212	2.87476	0.00162881	0.00233667	0.00314975	0.603662	0.384719	0.06654	0.00237174	0.06654		chromosome
AAA.454ESTABI.20533	dna replication licensing factor mcm2	2728	0	0.7395	K02540	10.8707	0.0642575	0.0358672	0.114431	9.0669	5.65966	5.6576	0.614937	0.00591106	0.00329943	0.0105265	0.624211	0.623984	0.0678221	0.00657901	0.0678221	chromatin binding	chromosome	chromosome organization
AAA.454ESTABI.22759	dna replication licensing factor mcm3	2431	0	0.747	K02541	23.1787	0.27726	0.198824	0.166399	12.4487	6.35111	8.50616	0.900084	0.0119619	0.00857788	0.00717897	0.510182	0.683296	0.0723033	0.00923958	0.0723033	chromatin binding	chromosome
AAA.454ESTABI.12461	ataxia telangiectasia mutated	1137	3.52356e-55	0.651	K04728	2.24748	0.932095	0.48639	0.711549	2.51494	2.55712	0.658945	0.192445	0.414729	0.216416	0.316599	1.01677	0.262013	0.076521	0.315915	0.076521		chromosome
AAA.454ESTABI.16888	serine threonine-protein kinase	943	7.73416e-62	0.6285	K08850	6.01176	0.389289	0.286141	0.233108	6.97434	4.14636	4.29034	0.541419	0.0647546	0.0475969	0.0387754	0.594516	0.61516	0.07763	0.0503756	0.07763		chromosome
AAA.454ESTABI.25004	dna polymerase alpha catalytic subunit	439	8.37402e-36	0.682	K02320	5.4296	0.206331	0	0.300439	4.6681	3.19726	1.36532	0.498429	0.0380011	0	0.0553335	0.684916	0.292479	0.106774	0.0311115	0.106774	chromatin binding	chromosome
AAA.454ESTABI.19916	polo-like kinase 1	1210	4.02593e-96	0.638	K06631	22.5386	3.61924	1.90169	2.29307	18.9057	16.8199	16.9658	2.10974	0.160579	0.0843745	0.10174	0.889678	0.897393	0.111593	0.115564	0.111593		chromosome
AAA.454ESTABI.11788	dna mismatch repair protein msh6	1197	0	0.617	K08737	2.58332	0	0.0582164	0	1.95091	1.59138	1.62738	0.243732	0	0.0225355	0	0.81571	0.834162	0.124932	0.00751184	0.124932	chromatin binding	chromosome	chromosome organization
AAA.454ESTABI.24890	dna replication licensing factor mcm4	823	1.03256e-49	0.6285	K02212	10.0455	0	0.118889	0.0587888	11.0025	4.99457	4.9159	1.41797	0	0.0118351	0.00585227	0.45395	0.4468	0.128878	0.00589579	0.128878	chromatin binding
AAA.454ESTABI.25005	dna polymerase alpha catalytic subunit	501	5.50363e-32	0.5625	K02320	4.80054	0.0563642	0.0651004	0.175506	3.61478	1.40079	0.747725	0.58233	0.0117412	0.0135611	0.0365596	0.387519	0.206852	0.161097	0.0206206	0.161097	chromatin binding	chromosome	chromosome organization
AAA.454ESTABI.21074	replication factor c subunit 2	1047	2.77899e-162	0.84	K10755	13.434	4.35572	4.94922	3.86822	14.7025	6.89445	8.44393	2.43819	0.324232	0.368411	0.287944	0.46893	0.574319	0.165835	0.326862	0.165835		chromosome
AAA.454ESTABI.21612	origin recognition complex subunit 3	1380	1.43982e-19	0.496	K02605	2.83206	0.147488	0.211669	0.105181	2.10662	0.799149	1.03153	0.369969	0.052078	0.0747405	0.0371394	0.379351	0.489663	0.175622	0.0546526	0.175622		chromosome
AAA.454ESTABI.20148	structural maintenance of chromosomes 2	3465	0	0.5955	K06674	7.33766	0.76994	0.600763	0.612984	7.46849	4.39799	4.17314	1.49452	0.10493	0.0818738	0.0835394	0.588873	0.558767	0.20011	0.0901144	0.20011		chromosome	chromosome organization
AAA.454ESTABI.15734	histone	501	3.71298e-52	0.9195	K11251	38.4043	2.48865	1.5389	1.82562	30.9159	29.6168	29.3108	6.26005	0.0648014	0.0400711	0.0475369	0.95798	0.948082	0.202486	0.0508031	0.202486		chromosome	chromosome organization
AAA.454ESTABI.24727	brca1 interacting protein c-terminal helicase 1	573	1.58615e-26	0.6015	K15362	1.574	0	0.227681	0.0767264	2.41201	1.22478	0.392262	0.509158	0	0.144651	0.0487462	0.507783	0.162628	0.211093	0.0644658	0.211093			chromosome organization
AAA.454ESTABI.22837	family c50 non-peptidase homologue (c50 family)	1011	1.22134e-29	0.4825	K02365	5.50121	1.84407	2.47114	2.84036	5.79816	3.76831	4.07588	1.22644	0.335212	0.449199	0.516316	0.649915	0.702961	0.211522	0.433576	0.211522			chromosome organization
AAA.454ESTABI.21298	dna repair protein rad50	850	7.90137e-65	0.8255	K10866	5.53267	0.85251	0.650619	0.491497	5.15828	4.01027	2.90874	1.1155	0.154087	0.117596	0.0888355	0.777444	0.563897	0.216255	0.120173	0.216255		chromosome	chromosome organization
AAA.454ESTABI.1994	dna polymerase alpha catalytic subunit	1168	4.22467e-36	0.642	K02320	3.5851	0.602174	0.333861	0.361466	2.40738	1.97424	1.60364	0.562013	0.167966	0.0931246	0.100824	0.820075	0.666134	0.233454	0.120638	0.233454	chromatin binding	chromosome
AAA.454ESTABI.16321	loc398457 protein	1040	4.19726e-85	0.7255	K11481	6.3802	0.892468	0.697126	0.219864	4.5825	4.72364	1.36877	1.12211	0.139881	0.109264	0.0344604	1.0308	0.298694	0.244867	0.094535	0.244867		chromosome
AAA.454ESTABI.12102	dna topoisomerase 2-	1773	0	0.7715	K03164	16.1568	0.102176	0.115398	0.0793743	16.1548	10.8569	8.02887	4.07261	0.00632402	0.00714236	0.00491274	0.672055	0.496996	0.252099	0.00612637	0.252099		chromosome	chromosome organization
AAA.454ESTABI.13315	poly	560	8.90148e-10	0.497		8.35945	0.17222	0.431554	0.40832	4.93601	3.40157	4.14747	1.30244	0.0206018	0.0516247	0.0488453	0.689134	0.840247	0.263866	0.0403572	0.263866		chromosome	chromosome organization
AAA.454ESTABI.18733	ribonucleoside-diphosphate reductase large subunit	1996	0	0.7985	K10807	60.032	8.66773	11.0011	13.6418	59.3576	38.8269	39.9384	16.0052	0.144385	0.183253	0.227242	0.654118	0.672843	0.26964	0.18496	0.26964		chromosome
AAA.454ESTABI.24181	condensin complex subunit 1	855	3.92662e-45	0.558	K06677	8.5393	0.0660549	0.0433564	0.159429	11.2038	6.09749	5.6082	3.66817	0.0077354	0.00507728	0.01867	0.544234	0.500561	0.327403	0.0104942	0.327403		chromosome	chromosome organization
AAA.454ESTABI.22989	histone acetyltransferase tip60	1537	4.80054e-101	0.782	K11304	14.0551	9.49967	7.71238	8.38588	12.7129	10.1757	12.0889	4.22341	0.675889	0.548725	0.596644	0.800421	0.950914	0.332213	0.607086	0.332213	chromatin binding	chromosome	chromosome organization
AAA.454ESTABI.20949	origin recognition complex subunit 1	1395	2.23228e-67	0.6185	K02603	9.09751	5.72546	4.64989	5.25473	6.76436	6.54005	7.1431	2.24823	0.629343	0.511117	0.577601	0.966839	1.05599	0.332364	0.572687	0.332364		chromosome
AAA.454ESTABI.13509	pms1 protein homolog 1-like	515	1.86969e-21	0.7235	K03572	3.00217	0.066218	0.126661	0.461159	3.33143	1.75206	1.16384	1.133	0.0220567	0.04219	0.153609	0.525918	0.34935	0.340094	0.0726185	0.340094			chromosome organization
AAA.454ESTABI.11697	structural maintenance of chromosomes protein 3	946	4.46073e-150	0.84	K06669	15.3903	0.394253	0.0689541	0.515883	20.7559	10.598	5.38551	7.78712	0.025617	0.00448035	0.0335199	0.5106	0.259469	0.375176	0.0212057	0.375176		chromosome	chromosome organization
AAA.454ESTABI.12939	dna polymerase delta catalytic subunit	948	1.14007e-82	0.683	K02327	4.80216	0.496295	0.64747	0.2969	3.41851	1.48059	1.5016	1.30794	0.103348	0.134829	0.0618263	0.433109	0.439256	0.382605	0.100001	0.382605	chromatin binding
AAA.454ESTABI.24618	---NA---	281				15.9716	2.25642	1.5406	1.00164	15.6033	12.1307	13.3313	6.48904	0.141277	0.0964583	0.0627138	0.777444	0.854389	0.415875	0.10015	0.415875			chromosome organization
AAA.454ESTABI.21095	dna mismatch repair protein msh2-like	1346	0	0.7195	K03555	6.30175	3.38218	2.68115	2.27689	7.54172	6.03329	5.17663	3.19708	0.536704	0.425461	0.36131	0.799988	0.686399	0.423919	0.441158	0.423919			chromosome organization
AAA.454ESTABI.16273	high mobility group protein dsp1	748	1.91801e-34	0.654	K11295	22.1915	5.56398	3.05244	4.06233	24.1476	21.5793	16.7272	10.2385	0.250725	0.13755	0.183058	0.893644	0.692709	0.423995	0.190444	0.423995		chromosome	chromosome organization
AAA.454ESTABI.23002	histone	817	5.28274e-63	0.7555	K11251	578.059	182.227	143.835	99.2791	455.114	395.751	403.13	194.707	0.31524	0.248825	0.171746	0.869564	0.885778	0.42782	0.24527	0.42782		chromosome	chromosome organization
AAA.454ESTABI.20043	sister chromatid cohesion protein pds5 homolog b	2039	2.82647e-37	0.494	K11267	19.5992	4.32866	4.79917	5.37874	20.5918	19.0778	15.8736	8.87118	0.220859	0.244865	0.274436	0.926475	0.77087	0.430811	0.24672	0.430811		chromosome
AAA.454ESTABI.21054	bloom syndrome protein	2086	0	0.64	K10901	7.46334	1.48812	1.3547	1.28161	7.15099	6.29609	5.02832	3.14684	0.199391	0.181514	0.17172	0.880451	0.703165	0.440057	0.184209	0.440057		chromosome	chromosome organization
AAA.454ESTABI.24797	dna excision repair protein ercc-6	309	1.03501e-33	0.72	K10841	18.4161	0.807	0.105551	0.284558	13.5725	13.3027	10.1836	6.13708	0.0438204	0.00573147	0.0154516	0.98012	0.750309	0.45217	0.0216678	0.45217	chromatin binding
AAA.454ESTABI.16603	viral a-type inclusion protein	1633	2.07515e-08	0.457895		9.38904	3.98131	2.64027	3.18294	9.28062	7.91986	8.44192	4.24311	0.424038	0.281208	0.339006	0.853376	0.909629	0.457201	0.348084	0.457201		chromosome
AAA.454ESTABI.18114	rna polymerase-associated protein leo1	1489	8.3751e-87	0.699	K15177	26.9108	3.70973	3.62742	3.38734	19.5241	20.1322	14.7932	9.01301	0.137853	0.134794	0.125873	1.03114	0.757689	0.461635	0.13284	0.461635			chromosome organization
AAA.454ESTABI.23485	rad21 homolog	2762	4.08146e-76	0.644	K06670	29.8783	7.66599	6.75241	8.8953	24.7953	19.0568	22.7587	11.5928	0.256574	0.225997	0.297718	0.768565	0.917864	0.46754	0.260096	0.46754		chromosome	chromosome organization
AAA.454ESTABI.14375	fact complex subunit spt16	2664	1.10861e-142	0.67		31.6304	5.18463	4.93265	5.18158	30.4661	31.3491	19.4898	14.7845	0.163913	0.155947	0.163817	1.02898	0.639723	0.485277	0.161225	0.485277			chromosome organization
AAA.454ESTABI.9854	small ubiquitin-related modifier 2 precursor	514	1.06548e-22	0.7895	K12160	83.3051	43.4355	53.5285	47.2508	70.3744	66.5128	43.583	34.6237	0.521403	0.64256	0.567202	0.945128	0.619302	0.491993	0.577055	0.491993		chromosome
AAA.454ESTABI.24520	poly	491	9.33084e-35	0.5665	K10798	5.37939	0	0	0.18808	4.46491	3.06284	1.52591	2.22821	0	0	0.0349631	0.68598	0.341756	0.49905	0.0116544	0.49905		chromosome	chromosome organization
AAA.454ESTABI.24182	condensin complex subunit 1	1932	3.03176e-117	0.553	K06677	11.4371	0.0584647	0.175733	0.166152	10.8785	10.6899	8.91929	5.51179	0.00511183	0.0153651	0.0145274	0.982668	0.819903	0.50667	0.0116681	0.50667		chromosome	chromosome organization
AAA.454ESTABI.22368	histone deacetylase 2	1436	0	0.87	K06067	274.674	118.522	114.968	123.561	243.6	256.856	124.435	123.576	0.431501	0.418564	0.449848	1.05442	0.510817	0.507291	0.433304	0.507291	chromatin binding	chromosome	chromosome organization
AAA.454ESTABI.15342	dna topoisomerase ii	2525	1.10669e-128	0.7075	K03164	35.4552	4.84248	4.05219	2.72199	30.6899	24.7366	20.088	15.7428	0.13658	0.11429	0.0767727	0.806019	0.654548	0.512964	0.109214	0.512964	chromatin binding	chromosome	chromosome organization
AAA.454ESTABI.7407	---NA---	546				10.6976	1.51454	1.01287	0.402603	7.24472	5.325	5.62601	3.74035	0.141578	0.0946819	0.0376349	0.735018	0.776567	0.516287	0.0912983	0.516287			chromosome organization
AAA.454ESTABI.23486	structural maintenance of chromosomes protein 4	1348	1.15874e-33	0.612	K06675	11.9954	0.920586	1.07899	0.68507	14.5661	7.66057	7.94796	7.68326	0.076745	0.0899503	0.0571111	0.525918	0.545648	0.527475	0.0746021	0.527475		chromosome	chromosome organization
AAA.454ESTABI.9082	piwi2_schmd ame: full=piwi-like protein 2 ame: full=smedwi-2	1283	0	0.5335	K02156	391.517	47.8707	38.6632	25.1336	343.487	274.983	299.221	182.029	0.12227	0.0987525	0.0641956	0.800565	0.871127	0.529946	0.0950727	0.529946		chromosome
AAA.454ESTABI.15572	swi snf matrix actin dependent regulator of subfamily member 1	467	8.94175e-25	0.6405	K11651	17.1515	0.400476	0.377815	0.0941418	21.4308	16.3159	14.9202	11.4013	0.0233494	0.0220282	0.00548885	0.761329	0.696205	0.532003	0.0169555	0.532003			chromosome organization
AAA.454ESTABI.20203	suppressor of zeste 12 homolog	1143	3.45493e-25	0.5195	K11463	12.4935	6.09229	4.86301	5.7671	11.6331	8.24509	9.3079	6.25355	0.487636	0.389242	0.461607	0.708764	0.800124	0.537567	0.446162	0.537567			chromosome organization
AAA.454ESTABI.4553	chromodomain-helicase-dna-binding protein mi-2-like protein	747	3.2344e-75	0.647		26.4183	5.60428	4.73568	2.85489	33.686	29.7952	22.6672	18.161	0.212136	0.179258	0.108065	0.884498	0.672896	0.539126	0.166486	0.539126	chromatin binding	chromosome	chromosome organization
AAA.454ESTABI.21269	structural maintenance of chromosomes protein 1a	2520	0	0.685	K06636	11.9129	2.43048	1.92092	1.67001	11.4039	9.26978	9.45444	6.25173	0.204022	0.161248	0.140186	0.812862	0.829055	0.54821	0.168485	0.54821	chromatin binding	chromosome	chromosome organization
AAA.454ESTABI.11895	transcriptional repressor protein yy1-like	716	9.587e-53	0.757	K09201	2.24935	1.08275	1.32523	1.15462	2.72902	2.3804	1.77887	1.52801	0.481359	0.58916	0.513312	0.872254	0.651836	0.55991	0.527944	0.55991	chromatin binding	chromosome	chromosome organization
AAA.454ESTABI.22520	histone-lysine n-methyltransferase mll3- partial	991	5.34118e-16	0.674	K09188	15.4932	0.371524	0.272282	0.0443635	23.1317	20.0311	23.0587	13.2479	0.0239798	0.0175742	0.00286341	0.865961	0.996846	0.572715	0.0148058	0.572715			chromosome organization
AAA.454ESTABI.22442	mi-2	1583	0	0.7995	K11643	69.617	30.9537	23.6418	30.1235	57.7135	52.8834	59.398	33.2662	0.444628	0.339599	0.432703	0.91631	1.02919	0.576403	0.405643	0.576403	chromatin binding	chromosome	chromosome organization
AAA.454ESTABI.14496	retinoblastoma-binding protein 5 isoform 3	1165	8.40139e-82	0.683	K14961	14.0824	5.22901	4.5879	6.48443	13.1315	11.1875	8.55333	7.70063	0.371315	0.32579	0.460463	0.851954	0.651358	0.586423	0.385856	0.586423			chromosome organization
AAA.454ESTABI.21408	replication factor c subunit 3	1187	4.58717e-92	0.7795	K10756	11.9038	8.15535	7.32322	7.06854	9.91704	10.8956	9.59406	5.9603	0.685107	0.615201	0.593807	1.09868	0.967431	0.601015	0.631372	0.601015		chromosome
AAA.454ESTABI.7838	bromodomain adjacent to zinc finger 1b	477	3.99746e-27	0.53	K11658	7.56311	0	0	0.0921681	9.39173	9.66837	3.92673	5.65757	0	0	0.0121865	1.02946	0.418105	0.6024	0.00406218	0.6024			chromosome organization
AAA.454ESTABI.12212	paired box gene 5	1643	3.33131e-56	0.9095	K09383	4.70516	0.258465	0.222911	0.200757	5.45326	5.85798	5.15288	3.28504	0.0549322	0.0473759	0.0426675	1.07422	0.944918	0.6024	0.0483252	0.6024			chromosome organization
AAA.454ESTABI.9528	chromodomain-helicase-dna-binding protein mi-2-like protein	634	5.08576e-51	0.6405	K11643	9.85628	0.740389	0.439653	1.61618	9.99766	6.48349	8.27215	6.09724	0.0751185	0.0446064	0.163975	0.6485	0.827408	0.609867	0.0945666	0.609867	chromatin binding	chromosome	chromosome organization
AAA.454ESTABI.11742	chromodomain-helicase-dna-binding protein 5	517	3.81333e-39	0.683	K11643	5.35807	0.0546198	0	0.255111	7.37455	5.81761	3.478	4.51447	0.0101939	0	0.0476125	0.788877	0.471623	0.612168	0.0192688	0.612168	chromatin binding		chromosome organization
AAA.454ESTABI.20351	swi snf matrix actin dependent regulator of subfamily member 5	2106	0	0.835	K11654	33.6994	14.4677	15.3361	17.0655	34.8949	28.5156	26.7172	21.4377	0.429317	0.455086	0.506403	0.817185	0.765648	0.614352	0.463602	0.614352	chromatin binding	chromosome	chromosome organization
AAA.454ESTABI.22443	chromodomain helicase dna binding protein 4	1470	0	0.8835	K11643	59.6739	1.6996	1.17603	2.65638	62.3121	58.7901	40.519	38.5523	0.0284815	0.0197076	0.044515	0.943478	0.65026	0.618698	0.0309014	0.618698	chromatin binding	chromosome	chromosome organization
AAA.454ESTABI.22078	phosphatase 2a inhibitor i2pp2a	3228	3.67028e-57	0.6295	K11290	9.49292	4.54733	3.01355	2.76952	8.93219	7.57827	6.4756	5.64876	0.479023	0.317453	0.291746	0.848423	0.724974	0.632405	0.362741	0.632405			chromosome organization
AAA.454ESTABI.13593	testis- isoform cra_a	731	8.64139e-08	0.617	K11724	6.19833	0.0386299	0	0.0601426	6.97593	6.58321	4.50967	4.48996	0.00623231	0	0.00970303	0.943703	0.646461	0.643635	0.00531178	0.643635			chromosome organization
AAA.454ESTABI.19185	cpg binding protein	2434	2.29431e-55	0.5365	K14960	14.0012	5.96155	5.69911	6.3595	18.3662	13.2632	14.1902	11.8365	0.425788	0.407044	0.45421	0.722156	0.77263	0.644474	0.429014	0.644474			chromosome organization
AAA.454ESTABI.19276	dna methyltransferase 1-associated protein 1	1828	1.80128e-72	0.5155	K11324	11.9704	6.9617	7.36944	8.35944	11.4452	9.32367	11.2711	7.38146	0.581578	0.61564	0.698345	0.814634	0.984785	0.644938	0.631854	0.644938			chromosome organization
AAA.454ESTABI.16237	actin-related protein 5-like	592	5.12015e-29	0.5685	K11672	11.0996	8.19035	7.53594	6.98233	10.868	8.29829	9.61837	7.02263	0.737893	0.678935	0.629059	0.763555	0.88502	0.646178	0.681962	0.646178		chromosome
AAA.454ESTABI.8857	histone chaperone asf1a-like	732	2.12903e-71	0.7865	K10753	14.1692	8.14231	6.25265	6.22971	11.7192	8.62866	6.75526	7.57268	0.574649	0.441285	0.439666	0.736285	0.576428	0.646178	0.4852	0.646178	chromatin binding	chromosome	chromosome organization
AAA.454ESTABI.18702	tubulin gamma-1 chain	1464	0	0.8175	K10389	10.7076	7.6972	7.39905	7.89693	9.01726	8.69714	4.91292	5.82897	0.718855	0.691011	0.737508	0.964499	0.544835	0.646423	0.715792	0.646423		chromosome
AAA.454ESTABI.15714	replication factor c (activator 1) 145kda	1420	1.13547e-72	0.6775	K10754	9.58761	2.98196	3.71707	2.95124	11.0419	8.54301	8.54744	7.19095	0.311022	0.387696	0.307818	0.773691	0.774092	0.651243	0.335512	0.651243		chromosome
AAA.454ESTABI.19443	regulator of chromosome condensation	1996	3.6058e-96	0.6295	K11493	22.8724	5.53911	5.219	4.74107	20.0087	17.2285	14.6766	13.0453	0.242174	0.228179	0.207283	0.861049	0.73351	0.651981	0.225879	0.651981	chromatin binding	chromosome
AAA.454ESTABI.17034	---NA---	508			K03134	17.1622	8.64372	7.83653	10.4136	25.0486	26.2483	23.45	16.3677	0.50365	0.456617	0.606775	1.0479	0.93618	0.653438	0.522347	0.653438			chromosome organization
AAA.454ESTABI.17524	bifunctional arginine demethylase and lysyl-hydroxylase psr-like	1272	4.99479e-156	0.759		10.5681	6.64352	6.00284	5.00576	10.7905	7.80301	7.06811	7.05285	0.62864	0.568015	0.473667	0.723137	0.655031	0.653617	0.556774	0.653617			chromosome organization
AAA.454ESTABI.8895	protein arginine n-methyltransferase 1	1129	1.28049e-165	0.849	K11434	76.7276	37.4086	34.3858	36.4609	61.0394	49.2848	53.3546	39.9247	0.487551	0.448155	0.4752	0.807426	0.8741	0.65408	0.470302	0.65408			chromosome organization
AAA.454ESTABI.8640	protein arginine n-methyltransferase	999	6.68033e-54	0.6735	K05931	26.9121	14.6989	13.9435	18.9325	25.1886	24.3868	19.5742	16.6462	0.54618	0.518111	0.703492	0.968167	0.777105	0.660864	0.589261	0.660864			chromosome organization
AAA.454ESTABI.19391	ruvb-like 2	1448	0	0.89	K11338	42.9773	27.0427	22.4659	22.8407	35.4802	31.0187	34.46	23.8757	0.629232	0.52274	0.531461	0.874253	0.971245	0.672931	0.561144	0.672931		chromosome	chromosome organization
AAA.454ESTABI.1996	dna polymerase alpha catalytic subunit	1168	2.13123e-10	0.5475	K02320	1.41565	1.16418	0.922852	1.02027	1.38731	1.45922	1.28291	0.936689	0.822365	0.65189	0.720707	1.05184	0.92475	0.675186	0.731654	0.675186	chromatin binding	chromosome
AAA.454ESTABI.23163	nucleosome-remodeling factor subunit nurf301	2393	1.53192e-44	0.5125	K11728	14.2052	3.2143	2.3172	1.62441	13.5824	11.6471	11.0833	9.17425	0.226276	0.163123	0.114353	0.857508	0.816004	0.67545	0.167917	0.67545			chromosome organization
AAA.454ESTABI.19502	zinc finger protein	2701	3.84282e-37	0.5605	K11305	10.3513	1.91449	1.212	1.3627	10.1633	8.61147	9.51435	6.88593	0.184951	0.117086	0.131645	0.847312	0.936149	0.67753	0.144561	0.67753			chromosome organization
AAA.454ESTABI.11502	dhx9 protein	1282	1.19557e-91	0.6925	K13184	16.2477	0.361578	0.16307	0.315535	23.3457	16.7355	18.8766	16.2145	0.022254	0.0100364	0.0194202	0.716856	0.808567	0.694538	0.0172369	0.694538		chromosome
AAA.454ESTABI.20917	exportin-1	3381	0	0.79	K14290	34.8624	23.7432	24.186	24.8303	32.0539	29.3861	29.5389	22.3923	0.681055	0.693754	0.712237	0.916772	0.921538	0.698583	0.695682	0.698583		chromosome
AAA.454ESTABI.21300	inhibitor of growth protein	765	1.31951e-07	0.5215		4.60354	1.1318	1.79667	2.16133	2.92801	3.14531	2.74224	2.09753	0.245854	0.390279	0.469493	1.07422	0.936556	0.716367	0.368542	0.716367		chromosome
AAA.454ESTABI.12992	mll5 protein	621	1.00638e-14	0.7015	K09189	15.0075	0.100388	0.157562	0.0779118	18.6488	12.7541	15.0809	13.3894	0.00668918	0.0104989	0.00519153	0.68391	0.808681	0.717975	0.00745986	0.717975			chromosome organization
AAA.454ESTABI.13570	nipped-b-like protein	3407	0	0.6525	K06672	19.7594	0.586617	0.336829	0.635027	20.7726	18.8331	13.1724	14.9856	0.0296879	0.0170465	0.0321379	0.906633	0.634123	0.72141	0.0262908	0.72141			chromosome organization
AAA.454ESTABI.1558	creb-binding protein	835	2.01129e-52	0.708	K04498	4.37192	0.0338185	0.122515	0.110596	7.24859	5.16293	4.93498	5.24097	0.0077354	0.0280233	0.0252968	0.712267	0.68082	0.723033	0.0203518	0.723033	chromatin binding	chromosome	chromosome organization
AAA.454ESTABI.21779	dna2-like helicase	2064	1.1664e-46	0.5745	K10742	4.99391	1.74046	1.59468	1.07167	4.96438	4.08022	3.37585	3.63977	0.348516	0.319326	0.214594	0.8219	0.680014	0.733178	0.294145	0.733178		chromosome
AAA.454ESTABI.9601	dna topoisomerase 2-alpha	961	7.50174e-26	0.554	K03164	8.40183	2.69904	2.70302	1.74787	8.57944	5.3206	5.6133	6.29943	0.321244	0.321718	0.208035	0.620158	0.654274	0.734248	0.283665	0.734248	chromatin binding	chromosome	chromosome organization
AAA.454ESTABI.16386	mixed-lineage leukemia	865	6.51703e-74	0.733	K11422	16.3598	7.93075	6.62658	5.59698	14.5453	10.5473	8.74812	10.7086	0.48477	0.405052	0.342117	0.725129	0.601438	0.736225	0.410646	0.736225			chromosome organization
AAA.454ESTABI.18833	-like 1	1430	0	0.848	K04499	51.2068	32.4531	30.9418	26.7998	46.025	45.5012	41.6524	34.4282	0.633764	0.604252	0.523364	0.988619	0.904996	0.748033	0.587127	0.748033		chromosome	chromosome organization
