# Supplementary material for: Defining the molecular profile of planarian pluripotent stem cells using a combinatorial RNA-seq, RNA interference and irradiation approach
Source: Genome Biol. 2012 Mar 22;13(3):R19. doi: 10.1186/gb-2012-13-3-r19 (PMC3439970; doi:10.1186/gb-2012-13-3-r19)
Supplement: Additional file 18 — Compiled list of putative CB components. [file gb-2012-13-3-r19-S18.xls]

## Sheet: overlapStable.rpkm
						RPKM	irradiated			RPKM	Smed-H2B(RNAi)			irradiated (rel.)			Smed-H2B(RNAi) (rel.)			irradiation	Smed-H2B(RNAi)	Domains
id	Seq. Description	Seq. Length	min. eValue	mean Similarity	KEGG orthology	non irrad	day 2	day 4	day 7	control (RNAi)	day 1	day 2	day 5	day 2	day 4	day 7	day 1	day 2	day 5	is	is	1	2	3	4	5
AAA.454ESTABI.20642	piwi-like protein 1	2592	0	0.5905	K02156	172.636	0.926685	0.527382	0.819441	160.644	107.877	87.0043	10.721	0.00536787	0.00305488	0.00474665	0.671528	0.541599	0.066738	0.0043898	0.066738				Piwi domain
AAA.454ESTABI.19819	dna excision repair protein ercc-6-like	3279	1.54649e-164	0.606		4.67591	0.0638599	0.0226104	0.0415711	5.30503	2.20143	2.2849	0.48936	0.0136572	0.00483551	0.00889048	0.414971	0.430706	0.0922445	0.00912774	0.0922445		Helicase conserved C-terminal domain
AAA.454ESTABI.20564	bruno-like protein	1835	0	0.5705	K13207	30.4495	1.93908	1.82517	2.02253	25.5302	20.5431	24.416	6.55835	0.0636816	0.0599408	0.0664224	0.80466	0.956359	0.256887	0.0633483	0.256887	RNA recognition motif
AAA.454ESTABI.23458	ddx5 protein	1659	9.89414e-127	0.6785	K12823	3.5725	0.272993	0.495996	0.389652	3.59087	1.93383	2.16773	0.967215	0.0764152	0.138837	0.10907	0.53854	0.603677	0.269354	0.108107	0.269354		Helicase conserved C-terminal domain	DEAD/DEAH box helicase
AAA.454ESTABI.18719	atp-dependent rna helicase	3313	3.0948e-113	0.5455	K14780	9.39844	3.13471	2.84715	2.84971	7.96938	4.84186	5.51795	2.33363	0.333535	0.302939	0.303211	0.607559	0.692394	0.292824	0.313228	0.292824		Helicase conserved C-terminal domain
AAA.454ESTABI.21054	bloom syndrome protein	2086	0	0.64	K10901	7.46334	1.48812	1.3547	1.28161	7.15099	6.29609	5.02832	3.14684	0.199391	0.181514	0.17172	0.880451	0.703165	0.440057	0.184209	0.440057		Helicase conserved C-terminal domain	DEAD/DEAH box helicase
AAA.454ESTABI.15921	novel protein vertebrate fuse-binding protein-interacting repressor	1103	7.27935e-62	0.7085	K12838	28.2294	15.2742	12.5776	15.5286	21.9063	16.2701	14.4682	9.7205	0.541073	0.445548	0.550085	0.742717	0.660458	0.443731	0.512235	0.443731	RNA recognition motif
AAA.454ESTABI.17432	splicing arginine serine-rich 4	1244	9.74445e-62	0.7315	K12893	33.3673	8.9865	8.61574	6.23905	36.548	30.9474	23.4282	16.8271	0.269321	0.258209	0.186981	0.846761	0.641024	0.46041	0.23817	0.46041	RNA recognition motif
AAA.454ESTABI.22361	probable atp-dependent rna helicase ddx4-like isoform 1	2016	8.1732e-175	0.625	K13982	45.1525	20.837	21.2587	28.0511	41.8899	41.9726	33.0757	19.5005	0.461479	0.47082	0.621252	1.00197	0.789586	0.465517	0.51785	0.465517		Helicase conserved C-terminal domain	DEAD/DEAH box helicase
AAA.454ESTABI.24443	tudor domain-1	1639	1.09273e-12	0.405556		30.6713	2.5822	1.77843	6.04738	31.3455	28.505	27.1529	14.9523	0.0841895	0.0579835	0.197168	0.909379	0.866246	0.477014	0.113113	0.477014						Tudor domain
AAA.454ESTABI.24130	superkiller viralicidic activity 2-like 2	1026	7.61795e-149	0.8155	K12598	8.62302	0.0825686	0.0317888	0.0943142	10.4978	8.89218	9.42002	5.04729	0.00957537	0.0036865	0.0109375	0.847054	0.897335	0.480796	0.00806646	0.480796			DEAD/DEAH box helicase
AAA.454ESTABI.18467	probable atp-dependent rna helicase ddx41	1929	0	0.7065	K13116	6.22284	3.10137	3.52788	2.96367	5.97887	3.22236	4.31122	2.94923	0.498385	0.566923	0.476257	0.538957	0.721076	0.493276	0.513855	0.493276		Helicase conserved C-terminal domain	DEAD/DEAH box helicase
AAA.454ESTABI.20745	pre-mrna-splicing factor atp-dependent rna helicase prp22	2631	0	0.6985	K12813	9.67179	2.55862	2.02758	2.57723	8.96645	7.04961	7.68869	4.5187	0.264544	0.209639	0.266468	0.786221	0.857496	0.503957	0.246884	0.503957		Helicase conserved C-terminal domain
AAA.454ESTABI.22257	tudor domain containing isoform cra_d	2126	4.64761e-117	0.521		6.44417	2.28719	2.40668	2.19867	6.36636	5.04585	5.84998	3.22486	0.354925	0.373466	0.341187	0.792581	0.918889	0.506548	0.356526	0.506548						Tudor domain
AAA.454ESTABI.22426	splicing arginine serine-rich 4	1206	2.3474e-54	0.674	K12893	285.748	89.2384	97.299	112.645	308.355	300.604	256.574	157.304	0.312298	0.340507	0.394211	0.974866	0.832074	0.51014	0.349005	0.51014	RNA recognition motif
AAA.454ESTABI.17140	piwi-like protein 1-like	1693	0	0.6545	K02156	240.36	68.2579	74.991	78.328	206.086	204.244	180.733	106.196	0.283982	0.311995	0.325878	0.991062	0.876978	0.515297	0.307285	0.515297				Piwi domain	PAZ domain
AAA.454ESTABI.19876	dead box atp-dependent rna helicase	2966	0	0.823	K12858	30.5962	4.86853	2.27544	1.94521	27.9424	24.067	18.6421	14.607	0.159122	0.07437	0.0635769	0.861308	0.66716	0.522754	0.0990229	0.522754		Helicase conserved C-terminal domain	DEAD/DEAH box helicase
AAA.454ESTABI.18400	rna-binding protein 8a	670	2.654e-39	0.7505	K12876	113.683	38.9321	33.8972	27.6185	124.124	109.235	61.2795	65.2077	0.342462	0.298173	0.242943	0.880046	0.493695	0.525342	0.294526	0.525342	RNA recognition motif
AAA.454ESTABI.9082	piwi2_schmd ame: full=piwi-like protein 2 ame: full=smedwi-2	1283	0	0.5335	K02156	391.517	47.8707	38.6632	25.1336	343.487	274.983	299.221	182.029	0.12227	0.0987525	0.0641956	0.800565	0.871127	0.529946	0.0950727	0.529946					PAZ domain
AAA.454ESTABI.18342	rna recognition motif -containing protein	1083	1.37483e-39	0.6565		11.1037	4.98433	3.11997	3.28902	10.3853	8.33159	6.77965	5.5898	0.448888	0.280984	0.296208	0.802248	0.652811	0.538241	0.342027	0.538241	RNA recognition motif
AAA.454ESTABI.22394	tudor domain containing 1	645	4.13448e-16	0.6		60.3265	20.6372	21.6097	23.9509	58.6674	42.9006	49.0187	31.8887	0.342091	0.358213	0.397021	0.731251	0.835536	0.54355	0.365775	0.54355						Tudor domain
AAA.454ESTABI.8654	transformer-2 protein a	1018	3.01618e-20	0.6725	K12897	52.3978	22.119	18.9554	20.4622	64.652	54.4617	36.6514	35.1788	0.422137	0.361759	0.390516	0.842383	0.566903	0.544125	0.391471	0.544125	RNA recognition motif
AAA.454ESTABI.10530	---NA---	987				19.9509	5.38814	6.85896	4.89643	18.4452	12.1893	11.0068	10.0501	0.270071	0.343793	0.245424	0.660839	0.59673	0.544862	0.286429	0.544862						Tudor domain
AAA.454ESTABI.16016	u1 small nuclear ribonucleoprotein a	819	2.44527e-42	0.742	K11094	24.6464	16.9651	17.933	14.1053	23.5672	18.4845	21.0404	13.0022	0.68834	0.727613	0.572308	0.784332	0.892784	0.551707	0.662754	0.551707	RNA recognition motif
AAA.454ESTABI.13258	atp-dependent rna helicase tdrd9	779	4.00852e-21	0.5565		14.4721	0.152526	0.226495	0.468512	17.4359	18.2753	9.90625	9.83102	0.0105393	0.0156505	0.0323735	1.04815	0.568154	0.563839	0.0195211	0.563839		Helicase conserved C-terminal domain
AAA.454ESTABI.12282	zinc finger protein 362	543	1.21583e-78	0.677		2.01688	0.292419	0.428658	0.251034	2.10643	2.03099	1.10382	1.2089	0.144986	0.212535	0.124467	0.964183	0.524025	0.573908	0.160663	0.573908						Tudor domain
AAA.454ESTABI.21153	probable atp-dependent rna helicase ddx52	1638	3.01296e-69	0.5565	K14779	8.82288	4.01636	2.87475	3.19737	8.49581	7.58965	3.43049	4.94261	0.455221	0.325828	0.362395	0.89334	0.403786	0.58177	0.381148	0.58177		Helicase conserved C-terminal domain	DEAD/DEAH box helicase
AAA.454ESTABI.2331	heterogeneous nuclear ribonucleoprotein	1041	7.00605e-130	0.7275	K13044	97.1376	46.5175	44.7829	46.5003	95.0871	97.3676	76.0735	56.4017	0.478882	0.461025	0.478706	1.02398	0.80004	0.593158	0.472871	0.593158	RNA recognition motif
AAA.454ESTABI.18935	---NA---	1531			K12900	13.7595	7.10455	4.78397	3.80006	12.9807	9.42977	11.2554	7.76532	0.516337	0.347684	0.276177	0.726448	0.867092	0.598222	0.380066	0.598222	RNA recognition motif
AAA.454ESTABI.9528	chromodomain-helicase-dna-binding protein mi-2-like protein	634	5.08576e-51	0.6405	K11643	9.85628	0.740389	0.439653	1.61618	9.99766	6.48349	8.27215	6.09724	0.0751185	0.0446064	0.163975	0.6485	0.827408	0.609867	0.0945666	0.609867		Helicase conserved C-terminal domain
AAA.454ESTABI.19417	splicing factor u2af 65 kda subunit	1489	5.45243e-118	0.7035	K12837	45.5291	23.4192	27.5988	34.1163	47.786	44.1696	35.1716	29.1453	0.514378	0.606179	0.74933	0.924319	0.736022	0.609913	0.623296	0.609913	RNA recognition motif
AAA.454ESTABI.3192	nuclear cap-binding protein subunit 2	587	5.19832e-51	0.8605	K12883	11.1576	9.00905	7.00656	7.65642	13.3962	8.88136	8.42394	8.20073	0.807436	0.627963	0.686206	0.662975	0.62883	0.612168	0.707201	0.612168	RNA recognition motif
AAA.454ESTABI.20351	swi snf matrix actin dependent regulator of subfamily member 5	2106	0	0.835	K11654	33.6994	14.4677	15.3361	17.0655	34.8949	28.5156	26.7172	21.4377	0.429317	0.455086	0.506403	0.817185	0.765648	0.614352	0.463602	0.614352		Helicase conserved C-terminal domain
AAA.454ESTABI.22443	chromodomain helicase dna binding protein 4	1470	0	0.8835	K11643	59.6739	1.6996	1.17603	2.65638	62.3121	58.7901	40.519	38.5523	0.0284815	0.0197076	0.044515	0.943478	0.65026	0.618698	0.0309014	0.618698		Helicase conserved C-terminal domain
AAA.454ESTABI.21909	pre-mrna-splicing factor atp-dependent rna helicase prp16	3164	0	0.695	K12815	37.2466	18.7452	19.3387	19.1216	37.1594	24.779	30.6176	23.3979	0.503273	0.519206	0.513379	0.666831	0.823954	0.629662	0.511953	0.629662		Helicase conserved C-terminal domain
AAA.454ESTABI.22116	u5 small nuclear ribonucleoprotein 200 kda helicase	6479	0	0.747	K12854	34.728	6.87713	6.0656	7.12732	37.3011	32.3409	28.6783	23.877	0.198028	0.17466	0.205233	0.867023	0.768832	0.640115	0.19264	0.640115			DEAD/DEAH box helicase
AAA.454ESTABI.19524	probable rna-binding protein 19	1479	1.33666e-57	0.498	K14787	12.3413	9.51299	9.16058	8.21492	10.3114	9.62574	7.75055	6.65752	0.770827	0.742271	0.665646	0.933504	0.751649	0.645646	0.726248	0.645646	RNA recognition motif
AAA.454ESTABI.15271	splicing factor subunit 4	1220	3.1359e-133	0.9415	K12831	30.3274	9.87689	7.80938	6.17055	22.3836	21.6127	23.5206	14.4678	0.325676	0.257503	0.203465	0.96556	1.05079	0.646356	0.262214	0.646356	RNA recognition motif
AAA.454ESTABI.14275	piwi-like protein 1	2000	3.29966e-155	0.659	K02156	178.662	42.842	43.575	29.973	159.082	145.723	167.076	103.643	0.239793	0.243896	0.167764	0.916024	1.05025	0.651506	0.217151	0.651506				Piwi domain
AAA.454ESTABI.19207	squamous cell carcinoma antigen recognized by t-cells 3	2247	2.37441e-93	0.468		15.4053	9.14672	7.08593	6.89051	16.1405	12.0469	8.7359	10.6792	0.593737	0.459966	0.447281	0.746375	0.54124	0.661641	0.500328	0.661641	RNA recognition motif
AAA.454ESTABI.18926	dead (asp-glu-ala-asp) box polypeptide 27	1984	4.42087e-160	0.667	K13181	15.6508	1.248	1.42435	0.879921	14.4608	9.70227	10.8002	9.63178	0.0797406	0.0910081	0.0562222	0.670939	0.746866	0.666064	0.0756569	0.666064		Helicase conserved C-terminal domain	DEAD/DEAH box helicase
AAA.454ESTABI.4309	myelin expression factor 2	1733	4.74174e-25	0.6155	K12887	34.3358	12.1501	12.1085	10.5636	29.5628	31.8762	27.1068	19.823	0.353862	0.352648	0.307654	1.07825	0.916922	0.670538	0.338055	0.670538	RNA recognition motif
AAA.454ESTABI.19803	u2 snrnp-associated surp motif-containing protein	2139	9.21448e-125	0.6145	K12842	15.119	2.09193	1.90063	2.08047	15.2399	13.3113	13.6604	10.2296	0.138364	0.125711	0.137606	0.873454	0.896359	0.671237	0.133894	0.671237	RNA recognition motif
AAA.454ESTABI.22829	swi snf- matrix-associated actin-dependent regulator of subfamily containing dead h box 1	1189	1.73666e-75	0.6335	K14439	10.4028	6.74429	7.31598	7.03788	9.65987	7.50451	9.19984	6.50236	0.648315	0.703271	0.676537	0.776875	0.952378	0.673131	0.676041	0.673131		Helicase conserved C-terminal domain
AAA.454ESTABI.15363	atp-dependent rna helicase ddx54	1445	9.50258e-99	0.7435	K14808	34.3878	4.50635	5.63814	5.96762	38.852	33.9277	24.3172	26.1967	0.131045	0.163957	0.173539	0.873256	0.625894	0.674269	0.15618	0.674269			DEAD/DEAH box helicase
AAA.454ESTABI.24240	atp-dependent rna helicase ddx24	727	8.37782e-29	0.5955	K14805	17.693	2.28449	3.10187	3.92594	18.7485	10.0671	9.99647	12.7414	0.129118	0.175316	0.221892	0.536951	0.533186	0.679592	0.175442	0.679592			DEAD/DEAH box helicase
AAA.454ESTABI.21338	dead (asp-glu-ala-asp) box polypeptide 49	1385	1.44158e-95	0.623	K14778	11.0082	4.35529	5.57407	4.51488	12.1812	10.3514	9.57487	8.37325	0.395639	0.506354	0.410136	0.849788	0.786038	0.687392	0.437377	0.687392		Helicase conserved C-terminal domain	DEAD/DEAH box helicase
AAA.454ESTABI.22808	atp-dependent rna helicase tdrd9	1946	6.93063e-32	0.493		20.2269	7.86094	10.025	11.7688	19.0044	15.2498	10.8571	13.0807	0.388638	0.495627	0.581841	0.802432	0.571295	0.688295	0.488702	0.688295						Tudor domain
AAA.454ESTABI.4308	myelin expression factor 2	1747	4.79606e-25	0.6155	K12887	28.3327	8.62583	8.51818	8.10524	24.9066	25.4229	22.7725	17.1592	0.304448	0.300649	0.286074	1.02073	0.914318	0.688941	0.297057	0.688941	RNA recognition motif
AAA.454ESTABI.21450	rna-binding motif x-linked 2	760	1.69833e-49	0.7985	K13107	10.9064	3.60636	2.09508	2.67321	10.2214	10.6853	9.85816	7.10174	0.330663	0.192096	0.245104	1.04538	0.964463	0.694792	0.255954	0.694792	RNA recognition motif
AAA.454ESTABI.16133	tudor domain-containing protein 6-like	2319	0	0.5115		89.3678	30.1971	26.1436	26.8701	71.6412	59.8774	56.765	51.1722	0.337896	0.292539	0.300669	0.835796	0.792351	0.714284	0.310368	0.714284						Tudor domain
AAA.454ESTABI.8095	helicase arip4	540	1.61015e-78	0.7455	K10876	26.723	0.670957	0.318491	0.252429	26.8297	19.68	16.3718	19.5849	0.0251079	0.0119183	0.00944614	0.733517	0.610213	0.72997	0.0154907	0.72997		Helicase conserved C-terminal domain
AAA.454ESTABI.20770	u1 small nuclear ribonucleoprotein 70 kd	1928	8.82437e-81	0.814	K11093	54.8206	31.1736	30.6081	26.0787	58.4107	55.4325	47.9921	42.8996	0.568646	0.558332	0.475711	0.949012	0.821631	0.734447	0.53423	0.734447	RNA recognition motif
AAA.454ESTABI.21136	deah (asp-glu-ala-his) box polypeptide 8	3632	0	0.7915	K12818	14.0183	6.33154	5.4093	5.75468	12.0588	12.1457	12.9752	8.99661	0.451663	0.385874	0.410512	1.0072	1.07599	0.746059	0.416016	0.746059		Helicase conserved C-terminal domain
AAA.454ESTABI.16463	hla-b associated transcript 1	1445	0	0.904	K12812	225.319	124.419	160.614	182.767	215.335	200.375	190.39	161.218	0.552191	0.712827	0.811146	0.930526	0.884157	0.748685	0.692055	0.748685		Helicase conserved C-terminal domain	DEAD/DEAH box helicase
