# Supplementary material for: Defining the molecular profile of planarian pluripotent stem cells using a combinatorial RNA-seq, RNA interference and irradiation approach
Source: Genome Biol. 2012 Mar 22;13(3):R19. doi: 10.1186/gb-2012-13-3-r19 (PMC3439970; doi:10.1186/gb-2012-13-3-r19)
Supplement: Additional file 19 — Compiled list of cell division machinery components. [file gb-2012-13-3-r19-S19.xls]

## Sheet: overlapStable.rpkm
						RPKM	irradiated			RPKM	Smed-H2B(RNAi)			irradiated (rel.)			Smed-H2B(RNAi) (rel.)			irradiation	Smed-H2B(RNAi)	KEGG pathways
id	Seq. Description	Seq. Length	min. eValue	mean Similarity	KEGG orthology	non irrad	day 2	day 4	day 7	control (RNAi)	day 1	day 2	day 5	day 2	day 4	day 7	day 1	day 2	day 5	is	is	Cell Cycle	DNA replication
AAA.454ESTABI.14974	dna replication licensing factor mcm4	1006	1.21955e-146	0.773	K02212	12.2525	0.0561401	0.0692694	0.087404	10.6591	9.96589	8.86254	0.435011	0.00458194	0.00565351	0.00713359	0.934965	0.831453	0.0408112	0.00578968	0.0408112	ko04110	ko03030
AAA.454ESTABI.13091	wee1-like protein kinase	1174	3.2281e-26	0.456	K06632	2.14007	0.0240532	0.0315756	0.0748964	2.51686	1.36636	0.319089	0.124254	0.0112395	0.0147545	0.0349973	0.542883	0.12678	0.0493684	0.0203304	0.0493684	ko04110
AAA.454ESTABI.14985	dna replication licensing factor mcm5	1715	0	0.7985	K02209	13.8234	0.244194	0.395937	0.266658	11.6436	6.37201	4.67443	0.765518	0.0176653	0.0286426	0.0192903	0.547256	0.401461	0.065746	0.0218661	0.065746	ko04110	ko03030
AAA.454ESTABI.22122	proliferating cell nuclear antigen	888	3.22859e-135	0.8255	K04802	47.1554	0.0768069	0.110187	0.148528	43.2035	26.0803	16.6212	2.87476	0.00162881	0.00233667	0.00314975	0.603662	0.384719	0.06654	0.00237174	0.06654	ko04110	ko03030
AAA.454ESTABI.20533	dna replication licensing factor mcm2	2728	0	0.7395	K02540	10.8707	0.0642575	0.0358672	0.114431	9.0669	5.65966	5.6576	0.614937	0.00591106	0.00329943	0.0105265	0.624211	0.623984	0.0678221	0.00657901	0.0678221	ko04110	ko03030
AAA.454ESTABI.17359	cell division cycle 2	763	4.33377e-50	0.582	K02087	6.33239	0.815631	1.40102	0.7204	5.37168	3.94195	3.63318	0.382369	0.128803	0.221248	0.113764	0.733839	0.676358	0.0711824	0.154605	0.0711824	ko04110
AAA.454ESTABI.22759	dna replication licensing factor mcm3	2431	0	0.747	K02541	23.1787	0.27726	0.198824	0.166399	12.4487	6.35111	8.50616	0.900084	0.0119619	0.00857788	0.00717897	0.510182	0.683296	0.0723033	0.00923958	0.0723033	ko04110	ko03030
AAA.454ESTABI.12461	ataxia telangiectasia mutated	1137	3.52356e-55	0.651	K04728	2.24748	0.932095	0.48639	0.711549	2.51494	2.55712	0.658945	0.192445	0.414729	0.216416	0.316599	1.01677	0.262013	0.076521	0.315915	0.076521	ko04110
AAA.454ESTABI.24776	dna polymerase delta catalytic subunit	543	1.19445e-89	0.8605	K02327	2.21461	0	0	0	1.66759	1.47708	0.68989	0.134322	0	0	0	0.885757	0.413704	0.0805485	0	0.0805485		ko03030
AAA.454ESTABI.4687	cell division control protein 6 homolog	633	3.72365e-17	0.5565	K02213	2.06936	0.152359	0.0515249	0.145888	1.3552	0.950302	0.23672	0.115224	0.073626	0.024899	0.0704994	0.701224	0.174675	0.0850234	0.0563415	0.0850234	ko04110
AAA.454ESTABI.25004	dna polymerase alpha catalytic subunit	439	8.37402e-36	0.682	K02320	5.4296	0.206331	0	0.300439	4.6681	3.19726	1.36532	0.498429	0.0380011	0	0.0553335	0.684916	0.292479	0.106774	0.0311115	0.106774		ko03030
AAA.454ESTABI.21683	cell division cycle 45-like	1446	2.45773e-79	0.5415	K06628	1.70781	0.211507	0.173291	0.158132	2.34005	1.17868	0.932639	0.252202	0.123847	0.10147	0.0925936	0.503696	0.398554	0.107776	0.10597	0.107776	ko04110
AAA.454ESTABI.19916	polo-like kinase 1	1210	4.02593e-96	0.638	K06631	22.5386	3.61924	1.90169	2.29307	18.9057	16.8199	16.9658	2.10974	0.160579	0.0843745	0.10174	0.889678	0.897393	0.111593	0.115564	0.111593	ko04110
AAA.454ESTABI.24890	dna replication licensing factor mcm4	823	1.03256e-49	0.6285	K02212	10.0455	0	0.118889	0.0587888	11.0025	4.99457	4.9159	1.41797	0	0.0118351	0.00585227	0.45395	0.4468	0.128878	0.00589579	0.128878	ko04110	ko03030
AAA.454ESTABI.19439	dna primase small subunit	1139	9.64323e-122	0.6215	K02684	3.95918	0.178694	0.240813	0	3.55657	2.28857	1.38135	0.512287	0.0451342	0.0608239	0	0.643476	0.388395	0.14404	0.0353194	0.14404		ko03030
AAA.454ESTABI.25005	dna polymerase alpha catalytic subunit	501	5.50363e-32	0.5625	K02320	4.80054	0.0563642	0.0651004	0.175506	3.61478	1.40079	0.747725	0.58233	0.0117412	0.0135611	0.0365596	0.387519	0.206852	0.161097	0.0206206	0.161097		ko03030
AAA.454ESTABI.21074	replication factor c subunit 2	1047	2.77899e-162	0.84	K10755	13.434	4.35572	4.94922	3.86822	14.7025	6.89445	8.44393	2.43819	0.324232	0.368411	0.287944	0.46893	0.574319	0.165835	0.326862	0.165835		ko03030
AAA.454ESTABI.21413	cyclin b	1330	3.43648e-21	0.4735	K05868	7.73381	0.446683	0.5139	0.439693	8.99411	5.27668	6.19656	1.53551	0.0577572	0.0664485	0.0568534	0.586681	0.688957	0.170724	0.060353	0.170724	ko04110
AAA.454ESTABI.21612	origin recognition complex subunit 3	1380	1.43982e-19	0.496	K02605	2.83206	0.147488	0.211669	0.105181	2.10662	0.799149	1.03153	0.369969	0.052078	0.0747405	0.0371394	0.379351	0.489663	0.175622	0.0546526	0.175622	ko04110
AAA.454ESTABI.19480	cell division control protein 2 homolog	1009	5.1985e-67	0.685	K02087	5.08647	0	0	0	4.91222	3.57705	2.74739	0.867435	0	0	0	0.728194	0.559296	0.176587	0	0.176587	ko04110
AAA.454ESTABI.22837	family c50 non-peptidase homologue (c50 family)	1011	1.22134e-29	0.4825	K02365	5.50121	1.84407	2.47114	2.84036	5.79816	3.76831	4.07588	1.22644	0.335212	0.449199	0.516316	0.649915	0.702961	0.211522	0.433576	0.211522	ko04110
AAA.454ESTABI.8366	origin recognition complex subunit 4	1135	1.83513e-41	0.575	K02606	9.49767	1.28205	1.06463	0.49986	8.7338	2.91496	3.03649	1.86358	0.134986	0.112093	0.0526298	0.333756	0.347671	0.213376	0.0999031	0.213376	ko04110
AAA.454ESTABI.1994	dna polymerase alpha catalytic subunit	1168	4.22467e-36	0.642	K02320	3.5851	0.602174	0.333861	0.361466	2.40738	1.97424	1.60364	0.562013	0.167966	0.0931246	0.100824	0.820075	0.666134	0.233454	0.120638	0.233454		ko03030
AAA.454ESTABI.15332	14-3-3 protein beta alpha	1321	4.13526e-80	0.804	K06630	12.2568	1.9538	2.81824	3.48198	12.2302	8.42431	5.38803	2.87109	0.159405	0.229933	0.284085	0.688813	0.440552	0.234755	0.224474	0.234755	ko04110
AAA.454ESTABI.1995	dna polymerase alpha catalytic subunit	774	3.6013e-11	0.5245	K02320	3.49574	0.930039	0.756642	0.749836	3.44813	1.55437	1.83917	1.03657	0.266049	0.216447	0.2145	0.450787	0.533383	0.300618	0.232332	0.300618		ko03030
AAA.454ESTABI.7125	protein	727	6.03074e-11	0.5915	K03363	11.0175	1.79121	1.13798	1.33681	9.43983	8.13639	4.74059	2.90945	0.162578	0.103288	0.121334	0.861921	0.502191	0.30821	0.129067	0.30821	ko04110
AAA.454ESTABI.20949	origin recognition complex subunit 1	1395	2.23228e-67	0.6185	K02603	9.09751	5.72546	4.64989	5.25473	6.76436	6.54005	7.1431	2.24823	0.629343	0.511117	0.577601	0.966839	1.05599	0.332364	0.572687	0.332364	ko04110
AAA.454ESTABI.11697	structural maintenance of chromosomes protein 3	946	4.46073e-150	0.84	K06669	15.3903	0.394253	0.0689541	0.515883	20.7559	10.598	5.38551	7.78712	0.025617	0.00448035	0.0335199	0.5106	0.259469	0.375176	0.0212057	0.375176	ko04110
AAA.454ESTABI.12939	dna polymerase delta catalytic subunit	948	1.14007e-82	0.683	K02327	4.80216	0.496295	0.64747	0.2969	3.41851	1.48059	1.5016	1.30794	0.103348	0.134829	0.0618263	0.433109	0.439256	0.382605	0.100001	0.382605		ko03030
AAA.454ESTABI.9084	flap endonuclease 1	1176	4.01955e-149	0.8075	K04799	18.0957	7.72777	8.46089	6.31952	20.1817	14.1519	12.2959	8.31083	0.42705	0.467563	0.349228	0.701224	0.609258	0.4118	0.414614	0.4118		ko03030
AAA.454ESTABI.23485	rad21 homolog	2762	4.08146e-76	0.644	K06670	29.8783	7.66599	6.75241	8.8953	24.7953	19.0568	22.7587	11.5928	0.256574	0.225997	0.297718	0.768565	0.917864	0.46754	0.260096	0.46754	ko04110
AAA.454ESTABI.22368	histone deacetylase 2	1436	0	0.87	K06067	274.674	118.522	114.968	123.561	243.6	256.856	124.435	123.576	0.431501	0.418564	0.449848	1.05442	0.510817	0.507291	0.433304	0.507291	ko04110
AAA.454ESTABI.21269	structural maintenance of chromosomes protein 1a	2520	0	0.685	K06636	11.9129	2.43048	1.92092	1.67001	11.4039	9.26978	9.45444	6.25173	0.204022	0.161248	0.140186	0.812862	0.829055	0.54821	0.168485	0.54821	ko04110
AAA.454ESTABI.21408	replication factor c subunit 3	1187	4.58717e-92	0.7795	K10756	11.9038	8.15535	7.32322	7.06854	9.91704	10.8956	9.59406	5.9603	0.685107	0.615201	0.593807	1.09868	0.967431	0.601015	0.631372	0.601015		ko03030
AAA.454ESTABI.21924	dna ligase 1-like	1299	1.27072e-178	0.7505	K10747	10.0013	3.6945	3.80538	2.637	8.98862	4.6308	6.40211	5.83944	0.369403	0.380489	0.263666	0.515185	0.712246	0.649648	0.337853	0.649648		ko03030
AAA.454ESTABI.15714	replication factor c (activator 1) 145kda	1420	1.13547e-72	0.6775	K10754	9.58761	2.98196	3.71707	2.95124	11.0419	8.54301	8.54744	7.19095	0.311022	0.387696	0.307818	0.773691	0.774092	0.651243	0.335512	0.651243		ko03030
AAA.454ESTABI.1996	dna polymerase alpha catalytic subunit	1168	2.13123e-10	0.5475	K02320	1.41565	1.16418	0.922852	1.02027	1.38731	1.45922	1.28291	0.936689	0.822365	0.65189	0.720707	1.05184	0.92475	0.675186	0.731654	0.675186		ko03030
AAA.454ESTABI.16325	e2f transcription factor p130-binding	1142	6.30314e-158	0.673	K04682	35.9151	19.7135	25.378	26.8475	39.7289	38.6279	29.7851	27.1437	0.548893	0.706611	0.747526	0.972285	0.749708	0.683224	0.667677	0.683224	ko04110
AAA.454ESTABI.10238	dna-dependent protein kinase catalytic subunit	616	1.99055e-28	0.5095	K06642	15.443	11.0223	9.97903	10.2584	14.545	10.579	10.9464	10.4195	0.713739	0.646183	0.664273	0.727333	0.752589	0.716367	0.674732	0.716367	ko04110
AAA.454ESTABI.1558	creb-binding protein	835	2.01129e-52	0.708	K04498	4.37192	0.0338185	0.122515	0.110596	7.24859	5.16293	4.93498	5.24097	0.0077354	0.0280233	0.0252968	0.712267	0.68082	0.723033	0.0203518	0.723033	ko04110
AAA.454ESTABI.21779	dna2-like helicase	2064	1.1664e-46	0.5745	K10742	4.99391	1.74046	1.59468	1.07167	4.96438	4.08022	3.37585	3.63977	0.348516	0.319326	0.214594	0.8219	0.680014	0.733178	0.294145	0.733178		ko03030
AAA.454ESTABI.12021	dna-dependent protein kinase catalytic subunit	1179	5.46466e-20	0.49	K06642	5.70085	0.143707	0.11821	0.0372894	8.16533	4.50688	4.51184	6.00074	0.025208	0.0207356	0.00654102	0.551954	0.552561	0.734905	0.0174949	0.734905	ko04110
AAA.454ESTABI.22875	anaphase promoting complex subunit 2	2337	2.26432e-80	0.5555	K03349	10.5669	3.79677	3.50581	3.3191	10.4819	8.66576	8.75212	7.77119	0.359307	0.331772	0.314103	0.826735	0.834974	0.741391	0.335061	0.741391	ko04110
