# Supplementary material for: Defining the molecular profile of planarian pluripotent stem cells using a combinatorial RNA-seq, RNA interference and irradiation approach
Source: Genome Biol. 2012 Mar 22;13(3):R19. doi: 10.1186/gb-2012-13-3-r19 (PMC3439970; doi:10.1186/gb-2012-13-3-r19)
Supplement: Additional file 20 — Compiled list of transcription factors. [file gb-2012-13-3-r19-S20.xls]

## Sheet: overlapStable.rpkm
						RPKM	irradiated			RPKM	Smed-H2B(RNAi)			irradiated (rel.)			Smed-H2B(RNAi) (rel.)			irradiation	Smed-H2B(RNAi)
id	Seq. Description	Seq. Length	min. eValue	mean Similarity	KEGG orthology	non irrad	day 2	day 4	day 7	control (RNAi)	day 1	day 2	day 5	day 2	day 4	day 7	day 1	day 2	day 5	is	is
AAA.454ESTABI.13503	nf-kappa-b inhibitor-like protein 2	750	2.51048e-18	0.5205	K09257	2.80591	0.158423	0.235253	0.55703	2.85948	1.20308	0.399584	0.486246	0.0564606	0.0838419	0.19852	0.420734	0.13974	0.170047	0.112941	0.170047
AAA.454ESTABI.17447	y-box factor	466	2.72628e-20	0.673	K03704	300.634	231.159	180.237	190.241	287.789	268.714	166.404	105.649	0.768906	0.599525	0.632799	0.933719	0.578215	0.367105	0.667077	0.367105
AAA.454ESTABI.13992	cold shock-like protein cspg	773	6.55395e-14	0.673	K03704	174.485	69.8172	66.048	64.0902	148.338	136.832	102.448	56.519	0.400132	0.378531	0.36731	0.922433	0.690642	0.381015	0.381991	0.381015
AAA.454ESTABI.19118	sox transcription factor	1024	9.03039e-33	0.618	K09270	5.34749	0.033303	0.0362009	0.0429338	4.14215	4.30791	2.41448	1.78068	0.00622779	0.00676971	0.00802878	1.04002	0.582904	0.429893	0.00700876	0.429893
AAA.454ESTABI.19899	structure specific recognition protein 1	2202	2.73261e-147	0.5885	K09272	22.5758	7.18488	7.05365	6.46817	19.3273	16.8916	14.4264	8.94321	0.318256	0.312443	0.286509	0.873978	0.746428	0.462725	0.305736	0.462725
AAA.454ESTABI.11895	transcriptional repressor protein yy1-like	716	9.587e-53	0.757	K09201	2.24935	1.08275	1.32523	1.15462	2.72902	2.3804	1.77887	1.52801	0.481359	0.58916	0.513312	0.872254	0.651836	0.55991	0.527944	0.55991
AAA.454ESTABI.22520	histone-lysine n-methyltransferase mll3- partial	991	5.34118e-16	0.674	K09188	15.4932	0.371524	0.272282	0.0443635	23.1317	20.0311	23.0587	13.2479	0.0239798	0.0175742	0.00286341	0.865961	0.996846	0.572715	0.0148058	0.572715
AAA.454ESTABI.12212	paired box gene 5	1643	3.33131e-56	0.9095	K09383	4.70516	0.258465	0.222911	0.200757	5.45326	5.85798	5.15288	3.28504	0.0549322	0.0473759	0.0426675	1.07422	0.944918	0.6024	0.0483252	0.6024
AAA.454ESTABI.19185	cpg binding protein	2434	2.29431e-55	0.5365	K14960	14.0012	5.96155	5.69911	6.3595	18.3662	13.2632	14.1902	11.8365	0.425788	0.407044	0.45421	0.722156	0.77263	0.644474	0.429014	0.644474
AAA.454ESTABI.22072	zinc finger protein	825	1.35117e-29	0.784	K09203	26.4974	6.14261	5.85154	6.24165	26.7463	21.3881	17.9813	17.4164	0.231819	0.220834	0.235557	0.799668	0.672291	0.651173	0.229404	0.651173
AAA.454ESTABI.12975	encodes basic helix-loop-helix domain	422	4.25838e-32	0.834	K09063	25.3411	2.65396	3.3799	2.82388	21.6833	22.0945	13.6706	14.1726	0.104729	0.133376	0.111435	1.01897	0.630468	0.653617	0.116513	0.653617
AAA.454ESTABI.16325	e2f transcription factor p130-binding	1142	6.30314e-158	0.673	K04682	35.9151	19.7135	25.378	26.8475	39.7289	38.6279	29.7851	27.1437	0.548893	0.706611	0.747526	0.972285	0.749708	0.683224	0.667677	0.683224
AAA.454ESTABI.12971	transcription factor protein	473	2.64156e-12	0.803	K09108	6.76448	0.0597007	0.225697	0.585713	8.16131	5.51095	5.22712	5.70542	0.00882562	0.033365	0.0865865	0.675253	0.640475	0.699081	0.0429257	0.699081
AAA.454ESTABI.19451	ptx1 homeodomain	1679	3.31477e-169	0.6275		21.3203	9.35346	6.62016	7.67388	20.437	19.5856	18.2954	14.292	0.43871	0.310509	0.359932	0.958339	0.89521	0.699317	0.369717	0.699317
AAA.454ESTABI.12992	mll5 protein	621	1.00638e-14	0.7015	K09189	15.0075	0.100388	0.157562	0.0779118	18.6488	12.7541	15.0809	13.3894	0.00668918	0.0104989	0.00519153	0.68391	0.808681	0.717975	0.00745986	0.717975
AAA.454ESTABI.22467	alpha thalassemia mental retardation syndrome x-linked homolog	2233	7.15346e-28	0.5305	K10779	14.5018	4.92233	5.25338	4.8129	14.2569	14.4571	12.515	10.2562	0.339429	0.362257	0.331883	1.01405	0.877821	0.719389	0.344523	0.719389
AAA.454ESTABI.1558	creb-binding protein	835	2.01129e-52	0.708	K04498	4.37192	0.0338185	0.122515	0.110596	7.24859	5.16293	4.93498	5.24097	0.0077354	0.0280233	0.0252968	0.712267	0.68082	0.723033	0.0203518	0.723033
