# Supplementary material for: Defining the molecular profile of planarian pluripotent stem cells using a combinatorial RNA-seq, RNA interference and irradiation approach
Source: Genome Biol. 2012 Mar 22;13(3):R19. doi: 10.1186/gb-2012-13-3-r19 (PMC3439970; doi:10.1186/gb-2012-13-3-r19)
Supplement: Additional file 21 — Compiled list of RNA associated transcripts. [file gb-2012-13-3-r19-S21.xls]

## Sheet: overlapStable.rpkm
						RPKM	irradiated			RPKM	Smed-H2B(RNAi)			irradiated (rel.)			Smed-H2B(RNAi) (rel.)			irradiation	Smed-H2B(RNAi)	KEGG pathways
id	Seq. Description	Seq. Length	min. eValue	mean Similarity	KEGG orthology	non irrad	day 2	day 4	day 7	control (RNAi)	day 1	day 2	day 5	day 2	day 4	day 7	day 1	day 2	day 5	is	is	RNA polymerase	Basal transcription factors	Spliceosome	RNA transport	mRNA surveillance	RNA degradation
AAA.454ESTABI.6781	eukaryotic translation initiation factor 1b	427	2.07694e-35	0.764	K03113	5.23016	0.570255	0.500022	0.32958	6.69668	6.10463	1.57915	0.512437	0.109032	0.0956037	0.0630153	0.911591	0.235811	0.076521	0.089217	0.076521				ko03013
AAA.454ESTABI.20699	ribonucleases p mrp protein subunit pop1-like	1581	4.32608e-11	0.4375	K01164	6.68256	2.3689	1.59139	1.66331	5.63697	3.80481	3.50679	0.922667	0.35449	0.238141	0.248903	0.674975	0.622105	0.163681	0.280511	0.163681				ko03013
AAA.454ESTABI.8650	heat shock protein 60	787	4.96468e-44	0.706	K04077	9.57727	7.32211	5.90605	6.72184	7.02456	5.7326	4.47438	1.29748	0.76453	0.616673	0.701854	0.81608	0.636962	0.184706	0.694352	0.184706						ko03018
AAA.454ESTABI.23458	ddx5 protein	1659	9.89414e-127	0.6785	K12823	3.5725	0.272993	0.495996	0.389652	3.59087	1.93383	2.16773	0.967215	0.0764152	0.138837	0.10907	0.53854	0.603677	0.269354	0.108107	0.269354			ko03040
AAA.454ESTABI.10821	heat shock protein 70	528	2.36096e-54	0.801	K03283	11.3063	2.16763	1.70157	0.949398	12.0048	9.6839	3.68934	3.31531	0.191719	0.150498	0.0839708	0.806671	0.307323	0.276166	0.142062	0.276166			ko03040
AAA.454ESTABI.24448	nuclear pore complex protein nup155	986	2.42747e-21	0.489	K14312	10.2578	1.27046	0.900697	1.96683	10.102	6.50754	6.83872	2.88493	0.123854	0.0878063	0.19174	0.644187	0.67697	0.285581	0.134467	0.285581				ko03013
AAA.454ESTABI.21867	dna-directed rna polymerase iii subunit rpc8	845	1.69545e-42	0.6005	K03022	7.80173	2.26624	2.92666	2.79439	8.0652	6.16965	4.07859	2.33053	0.290479	0.375129	0.358176	0.764972	0.505703	0.288961	0.341261	0.288961	ko03020
AAA.454ESTABI.517	eftud2 protein	1093	0	0.8935	K12852	17.1319	6.35052	5.9862	5.32286	15.3046	12.383	12.407	5.13828	0.370683	0.349418	0.310699	0.809105	0.810671	0.335733	0.3436	0.335733			ko03040
AAA.454ESTABI.23526	wd repeat protein 82	1129	1.17862e-79	0.7435	K14962	18.4686	10.3621	12.3968	14.618	16.7584	12.7874	15.9267	5.74967	0.561062	0.671238	0.791502	0.763045	0.950373	0.343092	0.674601	0.343092					ko03015
AAA.454ESTABI.18495	dis3-like exonuclease 1	2676	0	0.6155		11.6357	5.0208	5.19043	6.54533	9.20747	7.34318	8.93129	3.24345	0.431501	0.446079	0.562523	0.797524	0.970004	0.352263	0.480034	0.352263						ko03018
AAA.454ESTABI.17260	superkiller viralicidic activity 2-like 2	1391	1.20281e-77	0.731	K12598	11.6863	2.10064	1.85462	0.853529	10.5526	9.0815	6.0864	4.29965	0.179752	0.1587	0.0730366	0.860593	0.576768	0.40745	0.137163	0.40745						ko03018
AAA.454ESTABI.22647	116 kda u5 small nuclear ribonucleoprotein component	2167	0	0.763	K12852	16.7569	1.32234	1.14944	1.61734	13.1736	10.2246	10.0265	5.41893	0.0789131	0.0685952	0.0965179	0.776146	0.761105	0.411349	0.0813421	0.411349			ko03040
AAA.454ESTABI.11947	nuclear cap-binding protein subunit 1	301	8.74806e-19	0.6365	K12882	18.9055	1.28163	1.97525	3.69631	21.5332	14.3224	17.1748	9.20797	0.0677915	0.10448	0.195515	0.665132	0.797597	0.427618	0.122595	0.427618			ko03040	ko03013	ko03015
AAA.454ESTABI.20778	pre-mrna cleavage complex ii protein clp1	1360	1.75517e-105	0.5845	K14399	11.3843	6.1686	6.30556	7.59858	9.98716	8.55132	5.67424	4.39766	0.541852	0.553883	0.667462	0.856231	0.568154	0.440332	0.587733	0.440332					ko03015
AAA.454ESTABI.15921	novel protein vertebrate fuse-binding protein-interacting repressor	1103	7.27935e-62	0.7085	K12838	28.2294	15.2742	12.5776	15.5286	21.9063	16.2701	14.4682	9.7205	0.541073	0.445548	0.550085	0.742717	0.660458	0.443731	0.512235	0.443731			ko03040
AAA.454ESTABI.24449	nuclear pore complex protein nup155	346	2.01602e-25	0.697	K14312	6.20631	0.180175	0.0942638	0.127064	7.43796	4.63615	5.84651	3.3728	0.029031	0.0151884	0.0204734	0.62331	0.786038	0.453458	0.0215643	0.453458				ko03013
AAA.454ESTABI.17432	splicing arginine serine-rich 4	1244	9.74445e-62	0.7315	K12893	33.3673	8.9865	8.61574	6.23905	36.548	30.9474	23.4282	16.8271	0.269321	0.258209	0.186981	0.846761	0.641024	0.46041	0.23817	0.46041			ko03040
AAA.454ESTABI.15988	heat shock protein 60	1398	0	0.8635	K04077	818.801	319.679	306.243	300.007	643.042	623.199	466.842	297.278	0.390423	0.374014	0.366399	0.969141	0.72599	0.462299	0.376945	0.462299						ko03018
AAA.454ESTABI.19854	mitotic phosphoprotein 44	1128	1.97959e-20	0.593	K14313	3.19823	1.19507	1.10015	1.3332	2.74625	2.66641	1.66051	1.29321	0.373667	0.343987	0.416855	0.970925	0.604644	0.470899	0.378169	0.470899				ko03013
AAA.454ESTABI.24130	superkiller viralicidic activity 2-like 2	1026	7.61795e-149	0.8155	K12598	8.62302	0.0825686	0.0317888	0.0943142	10.4978	8.89218	9.42002	5.04729	0.00957537	0.0036865	0.0109375	0.847054	0.897335	0.480796	0.00806646	0.480796						ko03018
AAA.454ESTABI.20187	nuclear pore complex protein nup155	1612	1.48872e-41	0.4785	K14312	7.88617	3.20123	3.04349	4.09468	6.47463	4.91333	5.94914	3.12199	0.40593	0.385928	0.519223	0.758859	0.918839	0.482187	0.437027	0.482187				ko03013
AAA.454ESTABI.16132	nucleoporin 155kda	1459	2.71648e-33	0.4945	K14312	21.0176	5.27019	4.48965	6.25712	9.93012	6.18445	7.75409	4.79913	0.250752	0.213614	0.297709	0.622798	0.780866	0.483291	0.254025	0.483291				ko03013
AAA.454ESTABI.21631	protein arginine methyltransferase 5	2368	1.42267e-169	0.587	K02516	14.0922	6.1023	5.78471	5.77535	12.5988	10.3305	10.5043	6.0986	0.433027	0.410491	0.409826	0.819962	0.833752	0.484063	0.417781	0.484063				ko03013
AAA.454ESTABI.17807	protein crooked neck	2115	0	0.687	K12869	18.6106	6.10771	4.9085	5.28522	20.0321	17.1124	12.4339	9.7594	0.328183	0.263747	0.283989	0.854247	0.620696	0.487187	0.291973	0.487187			ko03040
AAA.454ESTABI.9854	small ubiquitin-related modifier 2 precursor	514	1.06548e-22	0.7895	K12160	83.3051	43.4355	53.5285	47.2508	70.3744	66.5128	43.583	34.6237	0.521403	0.64256	0.567202	0.945128	0.619302	0.491993	0.577055	0.491993				ko03013
AAA.454ESTABI.15257	poly a binding cytoplasmic 1 b	1546	0	0.565	K13126	6.41715	2.08856	2.39275	1.93704	5.45632	5.38248	3.19848	2.68913	0.325465	0.372869	0.301854	0.986468	0.586198	0.492847	0.333396	0.492847				ko03013	ko03015	ko03018
AAA.454ESTABI.23387	pre-mrna-splicing factor 38b	1041	2.00191e-83	0.766	K12850	31.9116	17.404	17.7192	14.6625	29.9408	27.2552	20.6557	14.7835	0.54538	0.555259	0.45947	0.910305	0.689886	0.49376	0.520036	0.49376			ko03040
AAA.454ESTABI.17277	dna-directed rna polymerase ii subunit rpb7	700	5.72564e-64	0.768	K03015	23.0997	14.416	18.1115	16.0065	22.8758	19.192	18.3024	11.3573	0.624076	0.784059	0.692929	0.838964	0.800074	0.496476	0.700355	0.496476	ko03020
AAA.454ESTABI.17309	serine arginine repetitive matrix protein 1	2460	8.75047e-49	0.765	K13171	21.4738	7.31963	4.15382	2.84592	19.7219	17.6876	12.0302	9.87316	0.340863	0.193437	0.13253	0.89685	0.60999	0.500619	0.222276	0.500619				ko03013	ko03015
AAA.454ESTABI.20745	pre-mrna-splicing factor atp-dependent rna helicase prp22	2631	0	0.6985	K12813	9.67179	2.55862	2.02758	2.57723	8.96645	7.04961	7.68869	4.5187	0.264544	0.209639	0.266468	0.786221	0.857496	0.503957	0.246884	0.503957			ko03040
AAA.454ESTABI.20083	ww domain-binding protein 11	1463	6.23308e-42	0.735	K12866	17.4227	6.20779	4.69824	5.26886	17.1022	18.5026	15.4146	8.62479	0.356304	0.269662	0.302414	1.08189	0.901323	0.50431	0.30946	0.50431			ko03040
AAA.454ESTABI.22426	splicing arginine serine-rich 4	1206	2.3474e-54	0.674	K12893	285.748	89.2384	97.299	112.645	308.355	300.604	256.574	157.304	0.312298	0.340507	0.394211	0.974866	0.832074	0.51014	0.349005	0.51014			ko03040
AAA.454ESTABI.7071	transcription initiation factor tfiid subunit 1	638	3.59065e-13	0.471	K03125	1.95217	0.177044	0.320691	0.0689094	1.56868	1.1	0.822028	0.800247	0.0906908	0.164274	0.035299	0.701224	0.524025	0.51014	0.0967547	0.51014		ko03022
AAA.454ESTABI.21656	splicing factor 3b	1593	1.61519e-100	0.752	K12829	20.328	6.62132	6.53552	4.71462	25.639	20.5171	13.263	13.2321	0.325724	0.321503	0.231927	0.80023	0.517299	0.516093	0.293051	0.516093			ko03040
AAA.454ESTABI.23521	splicing factor subunit 1	1995	4.72131e-124	0.749	K12825	91.4925	41.0373	31.8091	31.8776	68.8234	53.8723	59.6372	35.6458	0.448532	0.347668	0.348417	0.782762	0.866524	0.517931	0.381539	0.517931			ko03040
AAA.454ESTABI.15340	squamous-cell carcinoma t-cell-recognized antigen	1987	1.67241e-27	0.552	K11984	21.6575	4.72998	4.9889	3.73129	23.5052	19.4762	19.3432	12.1867	0.218399	0.230354	0.172286	0.828589	0.822933	0.518469	0.207013	0.518469			ko03040
AAA.454ESTABI.19876	dead box atp-dependent rna helicase	2966	0	0.823	K12858	30.5962	4.86853	2.27544	1.94521	27.9424	24.067	18.6421	14.607	0.159122	0.07437	0.0635769	0.861308	0.66716	0.522754	0.0990229	0.522754			ko03040
AAA.454ESTABI.4126	u1 small nuclear ribonucleoprotein 70 kda	949	1.82185e-81	0.886	K11093	81.9128	43.7068	45.2186	39.0768	84.4687	83.1424	48.2375	44.3462	0.533577	0.552034	0.477054	0.984298	0.571069	0.525002	0.520888	0.525002			ko03040
AAA.454ESTABI.18400	rna-binding protein 8a	670	2.654e-39	0.7505	K12876	113.683	38.9321	33.8972	27.6185	124.124	109.235	61.2795	65.2077	0.342462	0.298173	0.242943	0.880046	0.493695	0.525342	0.294526	0.525342			ko03040	ko03013	ko03015
AAA.454ESTABI.16713	splicing factor 3b subunit 2	1725	1.67177e-152	0.712	K12829	30.4119	2.84635	1.91582	2.26357	25.39	24.701	15.2016	13.5726	0.0935931	0.0629957	0.0744303	0.972862	0.598723	0.534565	0.0770064	0.534565			ko03040
AAA.454ESTABI.12828	dna-directed rna polymerase i largest subunit	2458	4.53652e-147	0.5895	K02999	3.61683	0.126812	0.0850509	0.223623	3.49001	2.44728	2.8652	1.86941	0.0350616	0.0235153	0.0618285	0.701224	0.820973	0.535647	0.0401352	0.535647	ko03020
AAA.454ESTABI.14486	nuclear cap-binding protein subunit 1	2056	1.02257e-169	0.651	K12882	14.0896	7.28591	6.04821	6.32457	13.3517	9.8989	9.98474	7.16597	0.517113	0.429268	0.448882	0.741398	0.747828	0.53671	0.465088	0.53671			ko03040	ko03013	ko03015
AAA.454ESTABI.8654	transformer-2 protein a	1018	3.01618e-20	0.6725	K12897	52.3978	22.119	18.9554	20.4622	64.652	54.4617	36.6514	35.1788	0.422137	0.361759	0.390516	0.842383	0.566903	0.544125	0.391471	0.544125			ko03040
AAA.454ESTABI.16016	u1 small nuclear ribonucleoprotein a	819	2.44527e-42	0.742	K11094	24.6464	16.9651	17.933	14.1053	23.5672	18.4845	21.0404	13.0022	0.68834	0.727613	0.572308	0.784332	0.892784	0.551707	0.662754	0.551707			ko03040
AAA.454ESTABI.2303	heterogeneous nuclear ribonucleoprotein k	1379	7.6441e-27	0.522	K12886	17.8455	9.01089	7.96911	8.02338	16.1049	13.7408	14.1803	8.8857	0.504938	0.44656	0.449601	0.853206	0.880497	0.55174	0.467033	0.55174			ko03040
AAA.454ESTABI.22987	pre-mrna cleavage complex ii protein clp1	1352	4.12438e-32	0.4425	K14399	7.97327	2.44223	2.46308	1.91889	7.93125	6.30313	5.15366	4.42368	0.306302	0.308917	0.240665	0.79472	0.649791	0.557753	0.285295	0.557753					ko03015
AAA.454ESTABI.13258	atp-dependent rna helicase tdrd9	779	4.00852e-21	0.5565		14.4721	0.152526	0.226495	0.468512	17.4359	18.2753	9.90625	9.83102	0.0105393	0.0156505	0.0323735	1.04815	0.568154	0.563839	0.0195211	0.563839						ko03018
AAA.454ESTABI.2674	heat shock protein 70	1128	1.33983e-137	0.8745	K03283	96.9368	27.2114	19.4256	10.9077	79.1343	71.6374	66.4202	44.7449	0.280713	0.200395	0.112523	0.905264	0.839336	0.56543	0.197877	0.56543			ko03040
AAA.454ESTABI.7349	trimethylguanosine synthase-like protein	672	3.50242e-26	0.552	K14292	3.7707	2.58169	2.26147	2.44729	3.82966	3.43141	3.34473	2.17074	0.68467	0.599748	0.649027	0.896008	0.873375	0.566823	0.644482	0.566823				ko03013
AAA.454ESTABI.14684	splicing factor 3b subunit 1-like	4038	0	0.6925	K12828	25.3293	10.1085	10.517	13.8794	25.0092	22.3952	23.6752	14.3598	0.399082	0.41521	0.547957	0.895475	0.946658	0.574179	0.454083	0.574179			ko03040
AAA.454ESTABI.20839	dna-directed rna polymerase iii subunit rpc1-like	1211	9.69335e-79	0.584	K03018	9.39812	5.47038	4.73196	4.28116	7.8315	6.62308	5.87745	4.57737	0.582071	0.503501	0.455534	0.845697	0.750488	0.584482	0.513702	0.584482	ko03020
AAA.454ESTABI.17217	methylosome subunit picln	570	8.68917e-10	0.5375		22.604	12.0848	10.9585	14.6498	22.324	18.2925	16.2988	13.0519	0.534631	0.484804	0.648104	0.819408	0.730102	0.584655	0.555846	0.584655				ko03013
AAA.454ESTABI.16391	heat shock cognate 71 kda	2062	0	0.91	K03283	143.496	15.9865	10.8876	7.98004	132.504	109.203	108.713	77.6059	0.111408	0.075874	0.0556117	0.824149	0.820452	0.585687	0.0809645	0.585687			ko03040
AAA.454ESTABI.20808	ran gtpase-activating protein 1	1445	1.11996e-79	0.5775	K14319	9.49604	2.45762	1.86635	2.4042	9.8944	8.39521	7.36258	5.80466	0.258805	0.19654	0.25318	0.848481	0.744116	0.586661	0.236175	0.586661				ko03013
AAA.454ESTABI.6868	e3 sumo-protein ligase 2	1011	4.76487e-26	0.618	K12172	15.9939	8.28856	7.79157	6.19796	14.9432	12.7924	13.9321	8.80148	0.518234	0.48716	0.387521	0.856068	0.932335	0.588995	0.464305	0.588995				ko03013
AAA.454ESTABI.19987	general transcription factor iie subunit 1	1278	5.23083e-38	0.4645	K03136	9.05664	5.09895	5.97016	6.43436	11.0009	9.17844	10.4351	6.56317	0.563006	0.659203	0.710457	0.834338	0.948574	0.596605	0.644222	0.596605		ko03022
AAA.454ESTABI.18935	---NA---	1531			K12900	13.7595	7.10455	4.78397	3.80006	12.9807	9.42977	11.2554	7.76532	0.516337	0.347684	0.276177	0.726448	0.867092	0.598222	0.380066	0.598222			ko03040
AAA.454ESTABI.21960	nucleoprotein tpr	3451	8.93539e-24	0.486	K09291	27.5781	5.83529	5.12973	4.90315	24.8164	19.755	18.9747	14.8579	0.211592	0.186008	0.177791	0.796047	0.764604	0.598712	0.191797	0.598712				ko03013
AAA.454ESTABI.8795	p68ddx5 rna helicase	1867	1.39332e-25	0.5315	K12823	19.5875	0.985443	0.640058	0.348608	17.8941	12.2972	7.94566	10.7432	0.0503097	0.0326768	0.0177974	0.687219	0.444038	0.600379	0.0335946	0.600379			ko03040
AAA.454ESTABI.23262	exosome component 8	878	1.16629e-10	0.5055	K12586	19.615	16.4648	13.1006	12.7964	17.0983	12.3323	12.3732	10.3009	0.839397	0.667886	0.652376	0.721259	0.723654	0.602451	0.719886	0.602451						ko03018
AAA.454ESTABI.19417	splicing factor u2af 65 kda subunit	1489	5.45243e-118	0.7035	K12837	45.5291	23.4192	27.5988	34.1163	47.786	44.1696	35.1716	29.1453	0.514378	0.606179	0.74933	0.924319	0.736022	0.609913	0.623296	0.609913			ko03040
AAA.454ESTABI.3192	nuclear cap-binding protein subunit 2	587	5.19832e-51	0.8605	K12883	11.1576	9.00905	7.00656	7.65642	13.3962	8.88136	8.42394	8.20073	0.807436	0.627963	0.686206	0.662975	0.62883	0.612168	0.707201	0.612168			ko03040	ko03013	ko03015
AAA.454ESTABI.20604	huntingtin interacting	2423	0	0.6355	K12821	23.0602	3.62508	3.55453	3.26859	21.5769	20.2334	18.1507	13.2147	0.1572	0.154141	0.141741	0.937735	0.841211	0.612447	0.151028	0.612447			ko03040
AAA.454ESTABI.21455	serine threonine protein phosphatase	1183	1.18643e-34	0.79	K06269	21.02	5.70929	6.1774	7.50143	19.6594	17.4581	8.73984	12.0842	0.271612	0.293882	0.356871	0.888025	0.444562	0.614677	0.307455	0.614677					ko03015
AAA.454ESTABI.17348	pre-mrna-splicing factor 38a	1014	1.48052e-81	0.828	K12849	22.808	8.30558	9.21028	8.89895	21.479	16.6106	16.6986	13.2351	0.364152	0.403818	0.390168	0.773341	0.777438	0.616187	0.386046	0.616187			ko03040
AAA.454ESTABI.12937	nuclear pore membrane glycoprotein 210-like	1457	1.65523e-58	0.506	K14314	6.49963	0.042787	0.0732703	0.0603489	8.86433	6.81224	7.4562	5.50656	0.006583	0.011273	0.00928499	0.7685	0.841147	0.621204	0.00904699	0.621204				ko03013
AAA.454ESTABI.21909	pre-mrna-splicing factor atp-dependent rna helicase prp16	3164	0	0.695	K12815	37.2466	18.7452	19.3387	19.1216	37.1594	24.779	30.6176	23.3979	0.503273	0.519206	0.513379	0.666831	0.823954	0.629662	0.511953	0.629662			ko03040
AAA.454ESTABI.22727	dna-directed rna polymerasei	841	1.04098e-36	0.6055	K03016	42.3604	17.9873	22.6275	26.7187	35.2477	29.4452	25.7461	22.2887	0.424626	0.534167	0.630748	0.835381	0.730434	0.632344	0.529847	0.632344	ko03020
AAA.454ESTABI.21804	upf2 regulator of nonsense transcripts homolog	2464	0	0.608	K14327	11.8089	3.65688	3.40873	5.03281	11.8371	11.1487	9.76054	7.48905	0.309672	0.288659	0.426189	0.94184	0.824569	0.632674	0.341507	0.632674				ko03013	ko03015
AAA.454ESTABI.8939	heat shock protein 70	1338	1.22534e-80	0.926	K04043	365.89	142.926	137.974	119.023	369.225	363.562	247.724	233.692	0.390626	0.377091	0.325296	0.984663	0.67093	0.632926	0.364338	0.632926						ko03018
AAA.454ESTABI.18961	exosome component 3	1031	8.77554e-31	0.5875	K03681	10.539	4.43364	3.67994	4.90067	7.48846	5.64005	4.50549	4.73983	0.420687	0.349172	0.465002	0.753166	0.601658	0.632952	0.41162	0.632952						ko03018
AAA.454ESTABI.12950	nucleoprotein tpr	2872	1.65838e-55	0.4505	K09291	16.4867	0.526326	0.556512	0.387391	21.0578	13.5794	15.574	13.3582	0.0319243	0.0337552	0.0234972	0.644861	0.739582	0.634359	0.0297256	0.634359				ko03013
AAA.454ESTABI.16776	general transcription factor iif subunit 1	1483	7.25711e-13	0.42	K03138	19.9245	7.30755	6.84531	4.03567	20.5029	16.6982	15.5603	13.0824	0.366763	0.343563	0.202549	0.814431	0.758933	0.638075	0.304291	0.638075		ko03022
AAA.454ESTABI.16316	myb domain-containing protein	2520	3.99737e-155	0.553	K12860	28.4613	12.4215	12.233	8.64674	24.8692	22.8363	18.9981	15.8898	0.436436	0.42981	0.303807	0.918257	0.763921	0.638936	0.390017	0.638936			ko03040
AAA.454ESTABI.22116	u5 small nuclear ribonucleoprotein 200 kda helicase	6479	0	0.747	K12854	34.728	6.87713	6.0656	7.12732	37.3011	32.3409	28.6783	23.877	0.198028	0.17466	0.205233	0.867023	0.768832	0.640115	0.19264	0.640115			ko03040
AAA.454ESTABI.13641	probable atp-dependent rna helicase ddx43-like	695	5.16051e-29	0.565	K12823	15.2943	1.61302	2.29124	3.39147	20.1604	11.1076	10.8879	12.9082	0.105466	0.14981	0.221747	0.550962	0.540067	0.640278	0.159008	0.640278			ko03040
AAA.454ESTABI.2622	splicing factor 45	1457	4.55769e-65	0.555	K12840	17.2586	12.0713	11.8876	9.93276	17.2707	14.519	13.6783	11.0632	0.699437	0.688791	0.575524	0.840672	0.791993	0.640574	0.654584	0.640574			ko03040
AAA.454ESTABI.15271	splicing factor subunit 4	1220	3.1359e-133	0.9415	K12831	30.3274	9.87689	7.80938	6.17055	22.3836	21.6127	23.5206	14.4678	0.325676	0.257503	0.203465	0.96556	1.05079	0.646356	0.262214	0.646356			ko03040
AAA.454ESTABI.20072	ran-specific gtpase-activating protein	650	7.10042e-25	0.5575	K12172	60.358	29.2472	20.2437	24.1585	57.043	47.1978	53.7133	37.2539	0.484562	0.335394	0.400254	0.827408	0.941629	0.653084	0.406737	0.653084				ko03013
AAA.454ESTABI.17034	---NA---	508			K03134	17.1622	8.64372	7.83653	10.4136	25.0486	26.2483	23.45	16.3677	0.50365	0.456617	0.606775	1.0479	0.93618	0.653438	0.522347	0.653438		ko03022
AAA.454ESTABI.20749	nucleic acid binding protein ry-1	600	3.8652e-22	0.7975	K12846	20.5433	6.83613	5.38706	4.12617	13.8208	13.0334	8.11655	9.1171	0.332767	0.26223	0.200853	0.943025	0.58727	0.659664	0.265283	0.659664			ko03040
AAA.454ESTABI.23622	splicing factor 3b subunit 1	3702	0	0.7305	K12828	51.7762	14.0874	11.9597	12.5952	46.744	44.0079	49.948	31.011	0.272083	0.230989	0.243262	0.941467	1.06854	0.663421	0.248778	0.663421			ko03040
AAA.454ESTABI.18450	transcription initiation factor tfiid subunit 2	1969	1.6452e-64	0.536	K03128	15.0066	10.9766	8.71817	9.23034	13.7964	10.54	12.3285	9.18656	0.731452	0.580956	0.615086	0.763965	0.893601	0.665867	0.642498	0.665867		ko03022
AAA.454ESTABI.4309	myelin expression factor 2	1733	4.74174e-25	0.6155	K12887	34.3358	12.1501	12.1085	10.5636	29.5628	31.8762	27.1068	19.823	0.353862	0.352648	0.307654	1.07825	0.916922	0.670538	0.338055	0.670538			ko03040
AAA.454ESTABI.19803	u2 snrnp-associated surp motif-containing protein	2139	9.21448e-125	0.6145	K12842	15.119	2.09193	1.90063	2.08047	15.2399	13.3113	13.6604	10.2296	0.138364	0.125711	0.137606	0.873454	0.896359	0.671237	0.133894	0.671237			ko03040
AAA.454ESTABI.18177	pre-mrna-processing-splicing factor 8	4541	0	0.89	K12856	47.8278	8.60295	7.17032	7.86818	43.8378	39.0342	36.9413	29.5056	0.179873	0.149919	0.16451	0.890422	0.842681	0.673063	0.164768	0.673063			ko03040
AAA.454ESTABI.15445	zinc finger matrin-type protein 2	742	3.42903e-45	0.735	K12848	34.5549	5.6801	5.06735	4.88331	32.1788	22.9699	18.2761	21.7238	0.164379	0.146646	0.14132	0.713821	0.567955	0.675096	0.150782	0.675096			ko03040
AAA.454ESTABI.5457	---NA---	1266				30.0735	10.4915	8.94632	9.50701	22.1726	16.4719	19.8845	15.2096	0.348863	0.297482	0.316125	0.742893	0.896804	0.685961	0.320823	0.685961				ko03013
AAA.454ESTABI.14880	exosome component 9	1042	5.3887e-26	0.4955	K03678	8.28453	3.55695	2.99233	2.58688	7.22646	6.83132	4.74554	4.96978	0.429348	0.361195	0.312254	0.945321	0.65669	0.687721	0.367599	0.687721						ko03018
AAA.454ESTABI.4308	myelin expression factor 2	1747	4.79606e-25	0.6155	K12887	28.3327	8.62583	8.51818	8.10524	24.9066	25.4229	22.7725	17.1592	0.304448	0.300649	0.286074	1.02073	0.914318	0.688941	0.297057	0.688941			ko03040
AAA.454ESTABI.8792	calcium homeostasis endoplasmic reticulum protein	1360	2.55952e-20	0.688	K12841	33.995	16.6919	16.0573	16.6909	28.4897	26.3911	30.079	19.6286	0.491011	0.472345	0.49098	0.92634	1.05578	0.688972	0.484779	0.688972			ko03040
AAA.454ESTABI.2406	beta like 1	1674	3.88435e-102	0.6165	K12864	39.3302	23.9326	27.7719	30.6952	41.11	32.6404	23.7208	28.5386	0.608504	0.706121	0.780449	0.793976	0.577008	0.694201	0.698358	0.694201			ko03040
AAA.454ESTABI.6828	tfiih basal transcription factor complex helicase xpb subunit	447	3.63246e-30	0.6945	K10843	7.92658	0.228874	0.676614	1.22968	9.38234	6.95294	7.54248	6.52679	0.0288743	0.0853601	0.155133	0.741066	0.803902	0.695646	0.0897893	0.695646		ko03022
AAA.454ESTABI.10505	nuclear pore glycoprotein p62	761	8.02353e-28	0.5505	K14306	33.8615	15.5884	12.2334	13.6545	35.8218	30.6962	19.8873	24.9193	0.460358	0.361278	0.403245	0.856915	0.555173	0.695646	0.408294	0.695646				ko03013
AAA.454ESTABI.4183	pre-mrna-processing factor 40 homolog a-like	1790	4.89234e-65	0.679	K12821	11.7446	3.74436	3.44905	3.27971	9.98422	10.6418	7.61777	6.96771	0.318815	0.293671	0.279252	1.06586	0.762981	0.697872	0.297246	0.697872			ko03040
AAA.454ESTABI.20917	exportin-1	3381	0	0.79	K14290	34.8624	23.7432	24.186	24.8303	32.0539	29.3861	29.5389	22.3923	0.681055	0.693754	0.712237	0.916772	0.921538	0.698583	0.695682	0.698583				ko03013
AAA.454ESTABI.23754	eukaryotic translation initiation factor 3 subunit 8	2510	2.35047e-164	0.628	K03252	94.04	40.3872	38.5319	38.2801	92.9996	79.167	73.1907	65.1782	0.429468	0.40974	0.407062	0.851261	0.787001	0.700844	0.415423	0.700844				ko03013
AAA.454ESTABI.18176	pre-mrna-processing-splicing factor 8	1541	0	0.8915	K12856	27.7724	0.297001	0.153936	0.0313973	35.1636	24.5275	27.4698	24.8014	0.0106941	0.00554277	0.00113052	0.697524	0.781198	0.705313	0.00578913	0.705313			ko03040
AAA.454ESTABI.19181	tho complex subunit 4	1011	1.73941e-33	0.6045	K12881	119.795	40.7808	34.293	31.5737	114.125	123.164	119.312	81.3054	0.340423	0.286265	0.263566	1.07921	1.04545	0.712426	0.296751	0.712426			ko03040	ko03013	ko03015
AAA.454ESTABI.19622	leucine-rich repeat and wd repeat-containing protein 1	2111	3.76183e-156	0.542		51.3093	30.0469	26.7425	28.7009	42.2623	42.6008	44.7545	30.1283	0.585604	0.521202	0.55937	1.00801	1.05897	0.712888	0.555392	0.712888				ko03013
AAA.454ESTABI.21407	tfiih basal transcription factor complex helicase xpb subunit	1677	0	0.7835	K10843	7.59331	5.13948	5.90238	4.5782	7.38884	7.53271	4.19956	5.30608	0.676843	0.777314	0.602926	1.01947	0.568366	0.718121	0.685694	0.718121		ko03022
AAA.454ESTABI.21848	serine-threonine kinase receptor-associated protein	1211	3.84421e-99	0.621	K13137	24.8607	12.698	10.2426	12.0012	23.101	19.7037	21.5919	16.6231	0.510768	0.412	0.482738	0.852937	0.934675	0.719585	0.468502	0.719585				ko03013
AAA.454ESTABI.6096	tho complex subunit 7 homolog	675	5.31542e-46	0.6115	K13176	46.0017	28.2351	28.3087	23.7527	52.3885	45.5983	33.9646	37.8191	0.613783	0.615383	0.516345	0.870387	0.648322	0.721897	0.581837	0.721897				ko03013
AAA.454ESTABI.17049	protein bud31 homolog	701	1.21785e-85	0.8485	K12873	42.672	21.7401	19.7523	16.6801	44.8706	44.0501	26.7197	32.4626	0.509471	0.462886	0.390892	0.981714	0.595483	0.723472	0.454417	0.723472			ko03040
AAA.454ESTABI.19549	eukaryotic translation initiation factor 3 subunit b	2205	9.72446e-90	0.5625	K03253	58.4614	41.7732	38.1999	39.3558	48.7387	47.3321	52.8701	35.3272	0.714544	0.653421	0.673193	0.971141	1.08477	0.724829	0.680386	0.724829				ko03013
AAA.454ESTABI.24286	nuclear pore complex protein nup160	1156	4.93462e-14	0.4655	K14303	7.98767	0.26964	0.269339	0.551552	9.31723	6.41783	7.71256	6.81417	0.033757	0.0337193	0.0690504	0.688813	0.827774	0.731352	0.0455089	0.731352				ko03013
AAA.454ESTABI.20770	u1 small nuclear ribonucleoprotein 70 kd	1928	8.82437e-81	0.814	K11093	54.8206	31.1736	30.6081	26.0787	58.4107	55.4325	47.9921	42.8996	0.568646	0.558332	0.475711	0.949012	0.821631	0.734447	0.53423	0.734447			ko03040
AAA.454ESTABI.9900	atp-dependent rna helicase dob1	1037	6.0435e-53	0.7195	K12598	8.15881	2.90612	2.43342	2.56974	7.07747	5.89746	5.34641	5.20475	0.356194	0.298257	0.314965	0.833273	0.755413	0.735397	0.323139	0.735397						ko03018
AAA.454ESTABI.21136	deah (asp-glu-ala-his) box polypeptide 8	3632	0	0.7915	K12818	14.0183	6.33154	5.4093	5.75468	12.0588	12.1457	12.9752	8.99661	0.451663	0.385874	0.410512	1.0072	1.07599	0.746059	0.416016	0.746059			ko03040
AAA.454ESTABI.16463	hla-b associated transcript 1	1445	0	0.904	K12812	225.319	124.419	160.614	182.767	215.335	200.375	190.39	161.218	0.552191	0.712827	0.811146	0.930526	0.884157	0.748685	0.692055	0.748685			ko03040	ko03013	ko03015
AAA.454ESTABI.23272	general transcription factor iie subunit 2	989	3.93845e-44	0.548	K03137	31.4834	19.0868	21.3538	19.564	34.069	28.08	22.6508	25.5168	0.606252	0.678255	0.621407	0.824211	0.664852	0.748975	0.635305	0.748975		ko03022
